# Supplementary material for: Blood-Enriching Effects and Immune-Regulation Mechanism of Steam-Processed Polygonatum Sibiricum Polysaccharide in Blood Deficiency Syndrome Mice
Source: Front Immunol. 2022 Feb 17;13:813676. doi: 10.3389/fimmu.2022.813676 (PMC8892585; doi:10.3389/fimmu.2022.813676)
Supplement: Supplementary file 1 [file DataSheet_1.zip]

Archive with 31 entries (24 files):
- Figure1.xlsx
- Figure3.xlsx
- Figure5.xlsx
- Figure6/
- Figure6/Data of heatmap.xlsx
- Figure6/M_vs_C.fpkm.DEG.xls
- Figure6/SPSP_vs_M.fpkm.DEG.xls
- Figure7/
- Figure7/GO/
- Figure7/GO/SPSP_vs_M.DEG.gobars.pdf
- Figure7/GO/SPSP_vs_MP.DEG.down.level2.txt
- Figure7/GO/SPSP_vs_MP.DEG.up.level2.txt
- Figure7/KEGG/
- Figure7/KEGG/SPSP_vs_M.DEG.Ko.enrich.pdf
- Figure7/KEGG/SPSP_vs_M.DEG.Ko.enrich.xls
- Figure7/ppi.csv
- Figure7/subset of PPI.csv
- Figure8/
- Figure8/Figure8.xlsx
- Figure8/Melt Curve-all-EPOR.jpg
- Figure8/Melt Curve-GAPDH.jpg
- Figure8/Melt Curve-GATA1.jpg
- Figure9/
- Figure9/EPOR-original.tif
- Figure9/Figure9.xlsx
- Figure9/GATA1-original.tif
- Figure9/JAK1,GAPDH-original.tif
- Figure9/stat1-original.tif
- Raw data of Figure S1.xlsx
- Table1/
- Table1/Table1.xlsx
