# Supplementary material for: Blood-Enriching Effects and Immune-Regulation Mechanism of Steam-Processed Polygonatum Sibiricum Polysaccharide in Blood Deficiency Syndrome Mice
Source: Front Immunol. 2022 Feb 17;13:813676. doi: 10.3389/fimmu.2022.813676 (PMC8892585; doi:10.3389/fimmu.2022.813676)
Supplement: Supplementary file 1 [file DataSheet_1.zip › Figure1.xlsx]

## Sheet: Sheet1
Table monosaccharide composition of SPSP
Name	RT	Mol Ratio
fucose	4.85	0
galactose hydrochloride	9.025	0
rhamnose	9.559	0.023
arabinose	10.35	0.032
glucosamine hydrochloride	11.334	0.003
galactose	13.1	0.497
glucose	14.784	0.062
N-acetyl-d-glucosamine	15.708	0
xylose	17.225	0
mannose	17.925	0.127
fructose	20.4	0
ribose	22.358	0
galacturonic acid	43.225	0.256
guluronic acid	43.658	0
glucuronic acid	45.375	0
mannuronic acid	47.542	0
