# Supplementary material for: Blood-Enriching Effects and Immune-Regulation Mechanism of Steam-Processed Polygonatum Sibiricum Polysaccharide in Blood Deficiency Syndrome Mice
Source: Front Immunol. 2022 Feb 17;13:813676. doi: 10.3389/fimmu.2022.813676 (PMC8892585; doi:10.3389/fimmu.2022.813676)
Supplement: Supplementary file 1 [file DataSheet_1.zip › Figure3.xlsx]

## Sheet: Blood routine test
Group	Control	BDS Model	L-SPSP	H-SPSP	DOL			Control	BDS Model	L-SPSP	H-SPSP	DOL
RBC	10.03	7.16	6.17	9.1	7.31		PLT	984	742	671	1005	1113
RBC	8.94	7.19	7.89	7.78	5.75		PLT	1022	594	948	994	879
RBC	9.11	5.8	7.77	7.34	5.61		PLT	948	370	1192	1240	913
RBC	8.97	4.68	7.48	7.97	7.02		PLT	1192	547	1022	810	941
RBC	9.64	7.11	7.37	8	5.96		PLT	1504	727	1016	573	879
RBC	8.82	7.83	7.84	8.06	7.63		PLT	1079	640	860	810
RBC	9.76	5.23	8.19	8.36	8.24		PLT		831	1244	1345
RBC		4.12	7.74	8.53	6.5		PLT		587
RBC			7.97	8.09			Average	1121.5	629.75	993.286	968.143	945
Average	9.32429	6.14	7.60222	8.13667	6.7525		SD	187.968	132.329	180.226	246.145	87.1504
SD	0.440936	1.27943	0.556513	0.465355	0.892129
	Control	BDS Model	L-SPSP	H-SPSP	DOL			Control	BDS Model	L-SPSP	H-SPSP	DOL
WBC	2.7	9.6	13.3	4.4	11.9		PCV	60.4	50.7	39.2	59.6	38.9
WBC	4.1	9.5	11.9	4.7	11		PCV	54.8	52.5	57.9	53.5	54.7
WBC	3.8	4.3	10	7.1	12.1		PCV	62.5	42.5	55.8	51	35.9
WBC	2.1	2.9	9.9	5.1	16.7		PCV	53.9	30.4	55.7	53.7	38.2
WBC	3	14.3	7.9	9.4	10.4		PCV	56.6	56	48.2	46.3	37.6
WBC	2.3	13.2	15.6	5.1	12.2		PCV	53.1	51.7	52.2	55.3	51.1
WBC	2.9		25.5	6.9			PCV	56.6	52.6	50.4	54.6	40.7
WBC	3			11.3			PCV	60	39.4	53.8	53.5	50.6
WBC	3.1			5.1			PCV	59.1	28.6	56.2	57.2	54
WBC	4.1						PCV	56.7		52.1	58.7	43.2
Average	3.11	8.96667	13.4429	6.56667	12.3833		Average	57.37	44.9333	52.15	54.34	44.49
SD	0.659469	4.1959	5.44528	2.24747	2.03422		SD	2.89691	9.61527	5.14281	3.65327	6.95564
	Control	BDS Model	L-SPSP	H-SPSP	DOL			Control	BDS Model	L-SPSP	H-SPSP	DOL
HGB	153	125	142	128	129		RDW	20.1	27.6	11.8	8.7	27.1
HGB	156	126	147	139	141		RDW	18.3	29.7	11.2	9.3	25.2
HGB	169	106	139	127	120		RDW	18.7	24.9	8.9	10.5	26.4
HGB	145	89	123	136	109		RDW	18.9	27.2	11.8	9.1	27.1
HGB	160	127	144	122	121		RDW	19.3	26.3	9.5	9	26.8
HGB	131	91	126	133	134		RDW	17.9	30.7	10.3	9.6	22.5
HGB	160		115	151	149		RDW	18.2		8.8	9.5	22.5
HGB	169		143	136	115		RDW	19.3		9.8	11.1
HGB	171		132	148			RDW	19.2		9.8	9.1
HGB	154			145			RDW	18.9		10.1	11.5
Average	156.8	110.667	134.556	136.5	127.25		Average	18.88	27.7333	10.2	9.74	25.3714
SD	11.6086	16.2549	10.4681	8.98053	12.6763		SD	0.611228	1.96016	1.02956	0.907965	1.91215
