# Supplementary material for: Blood-Enriching Effects and Immune-Regulation Mechanism of Steam-Processed Polygonatum Sibiricum Polysaccharide in Blood Deficiency Syndrome Mice
Source: Front Immunol. 2022 Feb 17;13:813676. doi: 10.3389/fimmu.2022.813676 (PMC8892585; doi:10.3389/fimmu.2022.813676)
Supplement: Supplementary file 1 [file DataSheet_1.zip › Figure5.xlsx]

## Sheet: Sheet1
	Control	BDS model	L-SPSP	H-SPSP	DOL
G-CSF	49.67	49.67	41.33	91.33	31.33
G-CSF	61.33	46.33	51.33	61.33	41.33
G-CSF	49.67	43	53	56.33	56.33
Average	53.5567	46.3333	48.5533	69.6633	42.9967
SD	5.49658	2.72302	5.15297	15.456	10.274
	Control	BDS model	L-SPSP	H-SPSP	DOL
EPO	1.25	0.82	1.25	1.19	1.14
EPO	1.03	0.94	1.16	1	1.24
EPO	1.05	0.82	1.46	1.34	1.2
Average	1.11	0.86	1.29	1.17667	1.19333
SD	0.0993311	0.0565685	0.125698	0.139124	0.0410961
	Control	BDS model	L-SPSP	H-SPSP	DOL
TNF	102.1	65.17	101.59	101.34	86.72
TNF	98.72	67.41	76	104.28	102.31
TNF	93.76	47.83	101.03	90.86	92.79
Average	98.1933	60.1367	92.8733	98.8267	93.94
SD	3.4251	8.75005	11.9334	5.75973	6.41633
	Control	BDS model	L-SPSP	H-SPSP	DOL
IL-6	19.03	17.32	18.91	18.6	18.79
IL-6	18.16	16.96	18.02	18.17	19.81
IL-6	17.24	16.2	18.11	17.91	18.97
Average	18.1433	16.8267	18.3467	18.2267	19.19
SD	0.730859	0.466857	0.400028	0.284527	0.444522
