# Supplementary material for: Blood-Enriching Effects and Immune-Regulation Mechanism of Steam-Processed Polygonatum Sibiricum Polysaccharide in Blood Deficiency Syndrome Mice
Source: Front Immunol. 2022 Feb 17;13:813676. doi: 10.3389/fimmu.2022.813676 (PMC8892585; doi:10.3389/fimmu.2022.813676)
Supplement: Supplementary file 1 [file DataSheet_1.zip › Figure6/Data of heatmap.xlsx]

## Sheet: Sheet1
	Genename	C1	C2	C3	M1	M2	M3	SPSP1	SPSP2	SPSP3
	H2-Q10	1.44	0.301	1.952	0.079	0	0.104	1.736	0.731	0.089
	Igkv2-112	17.582	18.83	25.732	0.87	1.231	0.571	5.708	5.864	1.834
	Ighv1-52	13.854	10.823	17.403	1.79	0	0	4.166	5.842	1.887
	Ighv11-2	3.664	9.108	8.432	0.17	0.161	0.298	1.298	0.574	3.83
	Igkv4-63	9.307	35.926	15.92	0.893	0.21	0.195	2.644	5.45	2.759
	Gm10645	2.771	2.935	1.853	0.144	0.068	0.189	1.951	0.364	1.053
	Gm15448	1.243	1.077	1.041	0.18	0.034	0.095	0.548	0.455	1.436
	Ighv1-42	20.417	35.886	41.854	1.79	0.633	0.588	9.469	8.292	3.773
	Ighv1-52	13.854	10.823	17.403	1.79	0	0	4.166	5.842	1.887
	Siglec1	12.971	15.654	11.81	0.572	0.166	0.972	5.667	1.287	3.943
	Ighv1-54	5.974	11.667	28.657	0.833	0	0.547	1.234	5.088	2.459
	Zdhhc23	2.285	2.159	1.999	0.283	0.107	0.099	1.196	0.857	0.922
	Itgad	28.113	31.897	25.41	2.752	1.166	5.046	26.014	6.058	20.105
	Ighv8-8	8.579	7.539	17.768	0.439	0	0.576	2.414	1.478	1.603
	Ighv9-4	5.25	14.098	17.403	1.567	1.266	0.979	13.256	3.581	2.012
	Gm14548	8.467	8.291	6.714	1.144	0.557	2.294	8.028	1.772	9.356
	Cd5l	54.808	50.72	42.103	6.328	4.473	20.127	41.038	32.847	64.809
	Ighv8-12	10.295	18.29	22.281	1.536	0.827	1.344	3.342	8.5	4.193
	Ighv8-12	10.295	18.29	22.281	1.536	0.827	1.344	3.342	8.5	4.193
	Cd163	16.587	19.127	8.202	1.436	0.908	4.199	13.762	1.887	12.19
	Ighv1-34	24.274	16.103	17.826	1.62	1.527	0.709	5.825	5.967	4.324
	Cd209b	10.812	18.619	16.716	0.523	0.282	0.556	1.866	1.101	2.31
	Tlr8	4.406	3.899	3.967	1.085	0.746	2.751	6.888	1.771	7.002
	Gbp6	3.361	1.89	2.928	0.543	0.227	0.871	1.685	1.626	2.238
	P2ry13	23.67	26.989	24.403	2.237	1.113	3.753	9.045	4.291	10.024
	Gpd1	20.6	17.649	23.371	1.373	0.983	2.692	7.528	4.092	4.83
	Pilrb2	9.535	9.074	9.058	3.855	2.344	2.975	11.996	3.979	13.861
	Gbgt1	3.451	2.396	2.836	0.294	0.499	0.618	1.444	1.041	1.984
	Gpr84	0.363	0.419	0.586	1.926	1.624	3.371	6.09	4.097	11.051
	Slc9a7	8.295	7.796	7.942	0.663	0.3	0.673	1.93	1.228	1.774
	Epb41l3	11.935	12.043	9.648	2.693	2.16	5.216	10.198	7.044	9.574
	Efemp1	6.986	2.65	2.553	0.887	1.09	2.734	2.449	4.568	5.326
	Nlrc4	1.947	5.509	4.051	1.003	1.1	1.039	2.113	2.947	2.91
	Morn3	0.422	0.262	0.606	1.709	1.722	2.166	0.299	0.992	0.795
	Gm20379	1.36	0.581	1.132	3.915	4.673	3.769	1.215	2.692	1.1
	AY761185	0.315	0.411	0	0.807	1.064	2.118	0	0.544	1.087
	Fam83d	0.949	2.471	1.069	10.92	5.195	5.158	4.869	1.868	1.987
	Olfr304	0	0.15	0.151	0.784	0.887	1.715	0.265	0.441	0.726
