# Supplementary material for: Blood-Enriching Effects and Immune-Regulation Mechanism of Steam-Processed Polygonatum Sibiricum Polysaccharide in Blood Deficiency Syndrome Mice
Source: Front Immunol. 2022 Feb 17;13:813676. doi: 10.3389/fimmu.2022.813676 (PMC8892585; doi:10.3389/fimmu.2022.813676)
Supplement: Supplementary file 1 [file DataSheet_1.zip › Figure6/M_vs_C.fpkm.DEG.xls]

Geneid	C1	C2	C3	M1	M2	M3	logFC	type	pvalue	qvalue	Genename
ENSMUSG00000029819	0	0	0	0	30.085	37.901	14.46805123	up	5.28E-71	2.84E-68	Npy
ENSMUSG00000094168	0	0	0	0	5.758	1.528	11.24654268	up	4.27E-06	2.79E-05	Gm21903
ENSMUSG00000078488	0	0	0	0	4.936	0	10.68504075	up	0.005170313	0.014736111	Gm10945
ENSMUSG00000079600	0	0	0	0	3.949	0	10.36340473	up	0.005170313	0.014736111	Gm17604
ENSMUSG00000068068	0	0	0	0	1.863	0	9.28077077	up	0.005170313	0.014736111	Gm7735
ENSMUSG00000075574	0	0	0	0	1.83	0	9.25502857	up	4.80E-07	3.87E-06	Defb48
ENSMUSG00000045027	0.077	0.076	0.114	44.057	0.56	0.364	7.380308734	up	7.24E-77	4.00E-74	Prss22
ENSMUSG00000055095	0	0.085	0	0.401	1.135	1.288	5.005624549	up	7.44E-13	1.91E-11	Spink6
ENSMUSG00000040026	0	0.094	0	0.296	0.837	1.295	4.647421336	up	2.59E-09	3.53E-08	Saa3
ENSMUSG00000071561	0.331	0.323	0.408	3.046	6.339	12.329	4.349899487	up	4.39E-32	7.07E-30	BC100530
ENSMUSG00000063696	2.095	2.557	1.832	2.485	124.174	3.07	4.321839133	up	1.72E-46	6.27E-44	Gm8730
ENSMUSG00000079655	0.062	0	0	0	1.258	0	4.277984747	up	1.06E-07	1.00E-06	Gm5168
ENSMUSG00000020295	0.254	0	0	0.26	0.245	4.44	4.267005236	up	1.09E-15	4.01E-14	Hbq1a
ENSMUSG00000029184	0	0.053	0.053	0.416	1.018	0.437	4.103720913	up	1.98E-11	4.07E-10	Olfr109
ENSMUSG00000036111	0.132	0.064	0.52	3.239	1.956	6.734	4.052700302	up	8.49E-32	1.36E-29	Lmo1
ENSMUSG00000059280	0	0	0.353	1.282	0.173	4.327	4.022367813	up	5.11E-13	1.35E-11	Vpreb2
ENSMUSG00000032056	0.039	0	0.039	0.12	1.017	0.157	4.001112761	up	6.46E-11	1.21E-09	Btg4
ENSMUSG00000069721	0.099	0	0	0.152	1.436	0	3.963292778	up	9.62E-11	1.75E-09	Krtap3-2
ENSMUSG00000095213	0	0	0.163	0.254	1.198	1.113	3.951390056	up	5.45E-06	3.45E-05	Gm9944
ENSMUSG00000057729	30.402	30.493	25.29	235.739	363.438	732.045	3.949123606	up	1.54E-41	4.64E-39	Prtn3
ENSMUSG00000091034	0.091	0	0.358	1.254	3.282	2.438	3.948212156	up	6.57E-18	3.05E-16	Gm17660
ENSMUSG00000032854	0.086	0.048	0.109	0.868	1.689	1.172	3.923218766	up	2.48E-30	3.27E-28	Ugt8a
ENSMUSG00000056399	7.072	6.823	6.933	65.312	34.522	209.999	3.894700778	up	1.32E-39	3.60E-37	Prss34
ENSMUSG00000020125	64.986	58.025	47.85	419.415	578.529	1418.758	3.822121011	up	1.99E-39	5.35E-37	Elane
ENSMUSG00000040314	20.23	17.26	14.51	130.69	175.781	394.007	3.751679161	up	2.33E-38	5.81E-36	Ctsg
ENSMUSG00000009350	49.494	48.521	40.718	370.805	452.698	1032.91	3.742105937	up	2.36E-38	5.82E-36	Mpo
ENSMUSG00000047222	0.298	0	0.515	1.031	7.015	2.606	3.706817631	up	2.62E-22	1.76E-20	Rnase2a
ENSMUSG00000022157	4.909	5.612	5.373	48.327	20.869	135.662	3.687818922	up	6.60E-36	1.47E-33	Mcpt8
ENSMUSG00000005339	0.308	0.25	0.607	2.44	2.374	9.232	3.588355265	up	1.76E-25	1.52E-23	Fcer1a
ENSMUSG00000064356	21.328	28.912	24.252	40.433	757.42	79.204	3.557460039	up	1.92E-35	4.05E-33	mt-Atp8
ENSMUSG00000079546	0	0	0.526	2.455	2.314	1.432	3.551859059	up	0.000121093	0.000551289	Gm11146
ENSMUSG00000090889	0	0.537	0	0.845	0	5.175	3.479450947	up	0.000349856	0.001411565	Gm17428
ENSMUSG00000062426	0	0.15	0.151	0.784	0.887	1.715	3.478716408	up	2.06E-14	6.48E-13	Olfr304
ENSMUSG00000101471	0.055	0.054	0.217	0.421	2.86	0.295	3.443397055	up	2.06E-14	6.48E-13	Gm29276
ENSMUSG00000075006	0	0	0.324	1.007	1.424	1.102	3.434755734	up	1.06E-06	7.89E-06	Gm10799
ENSMUSG00000055072	0.141	0	0	0.108	1.22	0.189	3.399930607	up	1.98E-07	1.75E-06	Gm9964
ENSMUSG00000055403	0.062	0.041	0.02	0.159	1.11	0.056	3.397759508	up	8.30E-15	2.72E-13	4933427D06Rik
ENSMUSG00000024681	7.226	8.487	8.223	45.287	52.549	149.389	3.368407353	up	1.29E-31	2.02E-29	Ms4a3
ENSMUSG00000079016	0	0.555	0.561	0.873	5.758	4.584	3.325533547	up	1.22E-06	8.98E-06	Gm11034
ENSMUSG00000027443	0.078	0.076	0	0	1.356	0.21	3.321008888	up	7.71E-07	5.95E-06	Cst12
ENSMUSG00000095063	0.111	0	0	0	1.121	0	3.301536306	up	7.71E-07	5.95E-06	Slx
ENSMUSG00000094719	0	0.092	0.279	0.145	3.272	0.253	3.295848721	up	3.07E-10	5.08E-09	Gm5108
ENSMUSG00000025952	0.13	0.382	0.064	1.299	2.261	2.099	3.289676496	up	5.96E-16	2.23E-14	Crygc
ENSMUSG00000024757	0.102	0	0.051	0.118	1.149	0.241	3.275885726	up	5.51E-13	1.45E-11	Slc22a19
ENSMUSG00000095280	5.337	4.551	2.891	11.42	7.067	100.256	3.215693419	up	1.83E-27	1.83E-25	Gm21738
ENSMUSG00000095346	0.588	0.575	0	3.612	6.808	0	3.160130887	up	3.07E-06	2.07E-05	Gm21905
ENSMUSG00000066378	0	0	0.251	0.782	1.473	0	3.152145084	up	0.001023013	0.003623843	Gm10160
ENSMUSG00000093973	0.083	0.242	0.081	0.443	0.896	2.273	3.143822899	up	3.74E-15	1.28E-13	Mrgpra2a
ENSMUSG00000108763	0.088	0.043	0.391	1.759	0.638	2.132	3.109758533	up	4.62E-16	1.74E-14	RP23-198F11.3
ENSMUSG00000026450	0.508	0.468	0.612	2.077	1.917	9.736	3.109641079	up	1.29E-23	9.67E-22	Chit1
ENSMUSG00000034156	0.482	0.653	0.442	2.772	2.961	7.736	3.09196758	up	2.97E-27	2.92E-25	Bzrap1
ENSMUSG00000058513	0.083	0.081	0.082	0.191	1.863	0.056	3.08507512	up	2.33E-11	4.72E-10	Olfr801
ENSMUSG00000092047	0	0	0.732	0	3.219	2.989	3.079009413	up	0.003022008	0.009291222	Gm17631
ENSMUSG00000023992	0.269	0.394	0.221	1.168	1.749	4.572	3.07834489	up	6.81E-19	3.52E-17	Trem2
ENSMUSG00000091028	3.381	4.376	1.396	9.533	6.482	60.201	3.057361312	up	7.17E-25	5.99E-23	Gm10722
ENSMUSG00000053719	0.148	0.072	0.036	0.397	1.282	0.446	3.038474148	up	2.67E-12	6.38E-11	Klk1b26
ENSMUSG00000044312	0	0.13	0.131	0.663	1.01	0.491	3.037089319	up	7.30E-13	1.88E-11	Neurog3
ENSMUSG00000049761	0	0	0.217	0.225	1.165	0.393	3.021156652	up	5.70E-07	4.52E-06	Pmis2
ENSMUSG00000052234	14.41	12.677	32.254	31.258	60.683	384.101	3.003923878	up	1.42E-25	1.25E-23	Epx
ENSMUSG00000027444	0.17	0	0.084	0	1.599	0.457	3.002103565	up	1.28E-06	9.40E-06	8030411F24Rik
ENSMUSG00000061991	0.513	0.626	0.127	1.181	2.969	5.687	2.954966246	up	2.26E-13	6.23E-12	Hist1h2af
ENSMUSG00000075223	0.164	0.064	0.032	0.554	0.332	1.145	2.951184975	up	7.46E-12	1.65E-10	Olfr987
ENSMUSG00000026894	0.143	0.14	0	0.11	0.933	1.156	2.944727417	up	6.86E-08	6.75E-07	Morn5
ENSMUSG00000069385	0.435	0	0	0.223	2.727	0.39	2.93214058	up	1.92E-06	1.36E-05	Gm10267
ENSMUSG00000034825	0.931	0.548	0.566	7.949	5.665	1.765	2.908955477	up	3.18E-26	2.91E-24	Nrip3
ENSMUSG00000064357	14.206	15.34	23.426	20.763	287.013	86.828	2.897032961	up	6.43E-26	5.72E-24	mt-Atp6
ENSMUSG00000064147	2.927	2.421	3.624	12.866	12.775	41.079	2.894200313	up	4.49E-25	3.79E-23	Rab44
ENSMUSG00000052396	0.518	0.618	0.539	2.03	2.704	7.687	2.888315114	up	2.50E-21	1.57E-19	Mogat2
ENSMUSG00000035984	0.061	0	0.18	0.093	1.054	0.652	2.884645958	up	9.98E-08	9.44E-07	Nme5
ENSMUSG00000054905	0.124	0.243	0.368	1.144	1.617	2.67	2.880321844	up	1.22E-09	1.79E-08	Stfa3
ENSMUSG00000042417	0.136	0.293	0.188	0.921	0.789	2.822	2.87076243	up	3.39E-17	1.47E-15	Ccno
ENSMUSG00000045591	0.25	0.147	0	0.537	0.796	1.579	2.865423978	up	1.55E-15	5.55E-14	Olig3
ENSMUSG00000033963	0.98	1.178	0.483	5.727	8.996	4.506	2.862714719	up	6.18E-23	4.39E-21	Fancd2os
ENSMUSG00000029019	0.197	0.128	0	0.302	1.991	0.088	2.861616516	up	5.04E-09	6.49E-08	Nppb
ENSMUSG00000060962	0.374	0.228	0.023	1.003	1.317	2.227	2.857030081	up	2.48E-18	1.21E-16	Dmkn
ENSMUSG00000051046	0.082	0.119	0	0.188	1.062	0.219	2.851136614	up	5.04E-09	6.49E-08	Olfr214
ENSMUSG00000046932	0.16	0	0	0	1.003	0.143	2.817434928	up	6.60E-06	4.08E-05	Vmn1r193
ENSMUSG00000001657	0.219	0.214	0.081	0.547	2.616	0.478	2.817286773	up	2.32E-16	9.09E-15	Hoxc8
ENSMUSG00000095547	0.114	0.167	0.084	0.524	0	2.063	2.815174427	up	3.18E-13	8.65E-12	Gm10719
ENSMUSG00000078865	0.253	0.216	0	0.533	1.279	1.485	2.80560726	up	1.95E-14	6.13E-13	Gm14406
ENSMUSG00000020963	0.263	0.082	0.093	0.58	0.486	1.975	2.787117798	up	6.16E-19	3.20E-17	Tshr
ENSMUSG00000064317	0.914	0.558	0.225	1.753	6.28	3.683	2.785242816	up	2.34E-14	7.30E-13	Gm10146
ENSMUSG00000068587	0.558	0.305	0.391	1.428	2.345	4.888	2.785048593	up	8.04E-23	5.64E-21	Mgam
ENSMUSG00000069805	0.381	0.507	0.512	1.593	1.902	6.136	2.779619915	up	2.05E-18	1.00E-16	Fbp1
ENSMUSG00000022902	0.605	0.236	0	1.114	3.501	1.138	2.769751688	up	3.48E-10	5.68E-09	Stfa2
ENSMUSG00000069804	0.178	0.283	0.374	0.616	2.452	2.636	2.767710414	up	2.52E-18	1.22E-16	Gm10277
ENSMUSG00000001865	0.918	1.759	1.15	4.445	2.095	19.502	2.76559014	up	6.29E-21	3.82E-19	Cpa3
ENSMUSG00000069518	1.312	0	0.971	3.021	6.644	5.73	2.751845667	up	1.92E-09	2.69E-08	Gm10271
ENSMUSG00000025467	0.165	0.322	0.244	1.52	1.075	2.329	2.746857503	up	4.84E-11	9.24E-10	Prap1
ENSMUSG00000064063	0.599	0.418	0.253	1.445	5.571	1.495	2.741604671	up	3.39E-14	1.04E-12	BC048507
ENSMUSG00000093451	0.108	0.053	0.107	0.083	1.644	0.073	2.73403464	up	9.75E-08	9.25E-07	Vmn1r24
ENSMUSG00000020545	0.116	0.302	0.114	0.653	1.231	1.663	2.730208228	up	4.53E-13	1.20E-11	Lrrc72
ENSMUSG00000095576	0.121	0.089	0.119	0.325	1.664	0.203	2.724965793	up	2.24E-12	5.38E-11	Fmo6
ENSMUSG00000097481	0.239	0.234	0.236	1.102	1.524	1.865	2.658050978	up	3.97E-13	1.07E-11	D330020A13Rik
ENSMUSG00000031452	0.144	0.246	0.32	0.498	1.042	2.952	2.656347134	up	6.88E-14	2.04E-12	1700029H14Rik
ENSMUSG00000025400	3.304	4.698	0.572	13.611	28.592	11.368	2.64298799	up	7.31E-22	4.72E-20	Tac2
ENSMUSG00000054046	0.223	0.152	0.088	0.513	1.128	1.257	2.638148436	up	1.15E-14	3.72E-13	Klk13
ENSMUSG00000091215	0.921	1.156	0.649	3.837	5.9	7.247	2.637986787	up	1.34E-14	4.28E-13	Gm17252
ENSMUSG00000025227	0.792	0.709	0.802	2.632	3.594	8.004	2.625775364	up	1.38E-19	7.58E-18	Tmem180
ENSMUSG00000057609	0.29	0	0.072	0.446	1.365	0.39	2.594155855	up	5.50E-07	4.39E-06	Lce1a1
ENSMUSG00000057762	0.435	0.236	0.143	0.519	3.632	0.778	2.593764816	up	1.90E-13	5.30E-12	Gm6169
ENSMUSG00000020583	0.187	0.232	0.067	0.73	1.056	1.141	2.582994294	up	8.63E-16	3.20E-14	Matn3
ENSMUSG00000000204	2.799	2.947	3.956	9.639	12.778	35.461	2.576289729	up	1.09E-20	6.47E-19	Slfn4
ENSMUSG00000043681	0.125	0.245	0	0.193	1.815	0.169	2.547080599	up	8.10E-05	0.000381147	Fam25c
ENSMUSG00000033122	0.159	0.272	0.118	0.428	1.382	1.39	2.536683626	up	2.13E-11	4.36E-10	Hsd17b3
ENSMUSG00000084945	0.126	0.123	0	0.193	1.094	0.169	2.533484244	up	0.002038892	0.006620736	C030037F17Rik
ENSMUSG00000091694	17.701	19.928	5.936	113.39	107.982	30.797	2.533067302	up	8.93E-23	6.24E-21	Apol11b
ENSMUSG00000039109	9.242	8.821	7.276	35.347	28.261	82.255	2.525041352	up	1.14E-20	6.79E-19	F13a1
ENSMUSG00000042250	0.138	0.045	0.181	0.352	1.163	0.586	2.519282736	up	3.48E-12	8.16E-11	Pglyrp4
ENSMUSG00000050138	0.502	0.697	0.469	2.516	2.371	4.652	2.513579953	up	1.97E-17	8.83E-16	Kcnk12
ENSMUSG00000075031	0.679	0.221	0.112	1.217	1.802	2.738	2.504589084	up	2.69E-09	3.65E-08	Hist1h2bb
ENSMUSG00000075014	93.998	100.725	61.881	211.384	183.857	1057.483	2.501131182	up	1.02E-19	5.68E-18	Gm10800
ENSMUSG00000060470	3.152	4.781	4.518	14.576	14.771	40.7	2.491775866	up	9.01E-20	5.05E-18	Adgrg3
ENSMUSG00000007682	0.528	0.533	0.313	1.878	1.643	4.175	2.483142511	up	7.39E-19	3.79E-17	Dio2
ENSMUSG00000042849	0.204	0.119	0	0.188	0.59	1.041	2.48257909	up	3.06E-08	3.30E-07	Olfr1414
ENSMUSG00000052435	6.905	7.227	6.769	19.607	23.443	72.532	2.46710325	up	4.31E-19	2.28E-17	Cebpe
ENSMUSG00000062083	0.251	0	0.412	0.257	2.299	1.123	2.466895544	up	7.75E-08	7.53E-07	Rpl13a-ps1
ENSMUSG00000021342	0.172	0.447	0.338	0.965	1.572	2.766	2.466518365	up	1.84E-11	3.79E-10	Prl
ENSMUSG00000033834	0.187	0.036	0.037	0.115	1.133	0.2	2.463912815	up	1.27E-07	1.18E-06	Tpbpa
ENSMUSG00000030162	0.888	1.203	1.187	3.827	3.482	10.76	2.461548677	up	1.41E-18	7.03E-17	Olr1
ENSMUSG00000079120	0.315	0.411	0	0.807	1.064	2.118	2.453121001	up	8.67E-08	8.32E-07	AY761185
ENSMUSG00000026835	0.765	6.271	6.711	3.872	55.237	16.072	2.450994054	up	2.74E-19	1.49E-17	Fcnb
ENSMUSG00000020323	2.413	2.057	2.184	7.101	7.943	21.306	2.449130353	up	6.87E-19	3.54E-17	Prss57
ENSMUSG00000032985	0.043	0.127	0.386	0.534	1.573	0.935	2.44552204	up	2.94E-10	4.88E-09	5730522E02Rik
ENSMUSG00000030001	0.54	0.395	0.133	1.345	1.561	2.899	2.439082973	up	2.89E-11	5.76E-10	Figla
ENSMUSG00000024680	0.91	0.746	0.61	2.765	1.5	8.017	2.436769344	up	1.48E-17	6.70E-16	Ms4a2
ENSMUSG00000001739	2.288	1.472	1.115	5.039	6.072	15.291	2.436449478	up	3.15E-18	1.51E-16	Cldn15
ENSMUSG00000035202	59.417	79.052	62.634	133.064	152.823	798.228	2.430493764	up	1.16E-18	5.85E-17	Lars2
ENSMUSG00000032514	0.208	0.143	0.133	0.432	0.478	1.71	2.42922413	up	1.51E-14	4.80E-13	Ttc21a
ENSMUSG00000069274	0	1.023	0.516	0.804	0.947	6.506	2.421339016	up	2.90E-09	3.92E-08	Hist1h4f
ENSMUSG00000079597	0.495	1.207	0.976	1.708	3.934	8.636	2.41325388	up	3.99E-12	9.28E-11	Gm5483
ENSMUSG00000100200	0.574	0.561	0	2.496	2.353	1.157	2.400624364	up	5.57E-10	8.76E-09	1700012L04Rik
ENSMUSG00000060131	4.267	3.479	4.56	13.852	11.423	39.129	2.387503934	up	1.46E-18	7.23E-17	Atp8b4
ENSMUSG00000061809	0.186	0.072	0.146	0.285	1.342	0.499	2.38707525	up	4.29E-09	5.61E-08	Tbpl2
ENSMUSG00000094733	0.348	0.17	0.859	1.069	4.029	2.105	2.384530385	up	7.36E-08	7.20E-07	Gm5416
ENSMUSG00000020213	0.114	0.112	0.056	0	1.322	0.153	2.374612445	up	1.33E-05	7.69E-05	Glipr1l1
ENSMUSG00000027876	0.251	0.441	0.148	1.539	1.668	1.145	2.369068183	up	1.90E-11	3.91E-10	Reg4
ENSMUSG00000029086	0.831	0.76	1.389	2.952	3.072	9.348	2.365750528	up	2.03E-17	9.03E-16	Prom1
ENSMUSG00000055138	0.107	0.157	0.158	0.493	1.47	0.216	2.360116355	up	7.36E-08	7.20E-07	Gm4861
ENSMUSG00000059657	1.236	2.052	1.341	0.949	7.869	14.947	2.359313352	up	2.22E-13	6.13E-12	Stfa2l1
ENSMUSG00000046908	5.324	4.769	4.853	14.201	17.633	44.834	2.358632017	up	8.62E-18	3.96E-16	Ltb4r1
ENSMUSG00000095720	0.143	0.7	0.141	1.32	1.037	2.696	2.356874474	up	8.11E-07	6.23E-06	Gm1604b
ENSMUSG00000036760	0.169	0.165	0.209	0.715	0.98	1.081	2.347592978	up	1.74E-09	2.48E-08	Kcnk9
ENSMUSG00000002324	0.469	0.114	0.324	0.647	2.339	1.637	2.345826816	up	4.86E-14	1.45E-12	Rec8
ENSMUSG00000031481	0.241	0.255	0.139	0.524	2.033	0.674	2.34169135	up	9.03E-14	2.63E-12	Tpte
ENSMUSG00000063234	0.363	0.419	0.586	1.926	1.624	3.371	2.336377154	up	5.60E-14	1.67E-12	Gpr84
ENSMUSG00000022215	0.211	0.258	0.26	1.135	0.917	1.632	2.332531863	up	7.94E-10	1.21E-08	Fitm1
ENSMUSG00000051748	7.548	10.711	21.869	31.494	46.23	123.887	2.328806811	up	7.43E-17	3.09E-15	Wfdc21
ENSMUSG00000040693	0.657	0.682	1.111	2.545	1.689	8.069	2.326742759	up	1.07E-16	4.34E-15	Slco4c1
ENSMUSG00000053030	0.065	0.127	0.577	1.196	1.973	0.698	2.325660814	up	5.05E-09	6.50E-08	Spink2
ENSMUSG00000101355	1.619	0.365	0.491	1.911	5.404	5.019	2.315743523	up	3.19E-11	6.30E-10	Hist1h3h
ENSMUSG00000045008	0.22	0.134	0.054	0.127	1.434	0.481	2.314890544	up	3.76E-10	6.12E-09	9030612E09Rik
ENSMUSG00000071860	0.92	0.484	0.559	3.694	3.789	2.282	2.312799879	up	4.02E-13	1.08E-11	2900055J20Rik
ENSMUSG00000032808	0.196	0.052	0.07	0.383	1.032	0.168	2.304747569	up	3.69E-11	7.19E-10	Cyp2c38
ENSMUSG00000038327	0.134	0.131	0.106	0.288	1.123	0.432	2.303292378	up	9.87E-10	1.48E-08	Serpinb9f
ENSMUSG00000030340	0.892	1.306	0.574	2.738	1.953	8.969	2.299714616	up	1.38E-16	5.53E-15	Scnn1a
ENSMUSG00000064288	1.477	2.884	0.971	7.805	8.305	10.137	2.298757247	up	3.95E-13	1.06E-11	Hist1h4k
ENSMUSG00000025916	0.108	0.175	0.035	0	0.416	1.158	2.296537458	up	1.83E-07	1.63E-06	Ppp1r42
ENSMUSG00000052554	0.832	0.406	0.41	2.235	3.311	2.515	2.288155519	up	2.41E-07	2.09E-06	Defb34
ENSMUSG00000028492	0.162	0.053	0.107	0	1.33	0.254	2.287790505	up	7.56E-09	9.36E-08	Saxo1
ENSMUSG00000075370	1.706	0.402	3.656	10.203	2.127	15.806	2.286678132	up	2.20E-15	7.74E-14	Igll1
ENSMUSG00000067613	0.087	0.142	0.086	0.358	0.126	1.057	2.279574082	up	5.18E-08	5.27E-07	5430421N21Rik
ENSMUSG00000078240	0.68	0.875	0.823	2.562	5.231	3.737	2.276128314	up	2.27E-15	7.98E-14	Gm3550
ENSMUSG00000056071	544.625	571.846	945.659	1656.577	2181.516	6139.669	2.274579307	up	5.38E-17	2.28E-15	S100a9
ENSMUSG00000041754	6.9	5.632	7.06	16.438	18.174	60.04	2.272193143	up	1.65E-16	6.56E-15	Trem3
ENSMUSG00000056895	5.502	4.477	1.562	16.12	25.322	14.221	2.269653214	up	5.80E-17	2.44E-15	Hist3h2ba
ENSMUSG00000039335	0.145	0.189	0.167	0.409	1.297	0.716	2.266489108	up	5.65E-11	1.07E-09	Spata16
ENSMUSG00000028558	0.148	0.103	0.167	0.325	1.257	0.427	2.256738167	up	6.39E-11	1.20E-09	Calr4
ENSMUSG00000096519	0	0.299	0	0	0	1.439	2.25545071	up	0.000628378	0.002363808	Gm10721
ENSMUSG00000027072	7.39	8.743	20.002	13.575	23.483	135.048	2.251733972	up	1.10E-15	4.02E-14	Prg3
ENSMUSG00000040770	0.192	0.094	0.047	0.148	1.252	0.194	2.248831175	up	2.07E-06	1.46E-05	Il25
ENSMUSG00000090302	0.224	0.073	0	0.229	1.189	0	2.243872149	up	7.32E-05	0.000349987	Gm7714
ENSMUSG00000027654	0.949	2.471	1.069	10.92	5.195	5.158	2.243797109	up	1.96E-17	8.80E-16	Fam83d
ENSMUSG00000091285	0.54	0.316	0.32	0.497	4.061	1.015	2.241666843	up	5.18E-08	5.27E-07	Gm17430
ENSMUSG00000094248	2.239	3.02	3.891	15.384	18.509	9.167	2.234132243	up	1.64E-15	5.87E-14	Hist1h2ao
ENSMUSG00000074199	0.762	0.425	0.644	1.337	5.671	1.609	2.23269423	up	6.81E-10	1.06E-08	Krtdap
ENSMUSG00000020037	0.147	0.131	0.217	0.412	1.166	0.754	2.229204903	up	3.92E-13	1.06E-11	Rfx4
ENSMUSG00000056054	426.666	423.217	839.845	1360.811	1517.134	4991.717	2.219508631	up	3.05E-16	1.18E-14	S100a8
ENSMUSG00000053338	0.297	0.315	0.293	0.913	1.935	1.364	2.214768429	up	1.26E-12	3.12E-11	Tarm1
ENSMUSG00000075015	1.625	0.893	0.801	1.714	2.35	11.323	2.211869253	up	1.52E-11	3.19E-10	Gm10801
ENSMUSG00000056509	0.454	0.296	0.149	0.813	2.848	0.509	2.209885582	up	1.56E-08	1.80E-07	Gm9999
ENSMUSG00000024471	0.093	0.272	0.091	0.533	1.207	0.374	2.205455211	up	1.29E-10	2.28E-09	Myot
ENSMUSG00000096361	0.135	0.132	0.267	0.623	0.392	1.455	2.203268246	up	0.000430007	0.00169257	Gm5814
ENSMUSG00000031722	25.003	25.048	27.14	63.99	81.919	208.724	2.199778374	up	2.81E-16	1.09E-14	Hp
ENSMUSG00000054236	0.164	0.213	0.054	0.251	0.71	1.025	2.196276328	up	1.46E-06	1.06E-05	Olfr481
ENSMUSG00000046345	0.182	0.142	0.179	0.558	1.104	0.635	2.184424571	up	7.19E-09	8.96E-08	Smco1
ENSMUSG00000040950	1.802	0.779	1.631	3.944	2.905	12.299	2.18381519	up	1.22E-14	3.93E-13	Mgl2
ENSMUSG00000048652	0.248	0.11	0.156	0.416	1.11	0.819	2.183196223	up	1.23E-10	2.20E-09	Samd13
ENSMUSG00000068745	0.401	0.196	0.317	0.554	2.147	1.455	2.181243046	up	1.45E-10	2.54E-09	Mybphl
ENSMUSG00000026985	0.21	0.164	0.249	0.516	1.582	0.734	2.179114173	up	6.40E-09	8.04E-08	Il1f8
ENSMUSG00000049560	0.223	0.362	0.585	1.025	2.575	1.694	2.174972495	up	5.69E-09	7.25E-08	Defb20
ENSMUSG00000036196	0.167	0.245	0.124	0.514	0.605	1.311	2.174379142	up	3.29E-12	7.74E-11	Slc26a8
ENSMUSG00000000805	0.326	0.119	0.161	0.687	0.942	1.094	2.162271429	up	7.92E-09	9.76E-08	Car4
ENSMUSG00000024936	0.125	0.285	0.329	0.449	1.63	1.234	2.159952915	up	3.59E-09	4.76E-08	Kcnk7
ENSMUSG00000061615	0.433	0.317	0.32	0.83	2.348	1.599	2.155360542	up	2.44E-07	2.11E-06	Hist1h2ab
ENSMUSG00000058717	0.136	0.233	0.235	0.575	0.936	1.189	2.15479309	up	1.92E-09	2.70E-08	Gm4763
ENSMUSG00000022582	5.543	4.669	8.896	14.26	18.47	52.26	2.152940756	up	5.73E-15	1.92E-13	Ly6g
ENSMUSG00000090631	0.389	0.19	0.192	1.12	1.337	0.98	2.152003093	up	2.92E-09	3.94E-08	Olfr456
ENSMUSG00000001497	0.483	0.368	0.174	1.211	2.197	1.155	2.151090595	up	1.06E-14	3.42E-13	Pax9
ENSMUSG00000070868	0	0.663	0	0.47	0.501	1.968	2.143203164	up	2.66E-12	6.35E-11	Skint3
ENSMUSG00000056124	2.9	3.064	2.477	7.507	6.527	23.132	2.13810139	up	1.71E-15	6.12E-14	B4galt6
ENSMUSG00000028240	0.221	0.192	0.133	0.358	1.1	0.939	2.128156351	up	2.76E-12	6.55E-11	Cyp7a1
ENSMUSG00000051062	0.068	0.366	0.168	0.679	1.084	0.869	2.122795914	up	2.83E-09	3.82E-08	Fbll1
ENSMUSG00000016200	0.503	0.598	0.095	2.79	1.884	0.537	2.120558924	up	1.71E-16	6.76E-15	Syt14
ENSMUSG00000060317	0.946	0.375	0.291	1.769	2.864	2.382	2.119525783	up	4.54E-13	1.20E-11	Acnat2
ENSMUSG00000047115	0.257	0.233	0.236	0.818	1.037	1.309	2.119126148	up	6.03E-12	1.37E-10	Fam221a
ENSMUSG00000029477	0.422	0.262	0.606	1.709	1.722	2.166	2.114704552	up	2.80E-11	5.59E-10	Morn3
ENSMUSG00000059305	1.069	0.392	3.229	6.153	2.223	11.938	2.114105025	up	1.12E-12	2.81E-11	Vpreb1
ENSMUSG00000005202	0.253	0.352	0.213	0.72	1.617	1.211	2.112771233	up	5.31E-10	8.39E-09	Shbg
ENSMUSG00000078554	0.367	0.627	0.09	1.689	2.123	0.863	2.105539921	up	8.66E-08	8.32E-07	Fam229a
ENSMUSG00000038357	106.021	106.364	163.108	302.302	227.676	1083.582	2.103380463	up	7.13E-15	2.35E-13	Camp
ENSMUSG00000000706	1.002	0.661	0.513	3.795	4.123	1.434	2.102071457	up	1.25E-15	4.55E-14	Btn1a1
ENSMUSG00000068686	1.181	1.269	0.311	5.499	3.873	2.486	2.101396128	up	4.13E-14	1.25E-12	Cd59b
ENSMUSG00000014351	0.447	0.073	0.22	1.029	0.754	1.401	2.100764903	up	5.52E-07	4.40E-06	Gip
ENSMUSG00000027702	0.271	0.106	0.214	0.332	1.292	0.909	2.094019909	up	1.36E-09	1.98E-08	Lrrc34
ENSMUSG00000037263	0.201	0.065	0.224	0.287	0.735	1.078	2.092789298	up	4.16E-11	8.07E-10	Aldh3b3
ENSMUSG00000044176	0.334	0.244	0.041	0.64	1.448	0.56	2.091550185	up	1.17E-08	1.39E-07	Spink10
ENSMUSG00000056436	0.625	0.382	0.154	0.48	2.374	2.099	2.090085129	up	4.42E-08	4.57E-07	Cyct
ENSMUSG00000071478	0.221	0.108	0.436	0.17	1.279	1.782	2.074141463	up	2.61E-05	0.000140515	Hist1h2ad
ENSMUSG00000031610	0.439	0.143	0	0.561	0.423	1.473	2.072149786	up	4.92E-06	3.15E-05	Scrg1
ENSMUSG00000062727	0.323	0.84	0.318	3.796	1.711	0.722	2.070204141	up	2.77E-08	3.01E-07	Hist1h2bk
ENSMUSG00000079304	2.43	2.373	1.508	8.254	9.95	8.251	2.067077844	up	5.57E-15	1.87E-13	4933413G19Rik
ENSMUSG00000048191	0.252	0.294	0.259	0.873	1.281	1.227	2.06630237	up	3.05E-14	9.38E-13	Muc6
ENSMUSG00000031966	0.249	0.486	0.082	0.796	1.71	0.919	2.063671295	up	9.57E-12	2.07E-10	Glb1l3
ENSMUSG00000021118	7.502	5.873	2.519	31.66	24.694	10.077	2.063167249	up	2.73E-16	1.06E-14	Plek2
ENSMUSG00000021359	0.284	0.185	0.171	0.412	1.187	1.081	2.060956412	up	2.53E-11	5.08E-10	Tfap2a
ENSMUSG00000032758	0.145	0.071	0.357	0.444	1.466	0.486	2.058292441	up	1.10E-05	6.45E-05	Kap
ENSMUSG00000007034	0.266	0.12	0.263	0.534	1.185	0.99	2.056413309	up	1.23E-10	2.19E-09	Slc44a4
ENSMUSG00000057650	0.508	0.248	0.25	0.39	2.325	1.477	2.055744636	up	2.99E-07	2.53E-06	Krtap19-2
ENSMUSG00000031553	0.359	0.175	0.248	0.44	2.049	0.771	2.055434428	up	1.13E-11	2.40E-10	Adam3
ENSMUSG00000071392	0.22	0.215	0.1	0.337	1.297	0.591	2.050071155	up	6.85E-11	1.28E-09	Ect2l
ENSMUSG00000065947	4.309	5.89	7.819	8.993	46.117	18.983	2.039716592	up	2.90E-13	7.93E-12	mt-Nd4l
ENSMUSG00000094949	0.164	0.16	0.108	0.084	1.262	0.439	2.03925943	up	6.68E-06	4.12E-05	Olfr50
ENSMUSG00000027073	153.928	143.987	517.553	228.166	320.264	2803.393	2.03924178	up	3.31E-13	8.98E-12	Prg2
ENSMUSG00000060890	0.252	0.387	0.036	0.83	0.886	1.065	2.037802033	up	5.26E-09	6.73E-08	Arr3
ENSMUSG00000031991	0.441	0.215	0.218	1.129	1.276	1.185	2.034540188	up	2.99E-07	2.53E-06	Spata19
ENSMUSG00000050087	0	0.137	0.414	0.215	0.912	1.129	2.027726389	up	2.67E-05	0.000143196	Cby3
ENSMUSG00000026023	0.267	0.142	0.12	0.484	1.124	0.554	2.024868874	up	1.82E-09	2.57E-08	Cdk15
ENSMUSG00000095186	3.984	6.165	3.558	10.266	6.849	38.467	2.019467043	up	4.48E-13	1.19E-11	Gm10718
ENSMUSG00000064168	1.583	0.644	0.26	2.632	2.671	4.785	2.018851503	up	1.68E-08	1.93E-07	Hist1h2bh
ENSMUSG00000062248	68.2	68.258	42.167	174.705	333.484	213.123	2.013671184	up	3.68E-15	1.26E-13	Cks2
ENSMUSG00000022652	0.453	0.213	0.232	0.541	2.257	0.834	2.012356353	up	6.19E-12	1.40E-10	Morc1
ENSMUSG00000052303	0.141	0.137	0.139	0.144	1.289	0.252	2.006853671	up	5.50E-06	3.47E-05	Mrgpra6
ENSMUSG00000100622	1.36	0.581	1.132	3.915	4.673	3.769	2.006551335	up	1.76E-12	4.29E-11	Gm20379
ENSMUSG00000085111	0.254	0.248	0.25	0.896	1.138	0.989	2.002863438	up	4.54E-10	7.27E-09	Ascl4
ENSMUSG00000078134	0.508	0.648	1.078	1.738	3.558	3.619	1.995154943	up	2.20E-11	4.50E-10	Gm12355
ENSMUSG00000050931	2.497	2.035	2.692	5.563	5.816	17.417	1.994549918	up	9.19E-14	2.68E-12	Sgms2
ENSMUSG00000026175	0.274	0.173	0.175	0.569	0.77	1.148	1.994217647	up	1.55E-10	2.70E-09	Vil1
ENSMUSG00000040658	3.98	2.26	2.054	9.091	12.451	11.501	1.993813962	up	8.50E-14	2.48E-12	Dnph1
ENSMUSG00000050534	0.238	0.207	0.104	0.406	1.148	0.64	1.992794698	up	8.48E-09	1.04E-07	Htr5b
ENSMUSG00000025389	0.74	0.723	0.259	1.136	3.315	2.405	1.991401894	up	3.29E-12	7.75E-11	Mip
ENSMUSG00000045608	0.311	0.217	0.117	0.499	1.22	0.854	1.991066875	up	3.58E-11	6.98E-10	Dbx2
ENSMUSG00000096486	0.984	0.641	0.324	0.755	5.458	1.543	1.990917673	up	6.34E-07	4.99E-06	Gm5426
ENSMUSG00000091731	1.034	0	1.02	0	7.478	0.695	1.990853402	up	0.001954202	0.006375188	Gm17542
ENSMUSG00000041165	0.934	0.72	0.194	2.188	2.062	3.104	1.990812696	up	8.35E-11	1.54E-09	Spem1
ENSMUSG00000024806	0.329	0.321	0.081	1.009	0.357	1.545	1.989148909	up	9.74E-06	5.79E-05	Mlana
ENSMUSG00000073805	0.332	0.195	0.437	0.714	1.475	1.637	1.985379865	up	3.66E-12	8.54E-11	Fam196a
ENSMUSG00000051219	0.528	0.458	0.231	1.44	2.205	1.181	1.984843316	up	7.10E-09	8.85E-08	3100002H09Rik
ENSMUSG00000060093	0.285	0.464	0.281	1.749	0.549	1.786	1.984201989	up	1.87E-06	1.33E-05	Hist1h4a
ENSMUSG00000068129	6.749	5.171	4.864	10.915	15.994	39.468	1.9834042	up	2.67E-13	7.32E-12	Cst7
ENSMUSG00000062874	0.255	0.124	0.314	0.098	2.394	0.257	1.983321259	up	1.87E-06	1.33E-05	Gm4978
ENSMUSG00000029275	2.728	2.602	3.002	6.22	7.253	19.424	1.98083348	up	1.86E-13	5.19E-12	Gfi1
ENSMUSG00000030510	0.33	0.246	0.171	0.483	1.433	1.035	1.977707325	up	3.35E-11	6.61E-10	Cers3
ENSMUSG00000022375	0.442	0.072	0.242	0.528	1.563	0.891	1.975559141	up	7.43E-10	1.14E-08	Lrrc6
ENSMUSG00000059816	0.345	0.169	0.085	0	2.247	0.116	1.974614682	up	6.81E-05	0.000328868	Fam159a
ENSMUSG00000101396	0.331	0.162	0.054	0	2.154	0	1.971522653	up	3.78E-06	2.49E-05	Gm28510
ENSMUSG00000056359	0.606	0.296	0.747	1.162	3.067	2.238	1.969552025	up	2.43E-06	1.68E-05	D830013O20Rik
ENSMUSG00000073640	0.754	0.526	1.275	2.811	3.429	3.763	1.967777188	up	6.61E-09	8.30E-08	Rpl27-ps3
ENSMUSG00000040794	0.436	0.581	0.313	1.035	3.214	0.959	1.966883474	up	3.11E-10	5.13E-09	C1qtnf4
ENSMUSG00000025573	9.941	5.04	1.65	16.87	38.297	9.501	1.958983782	up	1.41E-14	4.48E-13	6030468B19Rik
ENSMUSG00000053367	0.909	0.418	0.317	1.231	3.868	1.293	1.957103804	up	5.45E-10	8.59E-09	Gm6792
ENSMUSG00000055357	0.303	0.037	0.262	0.233	1.808	0.305	1.957039666	up	1.55E-07	1.40E-06	4933400A11Rik
ENSMUSG00000079579	0.424	0.248	0	0.13	1.348	1.138	1.956056652	up	2.27E-05	0.000124996	Gm6760
ENSMUSG00000021101	0.412	0.402	0.163	1.012	1.788	0.996	1.954766058	up	8.15E-07	6.26E-06	4930408O17Rik
ENSMUSG00000016024	1.457	1.408	1.529	3.235	3.969	9.828	1.95391051	up	6.39E-13	1.66E-11	Lbp
ENSMUSG00000024034	0.196	0.122	0.421	0.9	0.154	1.815	1.952564657	up	5.25E-10	8.31E-09	Tmprss3
ENSMUSG00000072295	0.216	0.352	0.142	0.258	1.772	0.71	1.94378064	up	2.08E-09	2.90E-08	Als2cr11
ENSMUSG00000079644	0.363	0.251	0.358	0.623	1.856	1.264	1.941876776	up	1.33E-10	2.35E-09	Gm1110
ENSMUSG00000067399	0.412	0.176	0.381	0.868	1.377	1.486	1.941693709	up	4.66E-10	7.45E-09	Trim43c
ENSMUSG00000040759	0.295	0.23	0.232	0.633	0.937	1.345	1.94090856	up	1.18E-06	8.71E-06	Cmtm5
ENSMUSG00000096736	0.457	0.149	0	0.351	0.551	1.432	1.940143601	up	2.27E-05	0.000124996	Gm17535
ENSMUSG00000055639	1.089	1.188	1.306	3.146	2.483	8.128	1.940033077	up	6.34E-13	1.65E-11	Dach1
ENSMUSG00000026241	0.344	0.336	0.097	0.452	2.132	0.396	1.935217949	up	1.29E-07	1.19E-06	Nppc
ENSMUSG00000096385	0.081	0.449	0.053	0.374	0.117	1.744	1.933237467	up	5.99E-08	5.99E-07	Gm11168
ENSMUSG00000004948	0.619	0.529	0.191	0.713	2.574	1.819	1.928656264	up	7.81E-10	1.20E-08	Zp3
ENSMUSG00000027902	0.092	0.21	0.212	0.235	1.11	0.618	1.927027136	up	1.85E-07	1.65E-06	Chil6
ENSMUSG00000042258	0.081	0.119	0.181	0.156	1	0.301	1.926790153	up	6.39E-08	6.33E-07	Isl1
ENSMUSG00000068744	4.174	4.149	2.219	13.732	17.135	9.199	1.92592741	up	4.28E-14	1.29E-12	Psrc1
ENSMUSG00000059383	0.148	0.24	0.097	0.302	1.317	0.231	1.924909828	up	2.47E-08	2.72E-07	Gfral
ENSMUSG00000070985	0.658	0.321	0.432	0.967	2.814	1.583	1.924333768	up	6.83E-11	1.28E-09	Acnat1
ENSMUSG00000032484	359.065	379.133	470.428	1002.379	688.137	2896.852	1.924296125	up	4.12E-13	1.10E-11	Ngp
ENSMUSG00000067455	0.463	0.258	0.065	0.304	1.53	1.155	1.92301297	up	1.74E-06	1.24E-05	Hist1h4j
ENSMUSG00000052212	3.848	10.645	11.719	17.338	15.031	67.008	1.922562996	up	1.09E-12	2.73E-11	Cd177
ENSMUSG00000022149	0.5	0.513	0.419	1.151	2.386	1.88	1.917242115	up	4.99E-11	9.50E-10	C9
ENSMUSG00000069873	1.223	1.481	1.713	4.541	2.83	9.297	1.915222371	up	2.62E-12	6.26E-11	4930438A08Rik
ENSMUSG00000076434	0.608	0.396	0.6	1.478	2.932	1.634	1.91184965	up	1.50E-09	2.17E-08	Wfdc3
ENSMUSG00000078588	14.046	13.621	6.026	49.925	51.778	25.042	1.911313736	up	1.28E-14	4.10E-13	Ccdc24
ENSMUSG00000030976	0.224	0.109	0.166	0.601	1.133	0.15	1.910335154	up	1.30E-05	7.53E-05	Tex36
ENSMUSG00000045349	0.855	1.03	0.802	2.363	2.537	5.19	1.907676981	up	2.23E-12	5.37E-11	Sh2d5
ENSMUSG00000024519	0.117	0.343	0.202	0.763	0.55	1.178	1.907035219	up	2.46E-08	2.71E-07	Cplx4
ENSMUSG00000040809	99.581	102.046	83.517	243.474	167.556	657.49	1.905840203	up	4.44E-13	1.19E-11	Chil3
ENSMUSG00000001076	0.41	0.801	0.462	1.348	1.779	3.147	1.90505306	up	6.27E-09	7.89E-08	C1ql4
ENSMUSG00000062064	0.454	0.222	0.128	0.448	1.22	1.351	1.904863082	up	1.50E-08	1.74E-07	Slc2a7
ENSMUSG00000021679	0	0.167	0.673	0.262	1.974	0.917	1.904492669	up	0.001534559	0.005167553	S100z
ENSMUSG00000035085	4.582	6.188	4.327	11.147	10.929	34.443	1.904263966	up	1.96E-12	4.73E-11	1700020L24Rik
ENSMUSG00000036218	0.22	0.12	0.121	0.301	1.116	0.313	1.901074944	up	4.50E-10	7.23E-09	Pdzrn4
ENSMUSG00000028539	0.306	0.574	0.394	1.552	2.483	0.726	1.899414888	up	4.19E-11	8.11E-10	Artn
ENSMUSG00000094338	1.075	0.525	0.133	1.237	2.138	3.068	1.892637241	up	2.41E-06	1.67E-05	Hist1h2bl
ENSMUSG00000031710	0.342	0.213	0.215	0.669	0.901	1.296	1.892007649	up	1.76E-08	2.00E-07	Ucp1
ENSMUSG00000022683	0.17	0.465	0.201	0.575	1.477	1.051	1.888315114	up	1.76E-08	2.00E-07	Pla2g10
ENSMUSG00000021335	0.496	0.379	0.192	0.662	1.498	1.797	1.887889634	up	2.61E-10	4.38E-09	Slc17a1
ENSMUSG00000044487	0.267	0.104	0.106	0.164	1.393	0.216	1.887525271	up	2.30E-05	0.00012627	Olfr1112
ENSMUSG00000027994	0.738	0.114	0.498	1.252	1.404	2.347	1.887496452	up	2.48E-09	3.41E-08	Ccdc109b
ENSMUSG00000057913	0.278	0.027	0.082	0.128	1.007	0.299	1.881514033	up	1.62E-06	1.17E-05	Gm10032
ENSMUSG00000065968	0.503	0.256	0.108	1.007	1.392	0.793	1.876728625	up	4.46E-10	7.18E-09	Ifitm7
ENSMUSG00000003411	0.182	0.267	0.18	0.443	1.054	0.816	1.87363879	up	6.86E-10	1.06E-08	Rab3b
ENSMUSG00000038227	0.539	0.465	0.329	1.218	1.905	1.769	1.873388852	up	2.05E-11	4.21E-10	Hoxa9
ENSMUSG00000096719	0.844	1.349	0.984	2.297	2.386	6.958	1.872488074	up	9.21E-11	1.68E-09	Mrgpra2b
ENSMUSG00000025739	3.708	3.944	2.678	10.569	18.964	8.272	1.871432359	up	1.40E-12	3.47E-11	Gng13
ENSMUSG00000030117	1.108	1.106	0.689	1.922	4.111	4.594	1.871034989	up	1.18E-11	2.51E-10	Gdf3
ENSMUSG00000045886	0.595	0.291	0.098	1.218	1.722	0.666	1.870477153	up	6.57E-06	4.06E-05	Gm9803
ENSMUSG00000093668	0.881	0.574	0.471	2.085	2.815	2.121	1.864439701	up	1.34E-10	2.37E-09	Pou5f2
ENSMUSG00000020325	2.671	2.199	1.937	4.862	5.226	14.701	1.864147957	up	6.01E-12	1.37E-10	Fstl3
ENSMUSG00000021848	0.226	0.162	0.268	0.624	1.003	0.769	1.864082787	up	6.18E-10	9.68E-09	Otx2
ENSMUSG00000033752	3.627	3.028	1.789	7.721	14.723	8.251	1.86163371	up	2.84E-12	6.72E-11	Mnd1
ENSMUSG00000047181	23.374	22.795	10.757	84.948	76.907	44.704	1.859339211	up	5.08E-14	1.51E-12	Samd14
ENSMUSG00000038199	0.192	0.299	0.17	0.5	0.72	1.184	1.857980995	up	6.01E-09	7.60E-08	4931409K22Rik
ENSMUSG00000094353	0.6	0.106	0.376	0.669	1.577	1.684	1.857935144	up	1.88E-07	1.67E-06	Olfr150
ENSMUSG00000054526	0.26	0.158	0.256	0.697	0.751	1.002	1.857319495	up	8.75E-08	8.39E-07	Olfr1500
ENSMUSG00000051811	18.099	21.113	7.085	44.101	77.633	45.652	1.854120625	up	2.30E-13	6.34E-12	Cox6b2
ENSMUSG00000028758	0.268	0.237	0.151	0.549	0.37	1.459	1.85321725	up	9.03E-10	1.37E-08	Kif17
ENSMUSG00000056423	0.49	0.419	0.423	0.659	2.926	1.235	1.853091068	up	8.35E-08	8.04E-07	Uts2b
ENSMUSG00000017588	0.396	0.129	0.13	0.507	1.29	0.577	1.852982414	up	7.60E-08	7.40E-07	Krt27
ENSMUSG00000027160	9.55	8.085	3.981	19.032	38.111	20.95	1.852948865	up	2.03E-13	5.62E-12	Ccdc34
ENSMUSG00000108011	7.437	7.107	5.306	21.733	27.005	22.954	1.852515479	up	1.27E-12	3.16E-11	RP23-114E15.17
ENSMUSG00000045273	16.408	12.426	6.659	35.792	59.892	32.097	1.847978842	up	2.04E-13	5.65E-12	Cenph
ENSMUSG00000058135	22.803	19.219	28.9	43.391	66.07	145.452	1.845655777	up	3.13E-12	7.38E-11	Gstm1
ENSMUSG00000069785	0.445	0	0.088	0.137	1.545	0.239	1.843803893	up	0.00059402	0.002251116	Gm11444
ENSMUSG00000030413	38.87	44.582	47.938	81.838	94.519	294.54	1.841532305	up	4.29E-12	9.94E-11	Pglyrp1
ENSMUSG00000001656	0.279	0.198	0.15	0.272	1.465	0.51	1.836501268	up	3.36E-08	3.60E-07	Hoxc11
ENSMUSG00000042459	0.383	0.094	0.567	1.249	0.554	1.93	1.835233013	up	1.41E-07	1.29E-06	Bpifa2
ENSMUSG00000024546	0	0.413	0.139	0.433	0.408	1.136	1.834940754	up	0.006011354	0.016817	4930546C10Rik
ENSMUSG00000001225	0.206	0.255	0.19	0.401	1.153	0.775	1.834205248	up	8.79E-10	1.34E-08	Slc26a3
ENSMUSG00000004415	0.257	0.233	0.163	0.366	0.611	1.357	1.832890014	up	8.82E-09	1.08E-07	Col26a1
ENSMUSG00000022484	0.161	0.209	0.185	0.288	1.047	0.648	1.831528596	up	1.51E-07	1.37E-06	Hoxc10
ENSMUSG00000026822	70.569	78.251	108.565	180.117	156.039	579.138	1.830295159	up	5.38E-12	1.23E-10	Lcn2
ENSMUSG00000052014	0.081	0.158	0.16	0.372	1.053	0	1.828728573	up	0.001012039	0.003593053	A330070K13Rik
ENSMUSG00000030851	0.259	0.095	0.671	0.348	0.515	2.785	1.828451404	up	9.67E-08	9.19E-07	Ldhc
ENSMUSG00000047844	12.843	8.301	2.835	23.276	42.9	18.893	1.826732393	up	5.52E-13	1.45E-11	Bex4
ENSMUSG00000062859	0.226	0.27	0.248	0.231	1.126	1.281	1.821904153	up	3.07E-08	3.30E-07	Tcp11
ENSMUSG00000046991	0.219	0.35	0.157	0.305	1.467	0.801	1.821141874	up	4.21E-09	5.51E-08	Wdr27
ENSMUSG00000075571	0.192	0.337	0.189	0.648	1.277	0.619	1.820727795	up	2.99E-07	2.53E-06	Defb30
ENSMUSG00000052075	0.318	0.089	0.09	0.139	1.378	0.244	1.818850561	up	1.16E-05	6.81E-05	1700029F12Rik
ENSMUSG00000030787	1.394	0.882	0.93	0.723	4.97	5.591	1.814466385	up	4.35E-11	8.39E-10	Lyve1
ENSMUSG00000030069	0.534	0.13	0.211	0.738	1.699	0.646	1.813445217	up	6.69E-09	8.39E-08	Prok2
ENSMUSG00000025396	0.404	0.251	0.181	0.282	2.021	0.642	1.812993809	up	9.68E-08	9.19E-07	Hsd17b6
ENSMUSG00000028415	0.129	0.378	0	0	0.746	1.039	1.809777584	up	0.008707282	0.023207321	Spink4
ENSMUSG00000092305	0.061	0.209	0.211	0.234	0.309	1.149	1.808206321	up	3.73E-06	2.47E-05	Prps1l1
ENSMUSG00000075485	0.694	0.677	0.547	1.916	2.006	2.795	1.806603714	up	2.80E-06	1.90E-05	Gm10842
ENSMUSG00000021176	0.866	0.87	0.488	2.886	2.934	1.961	1.805410152	up	2.91E-11	5.79E-10	Efcab11
ENSMUSG00000039542	1.319	1.144	1.099	2.564	2.297	7.594	1.805098496	up	1.17E-11	2.48E-10	Ncam1
ENSMUSG00000063021	2.605	1.781	1.67	6.596	8.101	6.473	1.805074088	up	1.03E-09	1.54E-08	Hist1h2ak
ENSMUSG00000064246	7.429	7.209	12.127	13.903	15.09	64.314	1.801522352	up	2.47E-11	4.97E-10	Chil1
ENSMUSG00000062148	14.246	13.593	39.693	15.295	30.006	189.533	1.797952454	up	1.05E-10	1.90E-09	Ear6
ENSMUSG00000028661	0.358	0.265	0.086	1.2	1.052	0.219	1.796896354	up	4.60E-11	8.82E-10	Epha8
ENSMUSG00000069273	0.306	0.717	0.362	0.752	1.594	2.467	1.794827824	up	2.30E-07	2.01E-06	Hist1h3e
ENSMUSG00000094777	8.921	5.807	15.397	19.394	73.268	11.84	1.794395159	up	4.43E-12	1.02E-10	Hist1h2ap
ENSMUSG00000078591	0.161	0.219	0.079	0.246	1.045	0.302	1.788495895	up	2.34E-08	2.58E-07	Hs3st4
ENSMUSG00000049539	1.435	0.934	0.55	1.835	3.114	5.141	1.788326975	up	1.13E-08	1.35E-07	Hist1h1a
ENSMUSG00000019122	4.887	4.423	4.535	9.983	9.655	28.111	1.785883529	up	1.25E-11	2.65E-10	Ccl9
ENSMUSG00000046179	29.525	26.01	10.734	79.911	98.613	49.777	1.784484773	up	4.04E-13	1.08E-11	E2f8
ENSMUSG00000003863	0.168	0.236	0.104	0.258	1.004	0.495	1.784180233	up	1.79E-09	2.53E-08	Ppfia3
ENSMUSG00000026969	23.751	24.214	12.161	57.118	98.978	50.604	1.781426457	up	9.92E-13	2.50E-11	Fam166a
ENSMUSG00000042246	0.158	0.121	0.233	0.38	0.342	1.044	1.780289711	up	8.85E-09	1.08E-07	Tmc7
ENSMUSG00000025269	29.043	27.087	11.282	91.133	73.932	65.737	1.775532943	up	5.84E-13	1.53E-11	Apex2
ENSMUSG00000058773	1.929	1.749	1.563	4.758	8.47	4.719	1.775244253	up	1.98E-10	3.40E-09	Hist1h1b
ENSMUSG00000054256	0.358	0.122	0.276	0.645	1.216	0.732	1.774118593	up	2.00E-09	2.81E-08	Msi1
ENSMUSG00000031509	0.578	0.282	0.534	0.997	1.305	2.473	1.774074833	up	1.43E-08	1.66E-07	1700016D06Rik
ENSMUSG00000034339	1.219	0	0.172	0.267	4.029	0.468	1.773851064	up	0.000213604	0.000913331	Gm5689
ENSMUSG00000029675	26.663	18.188	17.06	65.201	29.226	117.097	1.772504252	up	5.48E-12	1.25E-10	Eln
ENSMUSG00000098078	0.437	0.427	0.216	0.504	1.424	1.763	1.770150623	up	4.60E-05	0.000232489	Gm26992
ENSMUSG00000023505	23.577	22.411	20.121	85.955	76.082	63.057	1.767562765	up	1.21E-12	3.01E-11	Cdca3
ENSMUSG00000026688	51.187	49.391	16.107	114.431	221.704	60.733	1.766013942	up	6.10E-13	1.59E-11	Mgst3
ENSMUSG00000040536	0.419	0.379	0.232	0.691	1.775	1.044	1.765863322	up	1.17E-10	2.09E-09	Necab1
ENSMUSG00000039323	2.279	1.917	2.42	5.703	3.702	12.998	1.759199941	up	1.07E-10	1.93E-09	Igfbp2
ENSMUSG00000052392	0.33	0.301	0.261	0.878	1.051	1.094	1.7574524	up	7.08E-09	8.83E-08	Acot4
ENSMUSG00000048772	0.686	0.625	0.225	1.333	0.859	3.008	1.757350476	up	4.24E-08	4.40E-07	Tmem53
ENSMUSG00000032181	0.182	0.089	0.157	0.245	1.053	0.153	1.754267495	up	6.51E-07	5.11E-06	Scg3
ENSMUSG00000043587	3.715	4.043	4.975	7.195	8.367	27.381	1.753611524	up	4.81E-11	9.17E-10	Pxylp1
ENSMUSG00000036928	1.601	0.916	0.555	4.389	2.683	3.278	1.751390564	up	5.64E-12	1.28E-10	Stag3
ENSMUSG00000045569	0.524	0.096	0.226	0.553	1.422	0.88	1.751169458	up	1.16E-07	1.09E-06	Mc2r
ENSMUSG00000034482	0.201	0.196	0.496	0.617	1.309	1.081	1.74819285	up	9.70E-05	0.00044978	Ly6g5c
ENSMUSG00000003824	7.45	5.192	2.666	15.536	23.028	12.791	1.74602051	up	3.67E-12	8.54E-11	Syce2
ENSMUSG00000064308	0.523	0.851	0.573	1.427	3.53	1.561	1.741619096	up	2.50E-08	2.74E-07	2410137M14Rik
ENSMUSG00000090843	0.438	0.165	0.133	0.336	1.608	0.521	1.739696125	up	4.63E-09	6.01E-08	Heatr4
ENSMUSG00000073388	0.516	0.378	0.127	0.66	1.369	1.387	1.739358707	up	2.20E-07	1.93E-06	A330017A19Rik
ENSMUSG00000066867	0.398	0.139	0.084	1.309	0.617	0.153	1.738352134	up	1.02E-07	9.65E-07	Oas1e
ENSMUSG00000028747	0.197	0.171	0.28	0.638	0.474	1.057	1.738294655	up	1.26E-07	1.17E-06	Htr6
ENSMUSG00000078521	3.172	3.136	1.425	6.346	11.149	8.305	1.737879111	up	3.36E-11	6.62E-10	Aunip
ENSMUSG00000050966	0.615	0.863	0.809	1.376	1.779	4.474	1.736713573	up	2.67E-10	4.48E-09	Lin28a
ENSMUSG00000074913	0.671	0.574	0.414	1.288	2.67	1.578	1.736705156	up	1.01E-06	7.61E-06	Gm815
ENSMUSG00000020191	0.218	0.365	0.215	0.478	1.893	0.293	1.735343677	up	1.36E-07	1.25E-06	4930415F15Rik
ENSMUSG00000005233	24.125	22.695	13.205	62.757	87.875	48.735	1.731740832	up	2.72E-12	6.48E-11	Spc25
ENSMUSG00000050439	0.315	0.237	0.191	0.596	1.193	0.684	1.730763779	up	4.02E-08	4.21E-07	Enthd1
ENSMUSG00000064081	0.487	0.159	0.321	0.748	0.94	1.528	1.730555924	up	0.001596885	0.00534839	Gm8973
ENSMUSG00000019942	26.888	24.269	13.533	59.974	98.018	56.468	1.729047248	up	3.26E-12	7.69E-11	Cdk1
ENSMUSG00000045257	1.192	1.319	1.019	1.83	5.288	4.591	1.729021804	up	1.22E-08	1.45E-07	Morn2
ENSMUSG00000062093	0.566	0.737	0.559	2.101	2.799	1.268	1.726328664	up	3.27E-10	5.36E-09	Gm10110
ENSMUSG00000026204	0.247	0.429	0.379	0.969	1.191	1.328	1.722300729	up	9.67E-10	1.45E-08	Ptprn
ENSMUSG00000048368	0.428	0.193	0.811	1.666	1.998	1.06	1.719874128	up	8.88E-09	1.08E-07	Omd
ENSMUSG00000038997	3.509	1.625	0.653	5.354	9.831	3.878	1.719366948	up	9.06E-12	1.97E-10	Asb17
ENSMUSG00000028051	4.822	6.707	1.312	6.772	22.496	13.006	1.718778436	up	9.13E-12	1.98E-10	Hcn3
ENSMUSG00000028393	244.297	222.548	75.945	778.566	656.831	346.754	1.715147988	up	1.24E-12	3.08E-11	Alad
ENSMUSG00000078197	2.509	0	0.99	1.54	7.258	2.696	1.715006468	up	0.000461886	0.001799017	Gm17374
ENSMUSG00000020151	0.416	0.299	0.278	0.564	1.169	1.53	1.713307143	up	1.63E-09	2.34E-08	Ptprr
ENSMUSG00000050503	5.424	5.513	3.259	14.214	18.57	13.699	1.711006963	up	7.27E-12	1.62E-10	Fbxl22
ENSMUSG00000039693	2.293	1.942	2.207	4.197	5.674	11.206	1.709622603	up	2.01E-10	3.45E-09	Msantd3
ENSMUSG00000030981	0.193	0.161	0.109	0.296	1.076	0.148	1.708514082	up	2.23E-06	1.56E-05	Mmp21
ENSMUSG00000006715	29.944	26.135	13.439	60.485	106.38	60.308	1.70828969	up	6.05E-12	1.37E-10	Gmnn
ENSMUSG00000049971	0.27	0.366	0.34	0.737	0.868	1.591	1.708240228	up	5.22E-09	6.69E-08	Glt1d1
ENSMUSG00000092074	1.311	1.145	1.497	1.165	11.275	0.463	1.705927599	up	2.55E-09	3.48E-08	Dynlt1a
ENSMUSG00000094113	0.466	0.065	0.197	0.204	1.637	0.536	1.703018262	up	5.62E-05	0.000277322	5430401F13Rik
ENSMUSG00000066107	0.268	0.131	0.33	1.234	0.872	0.27	1.700439718	up	3.32E-05	0.000174507	Gm12666
ENSMUSG00000027360	4.151	3.866	5.445	7.619	7.366	28.773	1.700431476	up	2.12E-10	3.61E-09	Hdc
ENSMUSG00000027857	0.552	0.693	0.7	1.21	1.939	3.178	1.700211822	up	8.42E-07	6.44E-06	Tshb
ENSMUSG00000063434	0.245	0.222	0.206	0.46	1.012	0.72	1.699125788	up	1.59E-09	2.29E-08	Sorcs3
ENSMUSG00000079941	2.362	0.513	0.388	1.209	5.505	3.879	1.697923053	up	3.92E-07	3.24E-06	Gm11273
ENSMUSG00000041255	0.621	0.566	0.326	1.143	2.155	1.612	1.696334486	up	4.40E-08	4.56E-07	Tmco5b
ENSMUSG00000035692	40.083	31.67	22.304	131.86	91.272	81.124	1.693646701	up	5.18E-12	1.19E-10	Isg15
ENSMUSG00000037628	16.224	16.683	8.229	49.694	56.222	26.951	1.691436772	up	6.60E-12	1.48E-10	Cdkn3
ENSMUSG00000028378	5.15	4.289	4.244	9.135	12.963	22.1	1.691378157	up	7.88E-11	1.46E-09	Ptgr1
ENSMUSG00000044927	1.724	1.109	0.705	3.098	3.346	4.972	1.689207566	up	1.31E-09	1.92E-08	H1fx
ENSMUSG00000030867	29.865	30.072	14.395	74.197	110.97	54.498	1.68892374	up	6.23E-12	1.40E-10	Plk1
ENSMUSG00000050549	26.622	26.018	8.782	71.341	82.666	44.016	1.688792005	up	4.33E-12	1.00E-10	5730508B09Rik
ENSMUSG00000024837	0.372	0.363	0.453	0.638	1.55	1.645	1.687429307	up	1.64E-08	1.88E-07	Dmrt1
ENSMUSG00000005148	2.32	2.265	1.173	4.701	8.561	5.274	1.686172264	up	9.11E-11	1.67E-09	Klf5
ENSMUSG00000030470	0.381	0.372	0.376	0.878	0.965	1.793	1.684668093	up	9.60E-07	7.27E-06	Csrp3
ENSMUSG00000028536	0.511	0.541	0.756	2.353	0.431	3.032	1.6839847	up	4.14E-08	4.32E-07	2610528J11Rik
ENSMUSG00000071516	0.391	1.017	0.514	1.399	3.203	1.575	1.682748392	up	1.12E-05	6.59E-05	Hist1h2ai
ENSMUSG00000021714	8.755	7.702	3.393	18.158	31.799	13.751	1.682185452	up	1.07E-11	2.29E-10	Cenpk
ENSMUSG00000068697	0.237	0.232	0.39	0.486	1.373	0.903	1.681519706	up	1.41E-06	1.03E-05	Myoz1
ENSMUSG00000020875	0.318	0.097	0.255	0.305	0.805	1.042	1.679009459	up	2.02E-07	1.78E-06	Hoxb9
ENSMUSG00000001403	69.831	56.213	26.621	184.151	201.35	103.345	1.678991204	up	4.71E-12	1.09E-10	Ube2c
ENSMUSG00000064358	5.876	7.842	9.981	25.55	27.952	22.275	1.676808339	up	5.61E-11	1.06E-09	mt-Co3
ENSMUSG00000027454	14.551	13.151	7.059	33.171	48.835	29.033	1.675439462	up	1.61E-11	3.35E-10	Gins1
ENSMUSG00000037887	3.857	3.13	1.399	10.356	11.295	5.125	1.674531336	up	6.89E-12	1.54E-10	Dusp8
ENSMUSG00000025889	144.537	180.881	70.348	539.724	383.335	340.221	1.674447349	up	5.98E-12	1.36E-10	Snca
ENSMUSG00000039013	0.901	0.898	1.98	1.584	1.737	8.72	1.671093345	up	2.81E-09	3.80E-08	Siglecf
ENSMUSG00000019992	5.214	5.308	2.276	11.475	15.629	13.65	1.670791347	up	3.02E-11	6.00E-10	Mtfr2
ENSMUSG00000027886	0.465	0.076	0.153	0.238	1.456	0.52	1.669378209	up	0.000229863	0.000976323	1700013F07Rik
ENSMUSG00000071052	0.698	0.434	0.813	0.973	2.661	2.556	1.668644769	up	2.84E-07	2.41E-06	Rpl7a-ps5
ENSMUSG00000031845	0.362	0.275	0.119	0.71	1.048	0.649	1.666861356	up	3.82E-08	4.03E-07	Bco1
ENSMUSG00000031377	0.596	0.582	0.686	1.677	1.125	3.113	1.664387769	up	1.72E-09	2.45E-08	Bmx
ENSMUSG00000051627	2.737	1.671	2.295	7.141	6.731	7.354	1.662512026	up	1.01E-09	1.51E-08	Hist1h1e
ENSMUSG00000095654	0.301	0.252	0.127	0.396	1.243	0.52	1.662409039	up	6.39E-06	3.97E-05	Plscr5
ENSMUSG00000101972	1.868	1.824	0.86	3.823	5.404	5.186	1.662147957	up	8.21E-08	7.93E-07	Hist1h3i
ENSMUSG00000058057	0.221	0	0.312	0.049	1.007	0.637	1.661831264	up	1.59E-05	9.01E-05	Mettl7a3
ENSMUSG00000078487	0.426	0.151	0.115	1.367	0.672	0.156	1.661106503	up	2.30E-06	1.60E-05	Ankrd65
ENSMUSG00000032344	2.458	1.898	1.954	5.08	7.654	7.226	1.660930886	up	8.48E-11	1.57E-09	Mb21d1
ENSMUSG00000029320	0.409	0.114	0.086	0.179	1.438	0.314	1.659984237	up	1.65E-06	1.18E-05	1700016H13Rik
ENSMUSG00000003469	9.217	10.598	2.672	19.814	36.509	14.413	1.653222163	up	1.45E-11	3.05E-10	Phyhip
ENSMUSG00000038893	96.498	98.501	36.539	264.992	312.825	149.5	1.651322568	up	9.10E-12	1.97E-10	Fam117a
ENSMUSG00000069309	11.462	6.995	18.37	22.387	78.934	14.346	1.651061435	up	1.30E-10	2.29E-09	Hist1h2an
ENSMUSG00000005800	5.112	6.459	9.632	18.51	15.695	32.374	1.65065969	up	1.70E-10	2.94E-09	Mmp8
ENSMUSG00000062157	0.649	0.801	0.688	0.996	1.363	4.357	1.649961735	up	2.50E-09	3.43E-08	Ifnlr1
ENSMUSG00000028909	0.263	0.297	0.267	0.567	0.523	1.511	1.649546207	up	4.80E-09	6.22E-08	Ptpru
ENSMUSG00000036551	0.314	0.195	0.423	0.789	0.909	1.228	1.647369923	up	2.50E-07	2.16E-06	Akap14
ENSMUSG00000022018	35.853	39.802	16.663	85.23	129.926	73.924	1.646753015	up	2.29E-11	4.65E-10	Rgcc
ENSMUSG00000095577	0.421	0.247	0.498	0.517	2.801	0.339	1.646568719	up	2.54E-05	0.000137073	Gm6619
ENSMUSG00000090166	1.585	2.875	8.488	0.463	2.402	37.623	1.644537775	up	3.66E-08	3.87E-07	Ear10
ENSMUSG00000039396	14.029	11.448	5.37	37.753	35.607	23.085	1.644480833	up	1.39E-11	2.93E-10	Neil3
ENSMUSG00000044164	0.241	0.305	0.378	0.849	1.067	0.972	1.640927365	up	9.04E-09	1.10E-07	Rnf182
ENSMUSG00000019773	40.58	39.343	18.268	101.15	140.936	63.865	1.639607982	up	1.62E-11	3.36E-10	Fbxo5
ENSMUSG00000037953	0.334	0.272	0.22	0.627	1.155	0.798	1.639603637	up	3.59E-08	3.82E-07	A4gnt
ENSMUSG00000091405	0.345	0.644	0.372	0.723	1.953	1.561	1.63622062	up	7.87E-08	7.64E-07	Hist2h4
ENSMUSG00000029499	3.885	4.705	1.6	7.169	18.136	6.341	1.634581189	up	1.68E-10	2.91E-09	Pxmp2
ENSMUSG00000095891	0.08	0.285	0.34	0.224	0.134	1.837	1.634370121	up	2.68E-07	2.30E-06	Gm10717
ENSMUSG00000083138	0.368	0.196	0.033	0.103	1.307	0.449	1.633818667	up	5.69E-06	3.58E-05	Cyp4a29
ENSMUSG00000027364	0.324	0.086	0.203	0.271	1.321	0.316	1.633325522	up	3.16E-06	2.12E-05	Usp50
ENSMUSG00000063632	0.351	0.289	0.261	0.69	1.016	1.092	1.631547306	up	1.02E-09	1.53E-08	Sox11
ENSMUSG00000073063	57.836	42.78	17.786	156.551	131.474	78.665	1.630842722	up	1.47E-11	3.08E-10	Hbq1b
ENSMUSG00000020415	23.478	25.586	13.607	74.596	74.791	44.539	1.629589582	up	2.16E-11	4.42E-10	Pttg1
ENSMUSG00000094374	0.183	0.089	0.135	0.14	1.125	0	1.628858931	up	0.000306258	0.001255208	Gm5435
ENSMUSG00000017716	30.92	28.592	12.347	73.798	100.891	47.373	1.627681033	up	2.04E-11	4.19E-10	Birc5
ENSMUSG00000003585	12.588	13.831	2.475	24.035	48.682	16.568	1.627546571	up	2.23E-11	4.54E-10	Sec14l2
ENSMUSG00000058400	0.139	0.299	0.329	0.341	1.287	0.747	1.626818364	up	1.14E-06	8.47E-06	Qrfpr
ENSMUSG00000044201	7.49	5.743	3.277	17.119	23.534	10.308	1.625876269	up	3.50E-11	6.84E-10	Cdc25c
ENSMUSG00000039070	0.561	0.347	0.276	0.574	1.973	1.105	1.622551471	up	1.37E-08	1.61E-07	Cpa4
ENSMUSG00000056643	0.774	1.119	1.374	2.329	1.702	6.031	1.621984631	up	9.52E-09	1.16E-07	Chst13
ENSMUSG00000068101	7.757	7.658	5.759	19.034	27.124	18.892	1.619117363	up	1.26E-10	2.25E-09	Cenpm
ENSMUSG00000069816	0.536	0.714	0.673	1.272	2.609	2.03	1.61852654	up	1.47E-07	1.34E-06	Olfr23
ENSMUSG00000021361	98.041	122.447	57.536	218.541	443.277	190.988	1.616997669	up	4.30E-11	8.30E-10	Tmem14c
ENSMUSG00000032899	0.359	0.323	0.17	0.463	1.248	0.908	1.61667136	up	1.86E-08	2.10E-07	Styk1
ENSMUSG00000019982	23.264	20.402	13.619	44.618	40.828	90.228	1.616620446	up	2.04E-10	3.49E-09	Myb
ENSMUSG00000049737	0.161	0.105	0.37	0.659	1.009	0.288	1.616229561	up	8.49E-05	0.000397748	Olfr1361
ENSMUSG00000027833	0.309	0.196	0.213	0.285	1.23	0.685	1.61139833	up	8.63E-08	8.30E-07	Shox2
ENSMUSG00000023802	0.314	0.307	0.141	0.351	0.909	1.074	1.611126081	up	1.20E-06	8.84E-06	Nox3
ENSMUSG00000055933	0.56	0.121	0.491	0.668	2.249	0.668	1.610519133	up	9.07E-06	5.43E-05	Oosp3
ENSMUSG00000056758	0.779	0.853	0.53	1.959	2.138	2.508	1.609846662	up	9.63E-10	1.45E-08	Hmga2
ENSMUSG00000041895	6.909	6.688	3.862	18.118	20.886	14.266	1.60918572	up	5.48E-11	1.04E-09	Wipi1
ENSMUSG00000034773	2.854	2.355	1.13	5.027	8.43	5.885	1.608950946	up	2.34E-10	3.97E-09	BC030867
ENSMUSG00000033386	3.281	3.063	2.523	5.867	8.446	12.707	1.607181837	up	3.21E-10	5.27E-09	Frrs1
ENSMUSG00000028044	34.409	41.977	26.411	87.647	132.58	92.693	1.605967437	up	9.08E-11	1.67E-09	Cks1b
ENSMUSG00000020185	2.016	1.494	1.119	4.865	5.72	3.509	1.605681015	up	7.01E-11	1.31E-09	E2f7
ENSMUSG00000101243	0.556	0.38	0.549	0.512	2.817	1.196	1.605499432	up	1.53E-06	1.11E-05	Gm28919
ENSMUSG00000021697	12.782	13.027	5.87	35.063	35.617	25.404	1.600677844	up	5.34E-11	1.01E-09	Depdc1b
ENSMUSG00000041616	0.118	0.52	0.175	0.545	1.369	0.556	1.599621182	up	5.07E-05	0.000253392	Nppa
ENSMUSG00000022366	0.336	0.225	0.29	0.58	1.244	0.761	1.599529642	up	1.27E-07	1.17E-06	Slc22a22
ENSMUSG00000032131	11.124	12.294	2.409	28.934	35.55	13.765	1.599079982	up	2.62E-11	5.25E-10	Abcg4
ENSMUSG00000025574	67.468	63.868	28.152	135.78	237.482	109.054	1.596512628	up	5.71E-11	1.08E-09	Tk1
ENSMUSG00000031860	0.557	0.64	0.097	0.855	2.228	0.836	1.596411056	up	1.06E-07	1.00E-06	Pbx4
ENSMUSG00000035105	0.961	0.676	1.157	2.154	1.585	4.701	1.59387546	up	5.71E-09	7.28E-08	Egln3
ENSMUSG00000020878	0.536	0.15	0.378	0.47	1.718	1.029	1.593500512	up	1.22E-06	8.99E-06	Lrrc46
ENSMUSG00000028832	70.253	69.37	43.146	157.549	239.493	154.184	1.592606718	up	9.36E-11	1.71E-09	Stmn1
ENSMUSG00000004864	2.206	2.585	3.59	4.684	5.531	15.065	1.592457037	up	4.85E-09	6.27E-08	Mapk13
ENSMUSG00000051517	10.676	9.46	5.173	25.948	27.356	22.836	1.588889908	up	1.18E-10	2.11E-09	Arhgef39
ENSMUSG00000092210	0.307	0.35	0.605	1.413	0.74	1.648	1.588379861	up	2.65E-06	1.82E-05	A930009A15Rik
ENSMUSG00000050762	0.163	0.598	0.121	0.313	1.241	1.097	1.58441901	up	8.46E-06	5.09E-05	Prss27
ENSMUSG00000030235	0.265	0.259	0.139	0.264	1.016	0.713	1.583517638	up	1.82E-07	1.62E-06	Slco1c1
ENSMUSG00000037872	14.885	17.517	4.995	50.55	44.064	17.449	1.583238466	up	3.44E-11	6.74E-10	Ackr1
ENSMUSG00000034384	0.398	0.194	0.305	0.509	1.024	1.159	1.582288366	up	3.49E-07	2.91E-06	Barhl2
ENSMUSG00000061906	0.406	0.211	0.053	0.332	1.096	0.582	1.580668762	up	2.07E-06	1.46E-05	Ugt2b38
ENSMUSG00000059060	0.634	0.731	0.313	1.061	2.916	1.045	1.579803872	up	2.91E-08	3.15E-07	Rad51b
ENSMUSG00000026815	40.231	43.043	13.522	80.28	140.352	68.303	1.577695905	up	8.89E-11	1.64E-09	Gfi1b
ENSMUSG00000060981	1.082	1.162	0.747	1.329	2.661	4.942	1.577393508	up	2.64E-06	1.81E-05	Hist1h4h
ENSMUSG00000043782	0.161	0.209	0.29	0.123	0.774	1.078	1.576961651	up	7.12E-06	4.36E-05	Ccdc64b
ENSMUSG00000068079	3.813	3.213	0.258	4.489	10.577	6.665	1.576556822	up	1.87E-09	2.64E-08	Tcf15
ENSMUSG00000064179	1.514	1.906	1.062	2.737	3.31	7.323	1.576143255	up	8.18E-09	1.01E-07	Tnnt1
ENSMUSG00000034883	5.388	5.195	3.027	12.717	18.447	9.39	1.574965901	up	2.51E-10	4.23E-09	Lrr1
ENSMUSG00000036223	6.789	8.146	3.405	17.924	24.771	11.902	1.57367134	up	1.09E-10	1.96E-09	Ska1
ENSMUSG00000015217	47.982	47.795	16.425	97.794	159.419	76.352	1.571843928	up	9.10E-11	1.67E-09	Hmgb3
ENSMUSG00000068011	0.796	0.363	0.524	0.733	1.92	2.354	1.571206067	up	1.11E-06	8.24E-06	Mkrn2os
ENSMUSG00000032679	11.249	9.246	6.356	30.884	26.082	22.741	1.56962373	up	1.44E-10	2.54E-09	Cd59a
ENSMUSG00000079436	0.484	0.118	0.358	0.804	1.341	0.704	1.566366279	up	2.65E-06	1.82E-05	Kcnj13
ENSMUSG00000029596	3.624	4.274	1.012	5.93	13.056	7.395	1.565680293	up	7.17E-10	1.11E-08	Sdsl
ENSMUSG00000021391	9.019	8.399	3.256	18.337	29.05	13.739	1.563830084	up	2.49E-10	4.21E-09	Cenpp
ENSMUSG00000022945	12.257	12.517	5.917	25.832	43.822	21.015	1.562700439	up	1.58E-10	2.75E-09	Chaf1b
ENSMUSG00000051839	299.867	275.253	101.272	879.196	792.03	326.618	1.562508202	up	4.19E-11	8.10E-10	Gypa
ENSMUSG00000045973	73.102	67.62	42.614	249.229	172.152	119.856	1.561754755	up	6.57E-11	1.23E-09	Slc25a51
ENSMUSG00000020017	0.404	0.254	0.285	0.546	0.933	1.306	1.559318473	up	1.86E-08	2.10E-07	Hal
ENSMUSG00000041064	6.944	6.767	2.937	18.849	19.134	11.06	1.558526658	up	1.13E-10	2.02E-09	Pif1
ENSMUSG00000048185	0.906	0.59	0.149	1.854	2.184	0.811	1.557863308	up	0.000160681	0.000709425	Gm7075
ENSMUSG00000023926	87.603	77.401	22.965	230.09	224.483	98.592	1.557199925	up	5.34E-11	1.01E-09	Rhag
ENSMUSG00000020651	0.35	0.341	0.181	0.588	1.469	0.514	1.556657132	up	5.38E-08	5.46E-07	Slc26a4
ENSMUSG00000025330	1.901	5.913	2.921	4.918	12.084	14.576	1.556331544	up	2.17E-09	3.01E-08	Padi4
ENSMUSG00000038930	15.359	15.132	8.815	37.147	51.159	27.269	1.555935242	up	1.57E-10	2.73E-09	Rccd1
ENSMUSG00000046101	0.277	0.203	0.205	0.425	1.001	0.593	1.555302527	up	1.80E-08	2.04E-07	Mcmdc2
ENSMUSG00000101174	0.44	0.41	0.276	0.829	0.925	1.558	1.553963384	up	1.07E-07	1.01E-06	Hoxd4
ENSMUSG00000028551	30.834	24.62	12.424	71.009	86.66	41.571	1.553449315	up	1.07E-10	1.92E-09	Cdkn2c
ENSMUSG00000028527	0.291	0.091	0.276	0.5	0.387	1.048	1.551846394	up	1.50E-07	1.36E-06	Ak4
ENSMUSG00000041617	2.855	3.063	1.11	4.752	10.992	4.861	1.551402699	up	1.60E-09	2.30E-08	Ccdc74a
ENSMUSG00000075269	1.742	2.486	3.766	4.113	7.074	12.239	1.550764585	up	2.90E-08	3.14E-07	Bex6
ENSMUSG00000021614	0.332	0.234	0.389	0.65	0.554	1.598	1.54990321	up	5.95E-09	7.55E-08	Vcan
ENSMUSG00000055385	2.702	2.781	0.936	6.051	9.928	2.795	1.547872012	up	9.17E-10	1.39E-08	Rnf212
ENSMUSG00000109523	2.428	1.927	1.085	4.367	6.037	5.505	1.54764124	up	4.15E-09	5.44E-08	Gdf1
ENSMUSG00000036587	1	1.104	0.707	1.935	1.383	4.905	1.547568743	up	1.69E-08	1.94E-07	Fut7
ENSMUSG00000038709	0.413	0.484	0.651	0.76	3.105	0.665	1.547267475	up	1.97E-05	0.000109459	Txndc8
ENSMUSG00000037991	1.819	1.99	1.444	3.926	6.292	5.126	1.545919487	up	1.13E-09	1.68E-08	Rmi2
ENSMUSG00000096316	0.385	0.251	0.253	0.689	1.392	0.517	1.543950784	up	8.04E-05	0.000378984	Faiml
ENSMUSG00000057195	0.471	0.552	0.279	0.723	1.432	1.646	1.543467439	up	3.08E-06	2.07E-05	Ceacam13
ENSMUSG00000022805	0.375	0.248	0.131	0.483	1.085	0.634	1.54241345	up	4.85E-08	4.96E-07	Maats1
ENSMUSG00000030877	0.563	0.236	0.529	0.782	1.9	1.189	1.541313383	up	1.88E-07	1.67E-06	4933427G17Rik
ENSMUSG00000040936	0.353	0.379	0.348	0.704	1.038	1.407	1.541234292	up	3.21E-08	3.44E-07	Ulk4
ENSMUSG00000075420	3.768	3.118	1.6	5.703	11.052	7.944	1.540961334	up	3.65E-09	4.84E-08	Smim6
ENSMUSG00000081984	3.945	4.899	0.528	9.418	10.073	7.785	1.540900163	up	1.17E-09	1.73E-08	Dnajb3
ENSMUSG00000028328	32.434	28.711	12.885	94.55	79.1	41.715	1.54056351	up	9.23E-11	1.69E-09	Tmod1
ENSMUSG00000096151	0.274	0.054	0.108	0.168	1.032	0.074	1.54046568	up	0.001258008	0.004355987	Olfr477
ENSMUSG00000029915	2.411	2.276	3.381	4.604	5.288	13.582	1.540428726	up	4.60E-09	5.99E-08	Clec5a
ENSMUSG00000021102	222.692	228.474	66.335	568.974	623.258	312.284	1.539660407	up	1.11E-10	1.99E-09	Glrx5
ENSMUSG00000022491	0.164	0.4	0	0.126	1.185	0.33	1.535789659	up	0.002247131	0.0071852	Glycam1
ENSMUSG00000074476	13.015	15.673	7.335	29.349	42.314	32.772	1.535536353	up	5.21E-10	8.25E-09	Spc24
ENSMUSG00000040706	0.218	0.178	0.287	0.391	1.105	0.489	1.535037275	up	2.39E-05	0.000130064	Agmat
ENSMUSG00000006179	0.404	0.418	0.633	1.022	1.376	1.821	1.533935859	up	1.45E-07	1.32E-06	Prss16
ENSMUSG00000005716	0.344	0.384	0.436	1.207	0.782	1.387	1.533791789	up	6.21E-06	3.86E-05	Pvalb
ENSMUSG00000053063	13.449	16.097	17.875	27.1	27.75	82.417	1.533327105	up	3.81E-09	5.04E-08	Clec12a
ENSMUSG00000053914	0.376	0.297	0.229	0.494	0.776	1.346	1.533026362	up	3.31E-07	2.77E-06	Kdm4d
ENSMUSG00000051050	0.9	0.264	0.976	1.243	3.383	1.571	1.532636365	up	7.87E-06	4.77E-05	Spink14
ENSMUSG00000034449	131.397	137.037	40.782	379.119	360.794	154.618	1.53250735	up	9.41E-11	1.71E-09	Dhrs11
ENSMUSG00000041359	0.598	0.378	0.417	0.702	2.291	1.04	1.531627233	up	5.43E-07	4.34E-06	Tcl1
ENSMUSG00000034361	12.687	13.03	7.465	23.197	37.904	34.819	1.531345506	up	7.70E-10	1.18E-08	Cpne2
ENSMUSG00000018500	0.25	0.596	0.547	0.341	0.522	3.168	1.530912142	up	1.55E-06	1.12E-05	Adora2b
ENSMUSG00000032323	0.687	0.692	0.593	1.252	0.962	3.488	1.530374233	up	7.02E-08	6.88E-07	Cyp11a1
ENSMUSG00000020635	1.255	0.919	1.289	2.648	2.722	4.635	1.529810135	up	1.19E-07	1.11E-06	Fkbp1b
ENSMUSG00000001763	130.664	119.42	32.129	326.629	348.349	138.684	1.527635152	up	1.05E-10	1.90E-09	Tspan33
ENSMUSG00000049932	95.125	93.611	51.761	239.638	280.792	172.932	1.527578119	up	2.60E-10	4.37E-09	H2afx
ENSMUSG00000027714	34.652	44.697	27.912	114.262	128.304	66.672	1.527565649	up	2.42E-10	4.09E-09	Exosc9
ENSMUSG00000023935	0.662	0.517	0.305	1.558	1.596	1.126	1.52621703	up	7.04E-07	5.49E-06	Spats1
ENSMUSG00000024774	0.812	0.538	0.972	1.29	0.964	4.438	1.525853339	up	1.63E-07	1.47E-06	Ankrd22
ENSMUSG00000030189	141.354	138.11	51.552	282.441	434.351	235.609	1.524659652	up	2.79E-10	4.66E-09	Ybx3
ENSMUSG00000029754	0.485	0.383	0.296	0.532	1.637	1.179	1.521787125	up	2.71E-07	2.32E-06	Dlx6
ENSMUSG00000069919	31301.42	30507.227	11540.074	87596.984	72456.169	50234.905	1.51952317	up	1.81E-10	3.13E-09	Hba-a1
ENSMUSG00000053846	0.554	0.343	0.72	0.249	0.665	3.722	1.517820033	up	2.16E-07	1.90E-06	Lipg
ENSMUSG00000035472	10.723	9.767	2.415	19.311	31.487	14.659	1.514762094	up	3.57E-10	5.81E-09	Slc25a21
ENSMUSG00000026928	4.062	4.64	3.837	7.368	9.045	19.413	1.514360353	up	6.03E-09	7.62E-08	Card9
ENSMUSG00000036687	1.734	1.796	2.607	5.857	6.101	5.566	1.513268518	up	1.48E-09	2.15E-08	Tmem184a
ENSMUSG00000054320	0.389	0.24	0.243	0.377	1.126	0.991	1.512840899	up	6.36E-07	5.00E-06	Lrrc36
ENSMUSG00000079564	0.86	0.72	0.565	2.451	0.533	3.135	1.511009052	up	2.70E-07	2.31E-06	Gm11149
ENSMUSG00000044645	1.359	1.843	2.829	5.619	7.316	4.259	1.510970309	up	7.00E-09	8.74E-08	Gm7334
ENSMUSG00000068706	1.614	0.875	0.796	1.651	5.186	2.529	1.510684771	up	1.02E-06	7.66E-06	Gm10250
ENSMUSG00000035364	0.849	0.663	0.586	0.782	2.578	2.623	1.510516117	up	1.17E-05	6.83E-05	4930524J08Rik
ENSMUSG00000023067	7.553	5.149	6.018	20.107	18.95	14.258	1.509811047	up	6.90E-10	1.07E-08	Cdkn1a
ENSMUSG00000074093	9.427	10.311	4.641	20.979	26.809	21.597	1.508869712	up	7.15E-10	1.10E-08	Svip
ENSMUSG00000055200	16.1	18.241	9.345	57.453	36.043	30.679	1.507067612	up	3.40E-10	5.56E-09	Sertad3
ENSMUSG00000078249	7.555	0.184	0.093	8.358	0.501	13.362	1.504113325	up	4.96E-09	6.40E-08	Hmga1-rs1
ENSMUSG00000045094	0.601	0.479	0.437	1.044	1.603	1.658	1.502946926	up	4.04E-08	4.22E-07	Arhgef37
ENSMUSG00000021790	0.257	0.251	0.558	0.711	1.414	0.898	1.501150134	up	2.36E-05	0.000128506	Dydc1
ENSMUSG00000031559	0.5	0.139	0	0.11	1.033	0.671	1.500913217	up	0.001275441	0.004409635	4930555F03Rik
ENSMUSG00000022099	58.618	61.268	16.479	166.121	156.933	62.755	1.500392874	up	1.73E-10	3.00E-09	Dmtn
ENSMUSG00000032218	69.224	64.807	28.01	159.251	191.505	107.082	1.49846106	up	4.18E-10	6.77E-09	Ccnb2
ENSMUSG00000039492	0.662	0.383	0.29	0.94	1.914	0.922	1.497926403	up	1.68E-07	1.51E-06	Ccdc27
ENSMUSG00000067608	90.077	88.118	51.328	168.234	319.764	159.281	1.495736798	up	7.56E-10	1.16E-08	Pcna-ps2
ENSMUSG00000036390	54.452	52.354	29.143	171.177	132.151	80.056	1.495704043	up	3.11E-10	5.13E-09	Gadd45a
ENSMUSG00000028873	30.736	31.584	16.169	77.517	92.115	51.653	1.495307693	up	5.04E-10	8.01E-09	Cdca8
ENSMUSG00000054428	190.84	200.488	87.57	408.411	561.763	379.405	1.494713284	up	7.00E-10	1.08E-08	Atpif1
ENSMUSG00000025175	10.065	9.976	3.236	24.125	30.934	10.519	1.494186842	up	3.08E-10	5.08E-09	Fn3k
ENSMUSG00000089665	1.175	1.02	2.061	2.204	3.966	5.788	1.489751376	up	5.39E-06	3.41E-05	Fcor
ENSMUSG00000074604	7.47	6.466	10.298	11.334	15.225	41.504	1.489723194	up	3.26E-08	3.50E-07	Mgst2
ENSMUSG00000036352	130.096	130.195	42.579	342.724	358.748	148.649	1.488960317	up	2.79E-10	4.66E-09	Ubac1
ENSMUSG00000054598	0.458	0.378	0.243	0.378	1.426	1.229	1.488471292	up	4.95E-06	3.16E-05	9130230L23Rik
ENSMUSG00000045875	0.318	0.191	0.201	0.376	1.027	0.592	1.486582601	up	6.17E-08	6.15E-07	Adra1a
ENSMUSG00000052565	3.165	2.62	2.036	5.913	6.568	9.426	1.485611209	up	3.93E-08	4.12E-07	Hist1h1d
ENSMUSG00000022803	3.233	2.65	0.861	7.388	7.236	4.248	1.484158577	up	1.62E-09	2.32E-08	Popdc2
ENSMUSG00000039813	0.717	0.765	0.903	1.694	1.269	3.713	1.483829278	up	2.17E-08	2.42E-07	Tbc1d2
ENSMUSG00000020808	2.066	1.832	1.957	3.963	4.64	7.777	1.483719464	up	1.84E-08	2.08E-07	Fam64a
ENSMUSG00000062991	0.448	0.374	0.647	0.857	0.968	2.286	1.482764122	up	3.34E-08	3.57E-07	Nrg1
ENSMUSG00000061482	3.517	2.417	3.468	6.796	10.55	8.922	1.481971269	up	1.32E-07	1.22E-06	Hist1h4d
ENSMUSG00000018566	11.682	8.11	3.277	26.074	28.909	9.458	1.481902974	up	3.55E-10	5.79E-09	Slc2a4
ENSMUSG00000030677	35.831	38.014	17.47	84.136	110.08	60.825	1.481774993	up	7.17E-10	1.11E-08	Kif22
ENSMUSG00000025003	0.31	0.193	0.25	0.346	1.345	0.416	1.480784859	up	7.33E-06	4.47E-05	Cyp2c39
ENSMUSG00000032739	4.674	5.639	5.164	10.104	8.418	24.629	1.479088819	up	1.10E-08	1.31E-07	Pram1
ENSMUSG00000072082	25.139	26.129	10.963	61.546	72.531	39.359	1.478653462	up	6.38E-10	9.97E-09	Ccnf
ENSMUSG00000023988	30.455	28.312	19.662	56.827	98.068	63.636	1.47834346	up	1.46E-09	2.12E-08	Bysl
ENSMUSG00000050645	1.949	0.888	0.256	3.589	1.879	3.141	1.475942848	up	1.04E-05	6.11E-05	Defb19
ENSMUSG00000030859	0.301	0.294	0.534	0.554	2.349	0.242	1.475561583	up	4.27E-05	0.000217617	Fam24a
ENSMUSG00000032661	5.453	2.622	1.813	14.444	7.781	5.262	1.474718614	up	3.85E-10	6.25E-09	Oas3
ENSMUSG00000068008	0.355	0.454	0.431	0.545	1.621	1.285	1.474441786	up	9.68E-07	7.31E-06	Bpifb3
ENSMUSG00000020639	0.314	0.459	0.387	0.722	1.871	0.632	1.472789482	up	3.78E-06	2.50E-05	Pfn4
ENSMUSG00000020493	8.888	8.091	4.317	21.878	21.936	15.283	1.472372434	up	9.61E-10	1.45E-08	Prr11
ENSMUSG00000028333	232.043	228.539	119.061	467.896	724.183	413.295	1.469668139	up	1.15E-09	1.70E-08	Anp32b
ENSMUSG00000027562	984.114	963.732	288.137	2447.484	2664.363	1079.358	1.469309774	up	4.20E-10	6.78E-09	Car2
ENSMUSG00000049124	7.426	2.719	2.747	10.176	15.152	10.331	1.467575841	up	4.23E-08	4.39E-07	Gm8186
ENSMUSG00000086277	0.469	0.305	0.616	1.119	1.958	0.769	1.466288413	up	7.33E-06	4.47E-05	4930558K02Rik
ENSMUSG00000004344	0.428	0.269	0.121	0.328	1.238	0.698	1.465330264	up	6.89E-06	4.23E-05	Gpx5
ENSMUSG00000022755	1.081	0.926	0.842	2.358	1.866	3.644	1.464572958	up	3.41E-08	3.65E-07	Adgrg7
ENSMUSG00000004668	0.461	0.485	0.562	1.02	0.952	2.183	1.460386098	up	1.73E-08	1.97E-07	Abca13
ENSMUSG00000021965	7.497	6.967	4.289	15.85	21.392	14.36	1.460158671	up	2.27E-09	3.14E-08	Ska3
ENSMUSG00000078154	0.352	0.496	0.347	0.78	1.356	1.155	1.459212647	up	5.71E-06	3.59E-05	Gm12184
ENSMUSG00000058794	58.245	60.656	25.09	165.838	135.659	94.366	1.459003465	up	7.67E-10	1.18E-08	Nfe2
ENSMUSG00000037474	20.514	16.341	7.335	35.473	56.23	29.726	1.458258878	up	1.32E-09	1.93E-08	Dtl
ENSMUSG00000032786	10.548	9.615	10.432	15.775	19.334	48.896	1.457089365	up	1.66E-08	1.90E-07	Alas1
ENSMUSG00000038903	0.601	0.371	1.498	1.02	2.791	2.975	1.456936846	up	4.66E-07	3.77E-06	Ccdc68
ENSMUSG00000095217	1.612	0.525	0.928	2.062	3.109	3.248	1.456864393	up	2.75E-05	0.000146982	Hist1h2bn
ENSMUSG00000096807	1.343	0.656	1.193	2.68	4.275	1.805	1.455608928	up	1.23E-05	7.15E-05	Hist1h2bm
ENSMUSG00000024598	0.381	0.219	0.409	0.63	1.137	0.997	1.451113354	up	2.73E-08	2.98E-07	Fbn2
ENSMUSG00000024480	27.514	30.011	26.625	51.308	67.028	111.664	1.45056607	up	9.84E-09	1.19E-07	Ap3s1
ENSMUSG00000032204	8.813	7.058	3.579	22.886	18.349	11.92	1.450294164	up	1.05E-09	1.57E-08	Aqp9
ENSMUSG00000031756	11.407	10.687	5.768	24.26	33.542	18.317	1.449859314	up	2.05E-09	2.86E-08	Cenpn
ENSMUSG00000037313	24.854	24.746	12.43	56.556	72.165	40.676	1.449326072	up	1.49E-09	2.16E-08	Tacc3
ENSMUSG00000041498	6.891	6.45	2.687	19.026	16.243	8.457	1.447725935	up	7.93E-10	1.21E-08	Kif14
ENSMUSG00000033751	31.71	31.265	15.384	66.964	95.974	50.616	1.446395063	up	1.67E-09	2.38E-08	Gadd45gip1
ENSMUSG00000028717	68.183	64.925	21.201	177.955	164.219	78.349	1.446344744	up	6.94E-10	1.07E-08	Tal1
ENSMUSG00000104043	0.249	0.243	1.276	1.527	1.007	2.272	1.441172714	up	9.30E-06	5.55E-05	Gm6525
ENSMUSG00000030994	0.327	0.222	0.393	0.284	1.152	1.127	1.441134936	up	7.45E-07	5.78E-06	D7Ertd443e
ENSMUSG00000031974	81.12	76.694	27.728	218.042	195.613	90.136	1.441064816	up	7.45E-10	1.15E-08	Abcb10
ENSMUSG00000020440	160.396	165.359	86.131	348.57	485.349	284.326	1.440912675	up	2.02E-09	2.82E-08	Arf5
ENSMUSG00000037797	0.339	0.074	0.186	0.289	1.036	0.304	1.438805665	up	0.000143504	0.000640991	Adh4
ENSMUSG00000038695	89.905	97.409	31.965	225.166	264.144	104.6	1.43746422	up	1.04E-09	1.56E-08	Josd2
ENSMUSG00000022847	0.279	0.381	0.275	0.641	0.846	1.048	1.436032241	up	6.49E-06	4.03E-05	Thpo
ENSMUSG00000038379	8.401	6.662	4.838	17.503	23.37	12.971	1.435807579	up	2.74E-09	3.72E-08	Ttk
ENSMUSG00000021765	0.591	0.235	0.367	0.672	1.616	0.941	1.434209809	up	6.26E-07	4.93E-06	Fst
ENSMUSG00000032401	3.806	3.071	2.45	8.709	9.724	6.765	1.433531996	up	5.97E-09	7.56E-08	Lctl
ENSMUSG00000022651	33.423	29.678	67.423	51.939	102.652	197.672	1.432316971	up	4.54E-08	4.68E-07	Retnlg
ENSMUSG00000033213	0.638	1.08	1.049	1.567	1.785	4.115	1.431222267	up	1.02E-06	7.68E-06	AA467197
ENSMUSG00000075184	13.752	11.086	3.246	40.626	25.136	9.967	1.431000492	up	6.48E-10	1.01E-08	F930017D23Rik
ENSMUSG00000020309	61.152	51.2	19.618	180.885	112.321	62.429	1.430166682	up	7.51E-10	1.15E-08	Chac2
ENSMUSG00000094035	0.239	0.233	0.471	0.549	1.035	0.962	1.430019285	up	0.004029327	0.011974463	Ldlrad2
ENSMUSG00000039196	2.51	2.902	2.019	2.23	3.057	14.727	1.429015177	up	5.47E-07	4.37E-06	Orm1
ENSMUSG00000025747	14.759	14.949	6.975	28.263	45.292	25.129	1.42763044	up	3.16E-09	4.24E-08	Tyms
ENSMUSG00000021010	0.601	0.374	0.472	0.842	1.813	1.24	1.42668119	up	4.56E-08	4.69E-07	Npas3
ENSMUSG00000061878	10.459	10.56	3.599	20.538	30.007	15.605	1.425917224	up	2.54E-09	3.47E-08	Sphk1
ENSMUSG00000027330	65.698	59.977	33.613	185.817	173.64	68.251	1.424971555	up	1.14E-09	1.69E-08	Cdc25b
ENSMUSG00000005161	371.383	382.901	114.24	803.133	1090.746	436.187	1.423730074	up	1.51E-09	2.18E-08	Prdx2
ENSMUSG00000079450	0.551	0.403	0.106	0.892	1.461	0.493	1.422314025	up	1.33E-07	1.23E-06	Cldn34c1
ENSMUSG00000056004	0.281	0.341	0.344	0.664	1.043	0.887	1.422277443	up	8.66E-08	8.32E-07	9330182L06Rik
ENSMUSG00000022584	44.818	92.885	101.724	223.9	15.097	402.316	1.421431471	up	2.75E-08	2.99E-07	Ly6c2
ENSMUSG00000022033	18.32	16.689	8.597	35.966	51.176	29.483	1.419216378	up	3.74E-09	4.94E-08	Pbk
ENSMUSG00000051579	12.123	14.997	9.652	29.332	45.467	23.446	1.417702698	up	4.36E-09	5.68E-08	Tceal8
ENSMUSG00000032519	40.795	41.488	14.278	90.943	118.395	48.596	1.417461393	up	1.90E-09	2.68E-08	Slc25a38
ENSMUSG00000047604	9.287	9.579	3.655	16.476	21.816	21.855	1.417101681	up	7.80E-09	9.63E-08	Frat2
ENSMUSG00000027074	59.191	58.136	25.233	132.839	164.423	82.986	1.415352441	up	2.38E-09	3.28E-08	Slc43a3
ENSMUSG00000004032	36.288	34.261	11.14	54.066	119.57	44.094	1.414293373	up	3.50E-09	4.66E-08	Gstm5
ENSMUSG00000029521	10.693	9.752	5.747	24.117	27.271	18.421	1.414183581	up	4.14E-09	5.43E-08	Chek2
ENSMUSG00000022415	1.831	1.539	0.462	2.418	5.266	2.531	1.413814358	up	1.01E-08	1.22E-07	Syngr1
ENSMUSG00000033847	3.107	3.537	1.172	4.263	12.343	4.212	1.412983348	up	7.31E-09	9.09E-08	Pla2g4c
ENSMUSG00000054717	198.759	194.124	134.312	388.923	595.563	418.536	1.412123914	up	5.70E-09	7.26E-08	Hmgb2
ENSMUSG00000032397	54.653	49.365	28.264	96.783	162.501	92.658	1.411700509	up	4.86E-09	6.28E-08	Tipin
ENSMUSG00000074923	0.537	0.457	0.36	1.261	1.073	1.273	1.411578116	up	8.72E-08	8.36E-07	Pak6
ENSMUSG00000029484	5.857	6.884	7.913	10.679	12.72	31.542	1.411331197	up	4.94E-08	5.04E-07	Anxa3
ENSMUSG00000056501	12.491	9.97	2.82	14.207	15.162	37.852	1.410751669	up	2.64E-08	2.88E-07	Cebpb
ENSMUSG00000045835	0.71	0.462	0.57	1.089	1.673	1.872	1.40996469	up	7.13E-07	5.56E-06	Hdgfl1
ENSMUSG00000020895	3.714	3.863	2.827	8.487	11.502	7.646	1.409098974	up	1.95E-08	2.19E-07	Tmem107
ENSMUSG00000028068	3.897	3.856	2.342	9.731	9.033	8.038	1.408432553	up	5.55E-09	7.09E-08	Iqgap3
ENSMUSG00000027313	0.25	0.336	2.005	1.584	3.03	2.268	1.408278175	up	7.69E-07	5.95E-06	Chac1
ENSMUSG00000054191	107.747	120.039	25.538	259.887	292.718	119.628	1.407966955	up	1.69E-09	2.41E-08	Klf1
ENSMUSG00000030979	35.902	34.118	11.258	82.195	96.944	36.438	1.407233284	up	1.87E-09	2.64E-08	Uros
ENSMUSG00000071497	0.711	0.521	0.058	0.273	1.799	1.353	1.406644834	up	7.30E-05	0.00034983	Nutf2-ps1
ENSMUSG00000048349	0.392	0.27	0.159	0.23	0.899	1.052	1.406256614	up	8.83E-07	6.72E-06	Pou4f1
ENSMUSG00000028681	0.304	0.228	0.15	0.394	0.287	1.13	1.404998563	up	1.90E-06	1.35E-05	Ptch2
ENSMUSG00000067215	0.279	0.34	0.275	0.392	1.075	0.905	1.404747623	up	5.45E-06	3.45E-05	Usp51
ENSMUSG00000041777	23.316	24.629	15.426	46.086	73.958	47.673	1.404091753	up	6.78E-09	8.49E-08	Cir1
ENSMUSG00000090451	0.432	0.105	0.426	0.166	1.952	0.435	1.403792742	up	0.000128656	0.000583128	Gm6133
ENSMUSG00000072511	0.249	0.398	0.379	0.66	1.146	0.912	1.402893974	up	3.00E-06	2.03E-05	Hhla1
ENSMUSG00000048003	0.603	0.417	0.545	1.08	1.745	1.316	1.402098444	up	7.59E-07	5.88E-06	Catsper4
ENSMUSG00000005667	22.55	23.226	19.87	54.599	74.718	44.168	1.401990936	up	6.25E-09	7.87E-08	Mthfd2
ENSMUSG00000025236	24.06	24.263	23.873	35.874	39.746	114.992	1.400610893	up	5.36E-08	5.44E-07	Adpgk
ENSMUSG00000001014	29.798	24.964	8.405	64.611	68.241	33.885	1.400288763	up	3.07E-09	4.12E-08	Icam4
ENSMUSG00000027327	36.35	39.601	14.25	81.645	97.233	59.171	1.400013435	up	4.11E-09	5.39E-08	1700037H04Rik
ENSMUSG00000027490	12.286	13.724	5.186	24.284	38.849	19.053	1.397445531	up	5.12E-09	6.58E-08	E2f1
ENSMUSG00000021792	46.718	37.63	18.716	139.053	78.064	54.343	1.39717309	up	1.79E-09	2.54E-08	Fam213a
ENSMUSG00000061104	0.459	0.897	0.712	1.511	3.322	0.617	1.396722602	up	8.44E-06	5.08E-05	Gm10094
ENSMUSG00000001661	0.518	0.379	0.224	0.596	0.749	1.609	1.395492208	up	1.16E-05	6.79E-05	Hoxc6
ENSMUSG00000023909	6.881	6.799	4.37	15.636	19.786	12.012	1.393774174	up	7.76E-09	9.60E-08	Paqr4
ENSMUSG00000053279	39.893	43.386	19.894	104.919	112.19	53.183	1.389427403	up	3.55E-09	4.72E-08	Aldh1a1
ENSMUSG00000079010	3.513	0.49	2.97	8.472	5.081	4.719	1.389399461	up	0.000400771	0.001590337	Gm11032
ENSMUSG00000042510	1.9	2.062	1.18	4.429	6.286	2.742	1.387435428	up	1.70E-08	1.94E-07	AA986860
ENSMUSG00000024791	15.655	16.102	8.83	35.513	42.468	28.161	1.386840169	up	7.48E-09	9.28E-08	Cdca5
ENSMUSG00000059363	11.763	14.358	6.616	23.411	38.015	24.132	1.385899022	up	1.29E-08	1.52E-07	Fxn
ENSMUSG00000056394	37.073	36.215	18.876	72.783	115.56	52.488	1.385716883	up	5.78E-09	7.35E-08	Lig1
ENSMUSG00000021795	0.618	0.264	0.571	0.889	1.563	1.348	1.385127583	up	6.67E-06	4.11E-05	Sftpd
ENSMUSG00000022824	3.353	2.896	2.243	5.947	5.069	11.158	1.384378365	up	5.22E-08	5.30E-07	Muc13
ENSMUSG00000038508	0.249	0.405	0.245	0.297	0.68	1.374	1.383914982	up	2.68E-05	0.000143619	Gdf15
ENSMUSG00000048029	0.558	0.175	0.314	0.52	1.44	0.776	1.383259938	up	1.71E-06	1.22E-05	Eno4
ENSMUSG00000053873	0.969	0.284	0.478	1.934	1.542	1.042	1.382538019	up	0.000128656	0.000583128	Aym1
ENSMUSG00000028124	41.298	38.719	17.908	110.716	88.164	56.322	1.381863269	up	3.58E-09	4.74E-08	Gclm
ENSMUSG00000042331	26.019	23.525	10.216	99.424	35.193	21.104	1.381666832	up	1.10E-09	1.64E-08	Specc1
ENSMUSG00000097437	0.309	0.302	0.838	1.777	0.335	1.659	1.37805297	up	0.000165277	0.000727519	Gm38999
ENSMUSG00000034059	56.379	52.37	13.043	153.876	103.898	58.705	1.37766854	up	2.41E-09	3.31E-08	Ypel4
ENSMUSG00000031543	47.521	41.641	11.557	120.56	98.919	41.867	1.375598804	up	2.32E-09	3.20E-08	Ank1
ENSMUSG00000035863	5.097	4.318	5.294	9.097	8.993	20.048	1.374349285	up	7.33E-08	7.17E-07	Palm
ENSMUSG00000022085	0.44	0.382	0.53	0.825	1.697	0.985	1.373178179	up	3.25E-05	0.000171053	Pebp4
ENSMUSG00000087408	1.37	1.301	0.666	2.419	3.202	3.024	1.37251842	up	8.55E-08	8.23E-07	Cers1
ENSMUSG00000032126	353.878	328.099	119.12	844.992	873.585	354.356	1.371621327	up	3.53E-09	4.69E-08	Hmbs
ENSMUSG00000079694	0.824	1.264	0.464	2.98	2.042	1.581	1.370453678	up	2.78E-06	1.89E-05	Gm14862
ENSMUSG00000033533	0.399	0.596	0.255	0.9	1.324	1.009	1.368825193	up	1.78E-06	1.27E-05	Acsm1
ENSMUSG00000046591	4.238	4.055	2.405	8.97	11.878	6.781	1.368594366	up	1.06E-08	1.28E-07	Ticrr
ENSMUSG00000027203	31.82	31.442	21.413	51.159	105.678	61.791	1.368438877	up	1.67E-08	1.92E-07	Dut
ENSMUSG00000032783	6.941	5.321	3.278	15.024	13.342	11.753	1.368128534	up	1.35E-08	1.59E-07	Troap
ENSMUSG00000022422	5.413	6.112	3.203	10.332	18.497	9.18	1.367599565	up	2.42E-08	2.66E-07	Dscc1
ENSMUSG00000022385	8.635	10.067	4.787	20.642	25.141	14.807	1.366981593	up	1.05E-08	1.26E-07	Gtse1
ENSMUSG00000069265	0.288	0.749	1.04	0.883	3.189	1.288	1.366456725	up	0.000127901	0.00058009	Hist1h3a
ENSMUSG00000006398	54.271	48.813	27.171	113.517	144.48	77.729	1.365925181	up	8.33E-09	1.02E-07	Cdc20
ENSMUSG00000020897	30.529	32.189	16.139	71.804	81.686	49.729	1.365690975	up	8.77E-09	1.07E-07	Aurkb
ENSMUSG00000037846	0.617	0.402	0.393	1.026	1.563	1.054	1.365512508	up	2.33E-07	2.03E-06	Rtkn2
ENSMUSG00000042213	3.004	2.297	1.944	5.66	5.955	7.046	1.364603352	up	4.18E-08	4.35E-07	Zfand4
ENSMUSG00000052305	22692.553	23307.912	5609.07	62131.052	42628.693	28129.008	1.364509419	up	3.58E-09	4.74E-08	Hbb-bs
ENSMUSG00000040121	0.493	0.571	0.547	1.087	1.203	1.862	1.364207898	up	3.38E-06	2.25E-05	Rep15
ENSMUSG00000025014	1.876	1.245	3.037	5.057	1.74	9.047	1.362973308	up	2.49E-07	2.15E-06	Dntt
ENSMUSG00000050377	0.559	0.477	0.358	1.072	0.848	1.67	1.362856915	up	5.15E-07	4.13E-06	Il31ra
ENSMUSG00000027225	0.45	0.314	0.222	0.444	0.93	1.166	1.362489036	up	2.78E-05	0.000148597	Duoxa2
ENSMUSG00000067571	0.374	0.281	0.625	1.194	0.708	1.393	1.362070228	up	6.86E-06	4.22E-05	Ms4a15
ENSMUSG00000026683	17.908	17.541	9.845	38.908	47.786	29.676	1.361268964	up	1.13E-08	1.35E-07	Nuf2
ENSMUSG00000008843	106.452	113.319	31.795	229.039	302.806	114.056	1.3603656	up	5.69E-09	7.25E-08	Cldn13
ENSMUSG00000050788	0.988	0.597	0.139	2.238	1.497	0.695	1.36001528	up	4.14E-06	2.71E-05	Olfr419
ENSMUSG00000043807	0.871	0.935	0.687	1.069	1.826	3.508	1.359805864	up	4.53E-06	2.93E-05	Ly6g5b
ENSMUSG00000048080	0.261	0.357	0.206	0.4	1.509	0.21	1.359465422	up	0.000337401	0.001368327	Olfr731
ENSMUSG00000041431	51.578	45.325	24.765	113.177	118.892	79.805	1.357991816	up	9.71E-09	1.18E-07	Ccnb1
ENSMUSG00000053310	36.814	33.128	22.549	64.066	42.954	129.751	1.356078981	up	6.21E-08	6.17E-07	Nrgn
ENSMUSG00000095609	0.625	1.134	0.617	0.823	1.421	3.84	1.355376094	up	9.06E-05	0.000421843	Gm21188
ENSMUSG00000022034	16.623	14.825	9.826	45.359	39.776	20.417	1.354584894	up	7.35E-09	9.12E-08	Esco2
ENSMUSG00000001986	1.881	2.855	3.021	4.815	3.77	11.23	1.352682818	up	1.42E-07	1.30E-06	Gria3
ENSMUSG00000043157	4.732	4.992	5.11	6.891	7.993	22.965	1.351170118	up	2.71E-07	2.32E-06	Arl11
ENSMUSG00000027496	31.293	37.308	14.781	73.858	92.812	46.038	1.351034854	up	1.01E-08	1.22E-07	Aurka
ENSMUSG00000024056	13.326	13.421	8.464	30.48	37.338	21.992	1.350775169	up	1.52E-08	1.76E-07	Ndc80
ENSMUSG00000069301	4.644	4.432	6.141	12.148	15.723	10.916	1.349716417	up	2.14E-07	1.88E-06	Hist1h2ag
ENSMUSG00000023345	4.136	4.77	3.37	8.463	13.914	8.896	1.34886294	up	4.91E-08	5.02E-07	Poc1a
ENSMUSG00000027331	11.99	10.331	5.428	23.271	26.647	20.742	1.348363254	up	1.67E-08	1.91E-07	Knstrn
ENSMUSG00000026203	25.532	24.467	14.318	82.61	55.172	25.917	1.347732636	up	5.03E-09	6.49E-08	Dnajb2
ENSMUSG00000023015	27.088	24.919	17.13	66.355	65.026	44.327	1.345612002	up	1.34E-08	1.57E-07	Racgap1
ENSMUSG00000020330	24.62	31.953	17.68	91.634	61.919	35.067	1.344926096	up	6.75E-09	8.45E-08	Hmmr
ENSMUSG00000027306	39.175	40.961	20.423	105.847	97.397	52.196	1.344916154	up	8.41E-09	1.03E-07	Nusap1
ENSMUSG00000061887	29.366	30.015	15.158	54.611	91.08	43.59	1.344427034	up	1.55E-08	1.79E-07	Ssbp3
ENSMUSG00000026614	2.57	3.083	0.649	5.384	7.485	3.134	1.344044539	up	1.33E-08	1.56E-07	Slc30a10
ENSMUSG00000046207	1.455	1.513	1.794	2.742	3.271	6.075	1.34338545	up	2.39E-07	2.07E-06	Pik3r6
ENSMUSG00000044390	2.446	2.79	0.86	5.314	6.479	3.675	1.34292183	up	4.37E-08	4.53E-07	Tigd3
ENSMUSG00000027883	24.766	23.585	8.498	56.158	59.613	28.437	1.342898206	up	8.46E-09	1.04E-07	Gpsm2
ENSMUSG00000026601	0.513	0.264	0.32	0.601	1.406	0.78	1.342761598	up	8.69E-07	6.63E-06	Axdnd1
ENSMUSG00000030528	13.461	11.032	4.461	23.343	33.505	16.575	1.342378865	up	1.29E-08	1.52E-07	Blm
ENSMUSG00000096322	0.151	0.295	0.596	0.695	1.747	0.203	1.34140018	up	0.013401968	0.03345016	Gm3898
ENSMUSG00000034906	22.393	21.329	12.551	49.319	61.372	31.763	1.339934821	up	1.45E-08	1.68E-07	Ncaph
ENSMUSG00000031379	4.042	3.133	1.43	9.423	8.301	4.062	1.339850003	up	2.59E-08	2.84E-07	Pir
ENSMUSG00000053896	0.714	0.44	0.111	0.865	1.685	0.656	1.339569044	up	1.22E-05	7.12E-05	4933409G03Rik
ENSMUSG00000016386	0.404	0.23	0.282	0.284	1.63	0.407	1.338473302	up	3.26E-06	2.18E-05	Mpped2
ENSMUSG00000079553	21.15	20.823	10.548	48.036	53.716	31.013	1.337858773	up	1.46E-08	1.70E-07	Kifc1
ENSMUSG00000024659	60.636	58.464	81.004	112.577	108.843	284.346	1.337706977	up	1.54E-07	1.39E-06	Anxa1
ENSMUSG00000067614	0.183	0.153	0.155	0.08	0.113	1.052	1.337034987	up	0.00063266	0.002377295	Krt86
ENSMUSG00000030000	18.472	18.231	4.254	41.162	44.693	17.59	1.336618133	up	7.13E-09	8.88E-08	Add2
ENSMUSG00000027715	63.042	67.32	31.346	152.302	169.302	86.67	1.336130479	up	1.18E-08	1.40E-07	Ccna2
ENSMUSG00000028859	14.089	11.234	10.915	16.76	21.455	53.224	1.335234194	up	1.70E-07	1.52E-06	Csf3r
ENSMUSG00000090592	2.275	2.222	2.244	4.364	5.758	6.876	1.333943167	up	0.00163313	0.005453717	Gm17571
ENSMUSG00000036882	4.01	3.426	1.662	8.952	8.391	5.586	1.333265205	up	1.82E-08	2.06E-07	Arhgap33
ENSMUSG00000039787	10.55	10.368	4.242	20.831	27.724	14.825	1.332792012	up	1.84E-08	2.08E-07	Cercam
ENSMUSG00000069302	5.814	4.32	7.354	14.935	17.915	11.205	1.332791232	up	2.68E-07	2.30E-06	Hist1h2ah
ENSMUSG00000093626	0.952	0.465	0	0.548	2.066	0.959	1.332455807	up	0.00163313	0.005453717	Gm20654
ENSMUSG00000026196	7.291	5.503	3.229	13.84	17.034	9.465	1.331868227	up	1.82E-08	2.06E-07	Bard1
ENSMUSG00000056091	84.387	75.224	30.256	255.919	124.233	97.277	1.330283293	up	6.43E-09	8.08E-08	St3gal5
ENSMUSG00000029186	12.051	11.113	6.171	29.859	26.018	17.859	1.329657327	up	1.63E-08	1.88E-07	Pi4k2b
ENSMUSG00000049327	47.438	44.618	26.154	98.023	118.062	80.943	1.329224809	up	2.23E-08	2.47E-07	Setd8
ENSMUSG00000075296	1.53	1.984	0.354	1.614	4.737	3.372	1.329140284	up	2.69E-07	2.30E-06	Aldh3b2
ENSMUSG00000020649	120.634	112.002	47.811	245.369	335.341	123.702	1.328682048	up	1.19E-08	1.41E-07	Rrm2
ENSMUSG00000060913	0.473	0.501	0.272	0.787	1.284	1.06	1.327231703	up	2.37E-06	1.65E-05	Trim55
ENSMUSG00000032496	78.754	86.999	98.104	164.904	113.749	383.334	1.327036763	up	1.70E-07	1.52E-06	Ltf
ENSMUSG00000030825	0.3	0.293	0.629	0.691	0.868	1.511	1.326866018	up	4.77E-05	0.000239928	Hsd17b14
ENSMUSG00000000125	0.433	0.439	0.673	1.098	1.372	1.408	1.326022962	up	1.20E-06	8.84E-06	Wnt3
ENSMUSG00000070803	10.737	17.048	5.133	21.195	37.878	23.451	1.325858037	up	4.17E-08	4.33E-07	Cited4
ENSMUSG00000040618	33.347	32.945	17.506	69.614	88.277	52.153	1.325672816	up	2.11E-08	2.36E-07	Pck2
ENSMUSG00000021377	231.517	207.752	107.592	551.125	530.723	288.231	1.325008244	up	1.29E-08	1.52E-07	Dek
ENSMUSG00000069310	0.942	0.307	0.516	0.803	1.514	2.109	1.324862722	up	0.000637843	0.002391501	Hist1h3c
ENSMUSG00000039960	1.61	1.097	3.639	2.82	3.514	9.566	1.324697663	up	6.96E-07	5.44E-06	Rhou
ENSMUSG00000021932	13.519	14.803	8.155	22.66	45.94	22.698	1.323524932	up	3.90E-08	4.10E-07	Rnaseh2b
ENSMUSG00000046567	10.686	14.216	9.412	42.022	28.923	14.894	1.322760252	up	1.28E-08	1.51E-07	4930430F08Rik
ENSMUSG00000032507	12.379	13.625	9.16	25.409	36.535	26.017	1.322690942	up	3.93E-08	4.12E-07	Fbxl2
ENSMUSG00000054000	11.027	10.659	3.748	30.016	15.357	18.215	1.321894065	up	2.15E-08	2.40E-07	Tusc1
ENSMUSG00000026429	8.256	8.196	3.709	13.796	24.347	12.26	1.321813613	up	5.38E-08	5.46E-07	Ube2t
ENSMUSG00000056531	1.803	1.592	1.126	4.534	3.829	2.938	1.321162536	up	4.12E-08	4.29E-07	Ccdc18
ENSMUSG00000029516	10.146	8.791	3.446	24.4	21.737	9.788	1.320973974	up	1.02E-08	1.23E-07	Cit
ENSMUSG00000024206	10.198	10.003	3.207	23.475	25.039	9.945	1.320312625	up	1.28E-08	1.51E-07	Rfx2
ENSMUSG00000029177	53.246	52.938	26.857	109.766	129.349	93.015	1.319857624	up	2.75E-08	3.00E-07	Cenpa
ENSMUSG00000051502	12.39	16.195	9.883	31.058	28.701	36.267	1.319698823	up	6.90E-08	6.77E-07	Ufsp1
ENSMUSG00000000028	13.229	13.695	8.362	27.104	38.136	22.776	1.318596433	up	3.45E-08	3.68E-07	Cdc45
ENSMUSG00000018659	14.741	16.147	12.344	12.119	59.326	36.355	1.318125732	up	1.08E-07	1.01E-06	Pnpo
ENSMUSG00000024867	13.548	11.675	6.71	32.362	28.285	18.973	1.318001604	up	2.07E-08	2.31E-07	Pip5k1b
ENSMUSG00000017861	20.377	18.704	8.039	41.717	53.523	22.243	1.317985557	up	1.65E-08	1.89E-07	Mybl2
ENSMUSG00000028587	12.347	11.692	4.673	28.148	28.74	14.691	1.317792291	up	1.68E-08	1.93E-07	Orc1
ENSMUSG00000096054	5.595	5.239	5.613	8.587	9.091	23.247	1.315000585	up	2.28E-07	2.00E-06	Syne1
ENSMUSG00000024059	0.391	0.247	0.361	0.678	1.132	0.678	1.313842513	up	1.36E-06	9.95E-06	Clip4
ENSMUSG00000031584	25.239	24.702	24.798	70.385	25.316	90.054	1.31343327	up	8.74E-08	8.38E-07	Gsr
ENSMUSG00000024749	0.553	0.245	0.31	0.424	1.254	1.08	1.313332071	up	1.95E-06	1.38E-05	Tmc1
ENSMUSG00000021485	32.44	24.785	17.006	59.493	76.603	48.341	1.312999557	up	3.42E-08	3.66E-07	Mxd3
ENSMUSG00000070806	0.21	0.512	0.241	0.429	1.264	0.704	1.312939312	up	5.82E-05	0.000286028	Zmynd12
ENSMUSG00000037661	3.146	2.857	2.191	4.22	4.677	11.464	1.312853068	up	3.90E-07	3.22E-06	Gpr160
ENSMUSG00000029752	22.12	23.132	21.011	41.75	77.033	45.79	1.312413222	up	5.61E-08	5.66E-07	Asns
ENSMUSG00000040466	155.191	172.504	64.48	316.275	483.539	174.174	1.312399834	up	1.85E-08	2.09E-07	Blvrb
ENSMUSG00000028332	248.74	223.205	71.635	603.537	540.131	206.075	1.312115698	up	9.49E-09	1.15E-07	Hemgn
ENSMUSG00000016239	0.35	0.473	0.428	0.743	0.483	1.883	1.311304712	up	5.48E-06	3.46E-05	Lonrf3
ENSMUSG00000035504	3.779	4.346	1.143	7.791	10.093	5.107	1.310460591	up	4.77E-08	4.89E-07	Reep6
ENSMUSG00000071547	15.862	16.199	9.042	22.947	44.201	34.793	1.310355971	up	8.07E-08	7.81E-07	Nt5dc2
ENSMUSG00000033174	34.493	26.713	16.088	61.149	87.169	43.322	1.309936975	up	2.66E-08	2.90E-07	Mgll
ENSMUSG00000079353	3.062	2.136	3.452	7.386	7.593	6.464	1.309436281	up	0.000204077	0.00087865	Gm11099
ENSMUSG00000030584	0.504	0.236	0.378	0.216	1.72	0.839	1.309260321	up	6.50E-06	4.03E-05	Dpf1
ENSMUSG00000031821	27.943	25.082	15.987	52.028	74.625	44.321	1.308820403	up	3.61E-08	3.83E-07	Gins2
ENSMUSG00000036814	11.373	9.825	3.566	22.083	28.59	10.671	1.308573668	up	2.00E-08	2.25E-07	Slc6a20a
ENSMUSG00000032456	10.745	8.852	4.239	19.489	27.269	12.282	1.308442308	up	2.85E-08	3.09E-07	Nmnat3
ENSMUSG00000017064	0.531	0.188	0.095	0.296	1.465	0.259	1.308088336	up	0.00034227	0.001385873	Prl5a1
ENSMUSG00000047446	19.842	17.657	10.853	53.908	40.931	24.871	1.307842847	up	1.76E-08	2.01E-07	Arl4a
ENSMUSG00000040010	37.215	35.345	17.957	89.544	87.446	46.997	1.307125835	up	1.97E-08	2.22E-07	Slc7a5
ENSMUSG00000020490	30.374	27.693	8.683	78.828	61.125	25.206	1.306977213	up	9.89E-09	1.20E-07	Btnl10
ENSMUSG00000047394	0.887	0.962	0.534	1.21	2.637	2.051	1.306365415	up	1.01E-05	5.97E-05	Odf3b
ENSMUSG00000058704	67.494	64.289	31.065	156.954	151.008	94.204	1.304249301	up	2.40E-08	2.65E-07	Memo1
ENSMUSG00000025701	3.085	2.888	3.669	5.736	4.304	13.771	1.303956825	up	4.52E-07	3.67E-06	Alox5
ENSMUSG00000035246	7.421	7.609	2.369	16.424	17.344	9.195	1.303942349	up	2.27E-08	2.51E-07	Pcyt1b
ENSMUSG00000091476	0.154	0.331	0.304	0.378	1.202	0.372	1.303596272	up	0.000103849	0.000478532	Gm16432
ENSMUSG00000017832	0.564	0.207	0.278	0.757	0.51	1.326	1.303155679	up	0.000792852	0.002909778	Hspb9
ENSMUSG00000056366	0.78	0.152	0.385	0.239	2.596	0.419	1.30300579	up	0.000637843	0.002391501	Fabp3-ps1
ENSMUSG00000030688	34.089	38.112	16.609	53.403	115.637	50.059	1.302759882	up	4.15E-08	4.32E-07	Stard10
ENSMUSG00000030346	13.163	12.585	6.277	23.784	34.27	20.879	1.301349703	up	4.74E-08	4.85E-07	Rad51ap1
ENSMUSG00000023908	11.899	10.884	5.596	22.692	29.375	17.737	1.298395456	up	4.65E-08	4.78E-07	Pkmyt1
ENSMUSG00000059395	1.469	1.401	1.277	2.363	4.453	3.384	1.29781017	up	9.19E-07	6.98E-06	Nkapl
ENSMUSG00000069814	7.521	1.436	3.797	20.61	1.813	8.934	1.297636462	up	2.04E-08	2.28E-07	E130309D14Rik
ENSMUSG00000022322	8.001	8.555	6.299	17.635	21.909	16.615	1.296895135	up	7.54E-08	7.35E-07	Shcbp1
ENSMUSG00000043050	1.305	0.637	0.736	1.002	2.697	2.88	1.295754807	up	9.62E-05	0.00044639	Tnp2
ENSMUSG00000001517	11.271	10.555	6.355	26.916	23.205	19.039	1.295124068	up	3.98E-08	4.17E-07	Foxm1
ENSMUSG00000031444	4.761	5.399	4.252	8.629	6.805	19.914	1.294180189	up	3.52E-07	2.93E-06	F10
ENSMUSG00000023995	30.104	61.398	16.109	103.129	135.875	24.878	1.294043569	up	1.74E-08	1.99E-07	Tspo2
ENSMUSG00000041237	19.984	27.924	4.463	24.034	64.183	40.128	1.293138117	up	7.40E-08	7.23E-07	Pklr
ENSMUSG00000028542	28.601	28.32	11.471	76.828	61.827	28.944	1.293076599	up	1.71E-08	1.95E-07	Slc6a9
ENSMUSG00000013155	4.225	5.698	3.334	9.819	11.408	11.243	1.292159898	up	1.99E-07	1.75E-06	Enkd1
ENSMUSG00000031162	46.4	49.84	17.311	98.596	119.102	60.07	1.29051746	up	3.06E-08	3.30E-07	Gata1
ENSMUSG00000022742	122.393	127.752	34.512	286.112	295.703	114.312	1.290116968	up	1.79E-08	2.03E-07	Cpox
ENSMUSG00000035495	18.673	16.993	11.143	43.507	44.238	26.702	1.289767154	up	3.73E-08	3.94E-07	Tstd2
ENSMUSG00000027460	0.307	0.043	0.324	1.043	0.285	0.324	1.289603478	up	3.32E-05	0.000174264	Angpt4
ENSMUSG00000045031	0.495	0.483	0.238	0.546	1.799	0.631	1.289129998	up	1.12E-06	8.35E-06	Cetn4
ENSMUSG00000005470	39.679	37.013	22.588	81.323	105.34	55.912	1.2888301	up	4.39E-08	4.54E-07	Asf1b
ENSMUSG00000062510	5.087	4.581	2.485	9.525	11.602	8.557	1.28816273	up	6.59E-08	6.51E-07	Nsl1
ENSMUSG00000096472	67.82	66.422	43.096	158.222	161.994	112.627	1.287327712	up	4.71E-08	4.84E-07	Cdkn2d
ENSMUSG00000028132	6.694	6.999	1.793	12.663	17.946	7.186	1.287065895	up	3.13E-08	3.37E-07	Tmem56
ENSMUSG00000019989	1.218	0.941	0.646	2.037	3.077	1.734	1.286771649	up	4.04E-07	3.32E-06	Enpp3
ENSMUSG00000030154	2.046	1.616	2.671	3.14	2.002	10.307	1.286149342	up	2.24E-06	1.57E-05	Klrb1f
ENSMUSG00000040557	6.969	7.517	2.659	15.716	17.412	8.677	1.285738708	up	3.93E-08	4.12E-07	Wbscr27
ENSMUSG00000047443	1.564	0.888	0.269	2.735	2.998	0.904	1.285456538	up	1.61E-07	1.45E-06	Fam132b
ENSMUSG00000026779	2.445	2.128	1.734	5.312	5.881	4.182	1.285155974	up	8.53E-08	8.21E-07	Mastl
ENSMUSG00000037725	15.606	12.856	6.716	34.068	28.806	22.839	1.284768036	up	4.41E-08	4.56E-07	Ckap2
ENSMUSG00000001228	52.336	48.408	26.348	103.502	134.369	71.529	1.28357991	up	4.41E-08	4.56E-07	Uhrf1
ENSMUSG00000018983	94.144	77.934	30.979	246.887	168.726	78.128	1.28185714	up	1.58E-08	1.83E-07	E2f2
ENSMUSG00000038252	44.299	42.951	20.2	91.952	111.148	58.164	1.281819151	up	3.97E-08	4.16E-07	Ncapd2
ENSMUSG00000071711	37.483	39.45	19.471	83.657	102.297	48.389	1.281430362	up	4.14E-08	4.32E-07	Mpst
ENSMUSG00000034127	22.533	20.099	7.297	46.658	49.617	25.027	1.280602418	up	3.66E-08	3.88E-07	Tspan8
ENSMUSG00000037904	5.824	5.964	1.986	14.429	12.155	6.84	1.278752113	up	3.85E-08	4.05E-07	Ankrd9
ENSMUSG00000028063	40.984	43.755	20.182	86.351	110.293	57.765	1.277822007	up	4.73E-08	4.85E-07	Lmna
ENSMUSG00000027939	0.313	0.384	0.274	0.316	0.971	1.07	1.276793182	up	2.82E-06	1.92E-05	Nup210l
ENSMUSG00000035683	4.96	5.062	3.126	10.229	13.701	7.912	1.275894366	up	9.05E-08	8.64E-07	Melk
ENSMUSG00000004902	0.375	0.497	0.423	0.699	0.93	1.511	1.275851889	up	2.08E-05	0.000115357	Slc25a18
ENSMUSG00000027469	31.181	31.88	15.567	72.166	75.037	43.018	1.274529171	up	4.42E-08	4.57E-07	Tpx2
ENSMUSG00000016526	16.526	14.077	4.4	43.084	25.416	16.161	1.274146431	up	2.24E-08	2.48E-07	Dyrk3
ENSMUSG00000050114	0.16	0.225	0.315	0.218	1.026	0.453	1.273938152	up	3.72E-05	0.000192307	Prdx6b
ENSMUSG00000040808	1.066	1.145	0.736	2.291	1.542	3.295	1.27338945	up	0.000107929	0.000496326	S100g
ENSMUSG00000036718	11.825	12.079	4.343	25.65	30.564	12.046	1.272852951	up	3.81E-08	4.02E-07	Micall2
ENSMUSG00000037780	0.333	0.108	0.438	0.34	1.043	0.745	1.272680032	up	0.000973848	0.003481624	Mbl1
ENSMUSG00000007659	39.345	39.335	18.516	127.099	53.114	54.573	1.272351443	up	2.60E-08	2.85E-07	Bcl2l1
ENSMUSG00000074121	0.574	1.019	0.36	1.441	1.245	2.033	1.271491671	up	3.88E-06	2.55E-05	Ntf5
ENSMUSG00000044103	0.901	1.092	1.256	1.478	2.111	4.256	1.270997784	up	4.63E-06	2.98E-05	Il1f9
ENSMUSG00000042489	17.359	13.636	7.604	31.121	40.92	20.996	1.2691755	up	5.80E-08	5.83E-07	Clspn
ENSMUSG00000043972	0.337	0.137	0.111	0.086	1.177	0.151	1.268951698	up	0.000363071	0.001459703	Opn5
ENSMUSG00000094935	0.317	0.667	0.481	1.235	1.446	0.852	1.268266307	up	5.32E-06	3.38E-05	Gm9726
ENSMUSG00000020912	0.249	0.216	0.382	0.212	1.199	0.631	1.266566097	up	0.00011872	0.000541448	Krt12
ENSMUSG00000051910	21.799	20.312	5.959	57.154	39.444	19.052	1.266503947	up	2.20E-08	2.44E-07	Sox6
ENSMUSG00000030148	5.756	6.662	6.453	8.779	8.957	27.657	1.266164974	up	8.64E-07	6.60E-06	Clec4a2
ENSMUSG00000048922	8.188	8.045	5.944	16.8	20.835	15.643	1.264361794	up	1.20E-07	1.12E-06	Cdca2
ENSMUSG00000037544	24.575	22.749	11.071	56.584	55.227	28.277	1.262373408	up	4.76E-08	4.87E-07	Dlgap5
ENSMUSG00000036768	15.468	14.056	9.111	29.954	38.84	23.89	1.262346586	up	8.82E-08	8.44E-07	Kif15
ENSMUSG00000063275	5.868	6.79	4.718	9.838	15.192	16.626	1.261283138	up	5.23E-07	4.19E-06	Hacd1
ENSMUSG00000023949	0.3	0.325	0.246	0.613	0.361	1.118	1.261245059	up	1.78E-05	9.99E-05	Tcte1
ENSMUSG00000090523	79.032	73.507	28.653	185.384	167.447	81.469	1.261158773	up	3.72E-08	3.93E-07	Gypc
ENSMUSG00000034220	6.178	5.721	6.057	9.387	9.148	24.4	1.257547974	up	7.19E-07	5.60E-06	Gpc1
ENSMUSG00000041329	17.145	18.402	6.236	23.566	45.677	30.619	1.256959479	up	1.43E-07	1.31E-06	Atp1b2
ENSMUSG00000028678	11.584	11.311	6.513	22.881	27.979	19.423	1.256881515	up	1.11E-07	1.04E-06	Kif2c
ENSMUSG00000006575	4.602	3.119	1.782	9.61	9.057	4.036	1.256163269	up	8.86E-08	8.47E-07	Rundc3a
ENSMUSG00000027301	0.763	0.745	0.282	0.585	1.517	2.177	1.255909308	up	0.000634885	0.002383905	Oxt
ENSMUSG00000046295	9.873	10.694	4.089	25.192	22.183	11.459	1.254609393	up	5.94E-08	5.95E-07	Ankle1
ENSMUSG00000006585	37.04	38.932	19.557	68.148	101.229	58.39	1.253521766	up	1.06E-07	1.00E-06	Cdt1
ENSMUSG00000017499	24.015	25.102	6.555	43.966	62.489	26.278	1.253458146	up	5.98E-08	5.98E-07	Cdc6
ENSMUSG00000001663	2.579	2.846	6.839	12.184	12.016	5.04	1.253308854	up	2.52E-07	2.17E-06	Gstt1
ENSMUSG00000004897	115.446	116.226	63.633	182.109	312.247	209.328	1.252713421	up	1.43E-07	1.31E-06	Hdgf
ENSMUSG00000060860	85.014	88.618	37	191.128	201.795	108.938	1.252551281	up	6.31E-08	6.27E-07	Ube2s
ENSMUSG00000074006	0.549	0.793	0.283	1.612	1.554	0.706	1.251095611	up	2.78E-06	1.90E-05	Omp
ENSMUSG00000002068	38.138	41.04	12.36	64.159	113.316	40.38	1.250898134	up	7.26E-08	7.10E-07	Ccne1
ENSMUSG00000010435	0.269	0.46	0.199	0.413	1.167	0.632	1.250453626	up	0.001954239	0.006375188	Spaca7
ENSMUSG00000020492	13.568	12.097	8.012	28.556	30.96	20.602	1.250288289	up	1.07E-07	1.00E-06	Ska2
ENSMUSG00000050860	30.475	24.783	10.898	88.195	43.094	26.059	1.249977014	up	2.93E-08	3.17E-07	Phospho1
ENSMUSG00000075502	1.957	1.911	1.185	4.426	4.022	3.574	1.249968525	up	3.03E-07	2.56E-06	Kbtbd6
ENSMUSG00000067767	0.916	1.873	1.677	1.539	1.703	7.379	1.249303102	up	1.34E-05	7.71E-05	Clec4b2
ENSMUSG00000026605	18.962	17.811	8.273	54.523	30.878	21.578	1.247801093	up	4.09E-08	4.27E-07	Cenpf
ENSMUSG00000031023	8.766	8.811	7.339	19.885	22.885	16.37	1.246961251	up	2.16E-07	1.90E-06	Akip1
ENSMUSG00000028684	151.877	143.674	56.689	320.762	353.176	161.984	1.246802471	up	5.93E-08	5.94E-07	Urod
ENSMUSG00000027699	17.518	18.187	8.02	44.572	35.606	23.497	1.245480523	up	6.72E-08	6.62E-07	Ect2
ENSMUSG00000027643	0.523	0.596	0.946	0.535	2.018	2.343	1.244251106	up	0.000512592	0.001975088	Ghrh
ENSMUSG00000011257	127.984	137.917	64.297	271.503	347.563	162.343	1.242738921	up	8.33E-08	8.03E-07	Pabpc4
ENSMUSG00000022797	172.104	154.711	60.908	424.357	349.812	143.022	1.242189435	up	4.05E-08	4.24E-07	Tfrc
ENSMUSG00000094786	1.432	0.433	0.807	1.779	0.789	3.756	1.241982704	up	1.07E-05	6.28E-05	Gm14403
ENSMUSG00000069622	0.273	0.266	0.269	0.558	1.052	0.305	1.241828901	up	0.000636638	0.002388499	Gm10273
ENSMUSG00000028528	2.06	2.106	1.172	3.418	4.762	4.446	1.241558618	up	3.35E-07	2.80E-06	Dnajc6
ENSMUSG00000063952	37.063	31.459	12.021	87.424	71.52	31.48	1.241353198	up	4.36E-08	4.52E-07	Brpf3
ENSMUSG00000054342	53.406	51.043	23.427	111.525	129.436	61.338	1.241211156	up	7.88E-08	7.65E-07	Kcnn4
ENSMUSG00000002835	19.017	19.356	8.806	34.956	47.851	28.641	1.240101082	up	1.29E-07	1.20E-06	Chaf1a
ENSMUSG00000026986	1.968	1.413	2.397	2.398	2.888	8.356	1.238981417	up	4.49E-06	2.91E-05	Hnmt
ENSMUSG00000031697	20.716	19.806	13.01	35.072	57.912	33.359	1.238825683	up	1.88E-07	1.67E-06	Orc6
ENSMUSG00000011148	8.279	10.743	8.328	12.283	13.327	38.941	1.23880742	up	1.34E-06	9.79E-06	Adssl1
ENSMUSG00000078640	1.132	0.631	0.638	0.827	2.961	1.882	1.238674968	up	3.85E-05	0.000198361	Gm11627
ENSMUSG00000056656	33.305	30.459	8.771	78.231	73.036	19.891	1.23854514	up	3.76E-08	3.97E-07	Apol8
ENSMUSG00000044165	0.702	0.822	0.854	1.831	2.267	1.508	1.236175962	up	2.52E-06	1.74E-05	Bcl2l15
ENSMUSG00000023940	12.656	12.524	6.276	28.408	29.284	16.412	1.236137011	up	1.01E-07	9.54E-07	Sgol1
ENSMUSG00000026669	11.159	9.293	5.269	18.79	26.258	15.53	1.235750398	up	1.48E-07	1.35E-06	Mcm10
ENSMUSG00000073995	0.51	0.381	0.444	0.967	1.172	1.008	1.235273713	up	2.77E-05	0.000147861	Gm10604
ENSMUSG00000042340	0.214	0.209	0.246	0.273	0.206	1.1	1.235216462	up	0.001350423	0.004632869	Ctf1
ENSMUSG00000026039	7.742	7.276	5.049	17.766	16.504	12.946	1.234326872	up	1.52E-07	1.38E-06	Sgol2a
ENSMUSG00000006235	49.928	52.197	17.03	109.221	114.394	56.613	1.233740746	up	7.90E-08	7.65E-07	Epor
ENSMUSG00000021986	0.358	0.368	0.074	0.202	0.545	1.138	1.233386872	up	7.05E-05	0.000339539	Amer2
ENSMUSG00000038943	40.635	39.005	19.162	96.575	88.533	46.824	1.231064589	up	8.22E-08	7.94E-07	Prc1
ENSMUSG00000038555	2.737	2.44	2.752	5.425	3.037	10.138	1.229778713	up	1.80E-06	1.29E-05	Reep2
ENSMUSG00000018677	96.21	90.818	44.558	260.802	156.281	125.793	1.229063948	up	7.61E-08	7.41E-07	Slc25a39
ENSMUSG00000040312	5.481	4.382	3.177	10.158	12.448	7.965	1.229029573	up	2.21E-07	1.94E-06	Cchcr1
ENSMUSG00000091695	0.66	0.537	0.217	0.338	2.388	0.591	1.228343483	up	0.00257964	0.008106533	Gm17669
ENSMUSG00000041073	1.486	0.358	0.753	0.466	5.1	0.52	1.22769369	up	6.59E-07	5.17E-06	Nacad
ENSMUSG00000036825	13.861	13.377	7.878	24.393	36.2	21.622	1.227202513	up	1.98E-07	1.75E-06	Ssx2ip
ENSMUSG00000030137	3.777	4.705	4.194	9.893	5.562	14.219	1.226904296	up	8.47E-07	6.47E-06	Tuba8
ENSMUSG00000073542	19.528	19.019	8.298	44.795	45.456	19.388	1.226741186	up	8.31E-08	8.02E-07	Cep76
ENSMUSG00000002477	37.244	34.159	32.691	51.525	117.644	74.424	1.226561952	up	4.11E-07	3.37E-06	Snrpd1
ENSMUSG00000058290	10.786	10.004	4.82	23.566	23.406	12.89	1.224836537	up	1.10E-07	1.03E-06	Espl1
ENSMUSG00000064326	18.982	20.07	15.236	34.456	58.793	33.587	1.224213446	up	3.32E-07	2.78E-06	Siva1
ENSMUSG00000089876	0.424	0.388	0.392	0.65	0.919	1.245	1.222733888	up	4.97E-05	0.000248528	Tmem102
ENSMUSG00000031170	28.369	29.397	10.498	53.281	78.331	27.613	1.221833795	up	1.13E-07	1.06E-06	Slc38a5
ENSMUSG00000027811	8.081	8.068	4.562	13.797	21.76	12.704	1.220341314	up	3.00E-07	2.54E-06	4930579G24Rik
ENSMUSG00000045316	29.832	29.344	10.513	60.298	63.249	38.751	1.219606926	up	1.43E-07	1.31E-06	Fahd1
ENSMUSG00000050996	0.328	0.521	0.283	0.63	1.128	0.882	1.219484127	up	0.00017133	0.000751898	Cetn1
ENSMUSG00000032586	5.921	5.523	3.339	9.261	15.623	9.503	1.217757297	up	3.56E-07	2.96E-06	Traip
ENSMUSG00000027075	50.493	49.901	15.418	113.975	110.491	44.563	1.215955665	up	8.04E-08	7.79E-07	Slc43a1
ENSMUSG00000000157	0.67	2.412	1.149	2.248	1.94	5.641	1.215463646	up	3.60E-06	2.39E-05	Itgb2l
ENSMUSG00000032128	0.58	0.417	0.542	1.248	0.985	1.339	1.213140477	up	2.33E-06	1.62E-05	Robo3
ENSMUSG00000039814	1.127	0.897	0.62	1.656	2.4	2.077	1.212940288	up	1.82E-06	1.30E-05	Xkr5
ENSMUSG00000034248	407.434	380.967	125.861	1129.552	686.463	301.574	1.211740353	up	5.29E-08	5.37E-07	Slc25a37
ENSMUSG00000022881	29.011	26.261	13.995	40.703	80.054	39.367	1.208914011	up	3.00E-07	2.54E-06	Rfc4
ENSMUSG00000007646	3.354	3.194	2.135	6.99	8.635	4.441	1.208204874	up	2.81E-07	2.40E-06	Rad51c
ENSMUSG00000021078	0.601	0.419	0.424	0.659	1.988	0.692	1.207646812	up	0.001428751	0.0048795	Tomm20l
ENSMUSG00000108273	3.884	2.601	2.381	6.685	6.34	7.453	1.207442806	up	9.50E-07	7.20E-06	Zfand4
ENSMUSG00000027273	0.642	0.492	0.407	0.703	1.657	1.2	1.206419731	up	1.62E-05	9.14E-05	Snap25
ENSMUSG00000054434	13.317	11.018	5.156	23.051	33.836	11.152	1.206004053	up	1.73E-07	1.55E-06	Tmem120b
ENSMUSG00000036854	4.619	4.584	3.519	8.76	11.95	8.626	1.205154042	up	8.05E-07	6.19E-06	Hspb6
ENSMUSG00000079652	0.522	0.588	0.593	0.8	1.567	1.563	1.20501254	up	7.15E-05	0.000343414	Fam71f2
ENSMUSG00000063458	1.079	0.885	1.362	1.391	1.873	4.406	1.204701884	up	3.08E-05	0.000163265	1700112E06Rik
ENSMUSG00000036752	264.137	263.744	129.18	538.431	654.744	321.147	1.20456906	up	1.74E-07	1.55E-06	Tubb4b
ENSMUSG00000090957	0.338	0.275	0.389	0.259	1.222	0.832	1.204439752	up	0.001152022	0.004031978	Gm7535
ENSMUSG00000049807	21.335	19.555	8.543	41.208	45.722	26.957	1.204007157	up	1.86E-07	1.65E-06	Arhgap23
ENSMUSG00000020235	69.204	67.119	27.595	181.393	118.768	77.46	1.203949768	up	1.06E-07	1.00E-06	Fzr1
ENSMUSG00000042476	28.191	27.362	9.443	55.35	61.118	33.204	1.203343842	up	1.64E-07	1.47E-06	Abcb4
ENSMUSG00000024660	38.554	36.42	21.75	77.481	91.09	54.094	1.202903682	up	2.29E-07	2.01E-06	Incenp
ENSMUSG00000032503	0.422	0.434	0.482	0.893	0.913	1.275	1.201493528	up	2.13E-06	1.50E-05	Arpp21
ENSMUSG00000007888	0.031	0.274	0.553	0.143	1.666	0.167	1.20068647	up	0.000368195	0.001477399	Crlf1
ENSMUSG00000038822	19.052	17.43	9.362	42.781	42.077	20.516	1.200660774	up	1.60E-07	1.44E-06	Hace1
ENSMUSG00000052926	64.657	64.184	22.778	125.378	156.898	66.153	1.200398027	up	1.55E-07	1.41E-06	Rnaseh2a
ENSMUSG00000051378	18.868	19.191	8.257	42.371	40.268	23.711	1.199184718	up	1.83E-07	1.63E-06	Kif18b
ENSMUSG00000032400	8.724	7.806	5.105	16.175	20.006	13.473	1.198429947	up	3.69E-07	3.06E-06	Zwilch
ENSMUSG00000026582	0.404	0.257	0.503	0.432	1.322	0.921	1.1983514	up	2.37E-05	0.000129159	Sele
ENSMUSG00000028718	8.233	7.651	4.031	17.703	15.942	12.034	1.197553023	up	2.53E-07	2.18E-06	Stil
ENSMUSG00000020974	11.415	9.201	5.897	17.055	27.3	16.428	1.196875928	up	4.67E-07	3.78E-06	Pole2
ENSMUSG00000023571	67.575	58.612	16.393	101.434	131.689	93.644	1.196473558	up	2.83E-07	2.41E-06	Fam132a
ENSMUSG00000029716	7.53	7.253	1.557	10.882	17.446	9.093	1.195290931	up	3.01E-07	2.54E-06	Tfr2
ENSMUSG00000042106	12.265	13.015	8.953	26.842	27.219	24.326	1.195155473	up	5.36E-07	4.29E-06	Fam212a
ENSMUSG00000012519	2.962	3.155	2.825	5.898	6.586	7.99	1.19485098	up	1.53E-06	1.11E-05	Mlkl
ENSMUSG00000021707	6.299	6.255	5.02	11.627	18.992	9.592	1.194008989	up	4.16E-07	3.41E-06	Dhfr
ENSMUSG00000025499	13.135	15.179	7.34	24.615	38.689	18.264	1.193871012	up	3.14E-07	2.64E-06	Hras
ENSMUSG00000024533	33.126	31.865	11.105	75.126	65.786	33.156	1.193726471	up	1.38E-07	1.27E-06	Spire1
ENSMUSG00000034165	127.82	129.215	76.619	235.58	332.949	194.684	1.193725645	up	3.23E-07	2.71E-06	Ccnd3
ENSMUSG00000022177	22.223	18.236	12.184	34.996	49.731	35.613	1.192756401	up	4.77E-07	3.85E-06	Haus4
ENSMUSG00000003849	11.965	11.522	3.836	24.786	22.883	14.743	1.191618497	up	2.68E-07	2.30E-06	Nqo1
ENSMUSG00000020286	0.612	0.349	0.252	0.47	1.549	0.754	1.190864339	up	4.15E-05	0.000212676	1700093K21Rik
ENSMUSG00000037580	32.557	34.493	9.551	92.115	54.026	28.394	1.188049539	up	9.96E-08	9.43E-07	Gch1
ENSMUSG00000040274	10.338	7.638	6.911	13.24	14.733	28.732	1.187986045	up	1.45E-06	1.06E-05	Cdk6
ENSMUSG00000026622	16.909	16.357	10.967	39.971	38.59	22.201	1.187701774	up	2.65E-07	2.28E-06	Nek2
ENSMUSG00000039236	115.569	111.805	41.317	266.488	213.365	132.185	1.187664195	up	1.73E-07	1.55E-06	Isg20
ENSMUSG00000024579	3.121	3.767	3.579	6.115	7.231	10.499	1.187606838	up	2.22E-06	1.55E-05	Pcyox1l
ENSMUSG00000039253	28.742	28.78	11.259	70.668	60.199	25.783	1.187427478	up	1.45E-07	1.32E-06	Fn3krp
ENSMUSG00000046814	1.905	1.317	1.331	2.801	2.984	4.584	1.186854459	up	3.68E-05	0.000190468	Gchfr
ENSMUSG00000028884	29.499	26.607	16.972	45.236	78.389	42.679	1.186280614	up	4.54E-07	3.69E-06	Rpa2
ENSMUSG00000040749	6.329	6.51	3.526	11.566	16.841	8.826	1.185820053	up	5.05E-07	4.05E-06	Siah1b
ENSMUSG00000018932	45.458	41.251	29.744	94.316	107.316	63.281	1.185750009	up	3.28E-07	2.75E-06	Map2k3
ENSMUSG00000072596	67.846	54.085	158.474	41.626	57.561	538.666	1.185703253	up	1.88E-05	0.000105049	Ear2
ENSMUSG00000018796	36.927	30.064	15.509	91.925	50.507	45.129	1.184864466	up	1.80E-07	1.60E-06	Acsl1
ENSMUSG00000027560	0.55	0.283	0.228	0.622	0.586	1.206	1.183719322	up	0.000130251	0.000589574	Dok5
ENSMUSG00000021061	75.688	67.674	18.39	188.22	125.992	53.163	1.183454927	up	9.51E-08	9.05E-07	Sptb
ENSMUSG00000041324	1.034	1.338	1.3	1.746	1.458	5.139	1.183340671	up	1.44E-05	8.22E-05	Inhba
ENSMUSG00000027333	36.274	38.412	14.156	99.498	66.988	35.218	1.18289866	up	1.37E-07	1.26E-06	Smox
ENSMUSG00000047139	1166.437	1189.384	565.74	2772.561	2617.935	1242.153	1.18284494	up	1.90E-07	1.68E-06	Cd24a
ENSMUSG00000054659	0.363	0.6	0.413	0.814	0.888	1.425	1.1825402	up	6.68E-05	0.000323542	Pm20d2
ENSMUSG00000025495	35.707	37.687	12.179	79.181	82.671	32.362	1.182391336	up	1.73E-07	1.55E-06	Ptdss2
ENSMUSG00000031438	0.725	0.768	1.187	0.971	2.789	2.321	1.181173098	up	6.77E-06	4.17E-05	Rnf128
ENSMUSG00000075704	15.782	15.632	6.385	32.667	36.727	16.275	1.180361203	up	2.38E-07	2.07E-06	Txnrd2
ENSMUSG00000026455	23.098	21.873	10.343	48.852	50.231	26.177	1.179165514	up	2.59E-07	2.23E-06	Klhl12
ENSMUSG00000017314	12.963	11.551	3.877	31.07	22.673	10.512	1.178289976	up	1.50E-07	1.37E-06	Mpp2
ENSMUSG00000069268	0.999	0.434	0.219	0.682	0.964	2.088	1.175049347	up	0.002953494	0.009127198	Hist1h2bf
ENSMUSG00000019214	7.994	7.93	4.138	14.023	21.422	9.755	1.171737367	up	4.86E-07	3.92E-06	Chtf18
ENSMUSG00000092109	0.772	0.549	0.346	0.754	1.117	1.886	1.170884559	up	0.000719467	0.002664344	Gm9376
ENSMUSG00000024053	21.051	21.067	7.992	41.467	40.048	31.265	1.170292812	up	4.12E-07	3.38E-06	Emilin2
ENSMUSG00000028716	49.743	48.397	23.595	106.125	107.464	60.328	1.169975037	up	3.42E-07	2.86E-06	Pdzk1ip1
ENSMUSG00000040231	1.009	0.726	0.471	1.548	1.92	1.498	1.169562123	up	7.80E-05	0.000368878	Syngr4
ENSMUSG00000032014	8.467	8.686	2.41	13.06	20.09	10.855	1.169416961	up	5.52E-07	4.40E-06	Oaf
ENSMUSG00000029910	8.285	8.121	5.519	14.123	21.007	14.184	1.169310809	up	7.01E-07	5.47E-06	Mad2l1
ENSMUSG00000033256	2.448	3.508	1.377	6.145	6.785	3.565	1.169225598	up	8.78E-07	6.69E-06	Shf
ENSMUSG00000010048	80.017	77.796	24.898	158.218	168.454	84.105	1.168778761	up	2.72E-07	2.33E-06	Ifrd2
ENSMUSG00000072875	0.386	0.67	0.381	0.625	1.054	1.555	1.168588554	up	4.57E-05	0.000230873	Gpr27
ENSMUSG00000035383	8.679	7.741	4.381	20.242	15.321	11.199	1.168568245	up	8.43E-07	6.44E-06	Pmch
ENSMUSG00000039842	8.244	6.929	4.047	19.347	14.845	8.996	1.167897215	up	2.94E-07	2.50E-06	Mcph1
ENSMUSG00000004988	0.339	0.301	0.395	0.331	1.336	0.662	1.167761345	up	0.000213008	0.000911352	Fxyd4
ENSMUSG00000022574	6.879	6.612	3.873	15.669	16.061	7.276	1.167458453	up	4.53E-07	3.68E-06	Naprt
ENSMUSG00000050961	0.35	0.547	0.346	0.699	1.014	1.082	1.167091894	up	0.000189648	0.000822064	AY358078
ENSMUSG00000036959	4.465	4.215	2.155	9.78	9.247	5.307	1.167052787	up	3.71E-07	3.08E-06	Bcorl1
ENSMUSG00000075266	3.729	3.443	2.574	6.919	9.414	5.555	1.167011712	up	1.56E-06	1.13E-05	Cenpw
ENSMUSG00000068220	52.595	47.735	65.882	93.873	97.358	181.945	1.16681722	up	2.52E-06	1.74E-05	Lgals1
ENSMUSG00000027556	330.584	309.555	60.719	446.53	737.634	389.34	1.166783345	up	4.12E-07	3.38E-06	Car1
ENSMUSG00000037366	2.312	2.602	1.525	3.713	3.854	6.89	1.166486986	up	3.03E-06	2.04E-05	Pafah2
ENSMUSG00000027342	194.835	208.464	107.387	338.852	552.345	254.867	1.166174498	up	4.80E-07	3.87E-06	Pcna
ENSMUSG00000039652	3.162	2.616	1.539	7.258	5.213	3.951	1.165977817	up	4.05E-07	3.33E-06	Cpeb3
ENSMUSG00000020669	8.161	8.14	3.289	19.392	16.669	7.897	1.16588589	up	3.52E-07	2.93E-06	Sh3yl1
ENSMUSG00000034023	5.714	5.517	2.504	11.206	12.644	6.956	1.165179866	up	4.40E-07	3.59E-06	Fancd2
ENSMUSG00000002055	25.245	22.838	11.248	51.555	52.399	29.08	1.164896591	up	3.52E-07	2.93E-06	Spag5
ENSMUSG00000015970	1.342	2.569	2.967	3.392	2.842	9.189	1.164673867	up	6.01E-06	3.75E-05	Chdh
ENSMUSG00000006574	807.79	679.923	212.333	2017.264	1233.237	557.533	1.163471167	up	1.35E-07	1.25E-06	Slc4a1
ENSMUSG00000004612	32.188	32.055	29.282	38.52	46.808	124.166	1.163459342	up	4.55E-06	2.94E-05	Nkg7
ENSMUSG00000024177	6.342	6.741	3.377	7.321	16.885	12.666	1.163415792	up	2.81E-06	1.91E-05	Nme4
ENSMUSG00000024301	8.593	9.571	4.382	18.45	19.982	12.066	1.163248501	up	5.26E-07	4.21E-06	Kifc5b
ENSMUSG00000024118	8.035	7.869	3.962	13.201	20.987	10.285	1.162507779	up	7.08E-07	5.52E-06	1600002H07Rik
ENSMUSG00000029601	1.462	1.16	0.361	1.73	3.437	1.514	1.162497568	up	7.17E-06	4.39E-05	Iqcd
ENSMUSG00000102843	14.033	15.364	14.154	24.798	14.3	58.332	1.161605266	up	4.51E-06	2.92E-05	Serpinb10
ENSMUSG00000024158	64.077	59.236	25.088	145.451	125.314	61.035	1.160796952	up	2.66E-07	2.28E-06	Hagh
ENSMUSG00000072980	21.194	21.851	9.052	43.198	51.866	21.351	1.159958861	up	4.26E-07	3.48E-06	Oip5
ENSMUSG00000041842	31.096	28.056	9.196	79.359	45.721	27.543	1.158966397	up	1.87E-07	1.66E-06	Fhdc1
ENSMUSG00000046404	15.645	14.886	7.159	37.842	29.914	16.314	1.15734593	up	3.01E-07	2.54E-06	Yod1
ENSMUSG00000018581	0.789	0.845	0.796	1.161	1.873	2.389	1.157152727	up	3.19E-06	2.14E-05	Dnah11
ENSMUSG00000012443	37.092	34.871	20.397	80.462	78.154	47.183	1.155870064	up	4.48E-07	3.65E-06	Kif11
ENSMUSG00000024742	68.982	66.7	32.663	124.579	164.182	86.186	1.155251642	up	5.24E-07	4.20E-06	Fen1
ENSMUSG00000075267	0.188	0.366	0.555	0.634	1.031	0.807	1.154271737	up	0.000367181	0.001474201	Dfnb59
ENSMUSG00000018509	6.101	5.376	4.354	10.885	16.357	7.995	1.154188168	up	1.63E-06	1.17E-05	Cenpv
ENSMUSG00000069439	1.004	0.84	0.566	1.1	3.111	1.156	1.154094173	up	0.0025983	0.008158908	Gm8444
ENSMUSG00000031535	0.628	0.307	0.194	0.241	1.59	0.685	1.153977164	up	0.000368195	0.001477399	Dkk4
ENSMUSG00000069266	2.837	1.637	1.653	3.562	5.222	4.849	1.153461526	up	8.78E-05	0.000410863	Hist1h4b
ENSMUSG00000039131	0.545	0.282	0.348	0.492	0.789	1.335	1.152676521	up	0.000278713	0.001155087	Gipc2
ENSMUSG00000032690	1.5	1.062	1.11	1.708	2.007	4.45	1.152238616	up	7.85E-06	4.76E-05	Oas2
ENSMUSG00000032113	5.413	5.4	3.44	10.191	13.099	8.382	1.151775377	up	9.15E-07	6.95E-06	Chek1
ENSMUSG00000048915	1.092	0.62	0.488	1.072	2.203	1.603	1.147707257	up	5.50E-06	3.47E-05	Efna5
ENSMUSG00000042066	217.403	206.903	61.745	653.021	249.589	173.695	1.146902474	up	1.58E-07	1.42E-06	Tmcc2
ENSMUSG00000045328	16.172	14.768	9.05	38.781	29.521	20.253	1.146875134	up	4.64E-07	3.76E-06	Cenpe
ENSMUSG00000000308	0.736	0.436	0.855	0.927	1.482	2.082	1.146520397	up	4.72E-05	0.000237802	Ckmt1
ENSMUSG00000024011	1.974	2.171	2.039	3.316	2.81	7.558	1.145494323	up	7.10E-06	4.35E-05	Pi16
ENSMUSG00000071342	0.717	0.536	0.832	0.971	2.625	1.02	1.145458834	up	7.39E-05	0.000352714	Lsmem1
ENSMUSG00000035455	28.152	25.932	14.199	55.097	63.16	32.665	1.144170069	up	5.82E-07	4.61E-06	Fignl1
ENSMUSG00000002297	22.699	21.07	14.175	43.692	48.888	35.427	1.143450639	up	8.95E-07	6.81E-06	Dbf4
ENSMUSG00000061175	10.134	9.183	4.454	23.43	19.414	9.655	1.142987723	up	3.89E-07	3.21E-06	Fnip2
ENSMUSG00000040435	79.182	78.855	31.658	202.914	134.18	81.775	1.14280498	up	3.27E-07	2.74E-06	Ppp1r15a
ENSMUSG00000028212	23.45	24.68	8.772	44.334	55.62	25.654	1.142335483	up	5.44E-07	4.35E-06	Ccne2
ENSMUSG00000022564	176.57	171.917	73.505	396.812	330.386	204.155	1.142106821	up	4.45E-07	3.62E-06	Grina
ENSMUSG00000090356	0.456	0.557	0.338	0.875	0.935	1.175	1.141952409	up	0.000245094	0.001028631	Teddm3
ENSMUSG00000028644	110.268	101.401	25.542	228.724	199.417	95.189	1.141540076	up	3.18E-07	2.68E-06	Ermap
ENSMUSG00000012483	34.532	32.303	24.715	51.588	94.148	56.236	1.141497665	up	1.49E-06	1.08E-05	Rpa3
ENSMUSG00000050944	0.374	0.247	0.195	0.371	1.018	0.414	1.140862536	up	2.09E-05	0.000115454	Efcab5
ENSMUSG00000031262	6.103	5.535	3.661	11.845	13.298	8.594	1.140739745	up	1.00E-06	7.52E-06	Cenpi
ENSMUSG00000025576	0.642	0.516	0.503	0.927	1.256	1.483	1.140731471	up	8.73E-06	5.24E-05	Rbfox3
ENSMUSG00000041147	6.429	5.047	2.65	12.261	11.632	7.257	1.140711739	up	5.85E-07	4.64E-06	Brca2
ENSMUSG00000024590	53.24	50.546	36.03	105.357	116.328	86.313	1.139374613	up	9.53E-07	7.22E-06	Lmnb1
ENSMUSG00000097187	0.776	1.239	0.417	1.515	2.04	1.799	1.137503524	up	0.000243995	0.001024857	Gm19426
ENSMUSG00000031877	44.975	43.375	11.99	71.384	94.986	54.254	1.13666938	up	7.03E-07	5.48E-06	Ces2g
ENSMUSG00000080115	0.32	0.607	0.928	1.04	1.171	1.871	1.136585577	up	3.49E-05	0.000182068	Mettl21b
ENSMUSG00000036181	49.317	41.781	43.526	142.154	63.595	90.176	1.13627843	up	8.36E-07	6.39E-06	Hist1h1c
ENSMUSG00000021569	3.587	3.237	2.762	5.226	8.494	7.339	1.135190163	up	2.77E-06	1.89E-05	Trip13
ENSMUSG00000027907	113.193	88.719	136.041	161.261	186.322	394.235	1.134235681	up	5.81E-06	3.64E-05	S100a11
ENSMUSG00000015889	28.542	27.508	31.718	43.992	47.016	101.636	1.13414347	up	5.15E-06	3.27E-05	Lta4h
ENSMUSG00000045160	14.955	14.405	7.235	29.419	30.423	20.469	1.133886684	up	8.77E-07	6.68E-06	Bola3
ENSMUSG00000049577	68.219	69.845	20.596	138.943	145.321	63.847	1.133594103	up	4.54E-07	3.69E-06	Zfpm1
ENSMUSG00000028825	152.514	155.366	49.317	347.634	303.725	132.198	1.133311671	up	3.79E-07	3.14E-06	Rhd
ENSMUSG00000046573	6.115	4.487	3.732	8.141	14.319	8.986	1.13327097	up	2.65E-06	1.82E-05	Lyrm4
ENSMUSG00000028175	11.553	12.244	6.366	28.415	24.708	12.994	1.132163316	up	6.02E-07	4.76E-06	Depdc1a
ENSMUSG00000022070	8.694	6.19	5.817	14.988	14.209	16.154	1.131320273	up	1.95E-06	1.38E-05	Bora
ENSMUSG00000030282	103.654	104.199	51.832	277.129	144.581	146.692	1.130139896	up	5.70E-07	4.52E-06	Cmas
ENSMUSG00000001156	38.727	36.993	19.638	104.286	60.976	43.408	1.129772674	up	4.57E-07	3.71E-06	Mxd1
ENSMUSG00000028702	10.896	9.354	5.779	16.216	25.091	15.652	1.129713646	up	1.41E-06	1.03E-05	Rad54l
ENSMUSG00000026348	6.481	5.151	2.174	11.854	11.581	6.757	1.128700825	up	8.95E-07	6.81E-06	Acmsd
ENSMUSG00000073682	2.376	1.687	1.278	0.994	7.497	3.191	1.128665821	up	0.000974265	0.003482506	Gm10563
ENSMUSG00000032254	23.552	19.815	14.218	42.984	51.888	31.033	1.128529829	up	1.02E-06	7.68E-06	Kif23
ENSMUSG00000068196	1.052	0.871	0.969	1.815	1.623	2.881	1.126817687	up	7.50E-06	4.56E-05	Col8a1
ENSMUSG00000020333	0.781	0.872	0.235	0.975	1.56	1.591	1.126643055	up	4.83E-06	3.10E-05	Acsl6
ENSMUSG00000055271	0.41	0.6	0.505	0.865	1.482	0.964	1.126401812	up	0.000489529	0.001894066	9330161L09Rik
ENSMUSG00000062380	0.63	0.482	0.568	0.967	1.268	1.435	1.125923719	up	6.81E-05	0.000329148	Tubb3
ENSMUSG00000000037	0.517	0.629	0.276	0.976	1.128	1.002	1.125488697	up	6.69E-06	4.12E-05	Scml2
ENSMUSG00000040204	32.682	28.853	30.041	58.593	87.707	53.484	1.125373994	up	1.63E-06	1.18E-05	2810417H13Rik
ENSMUSG00000044222	1.019	0.664	1.005	1.912	2.129	1.825	1.124972317	up	0.000989108	0.003527014	Defb13
ENSMUSG00000092572	11.168	12.526	11.414	19.251	11.705	45.602	1.124686587	up	8.33E-06	5.03E-05	Serpinb10
ENSMUSG00000027459	4.871	3.42	2.493	6.976	7.347	9.19	1.124348994	up	3.65E-06	2.42E-05	Fam110a
ENSMUSG00000050410	29.989	30.237	15.525	55.368	70.38	39.394	1.124339317	up	1.05E-06	7.85E-06	Tcf19
ENSMUSG00000028609	29.366	31.565	27.795	40.753	87.089	65.576	1.124266825	up	3.25E-06	2.18E-05	Magoh
ENSMUSG00000038740	10.798	9.467	7.266	19.041	20.946	20.023	1.124060838	up	1.80E-06	1.29E-05	Mvb12b
ENSMUSG00000059108	32.548	32.152	41.992	50.24	48.445	133.699	1.123036796	up	9.45E-06	5.63E-05	Ifitm6
ENSMUSG00000031446	50.905	48.293	27.361	118.118	94.906	62.605	1.122899087	up	7.18E-07	5.59E-06	Cul4a
ENSMUSG00000036875	9.065	8.694	5.671	15.303	19.524	16.196	1.122690885	up	1.84E-06	1.31E-05	Dna2
ENSMUSG00000027379	12.195	12.156	7.526	24.708	27.312	17.365	1.122034555	up	1.17E-06	8.69E-06	Bub1
ENSMUSG00000004642	68.12	68.692	36.619	121.931	172.51	82.856	1.121325348	up	1.01E-06	7.56E-06	Slbp
ENSMUSG00000051113	0.408	0.398	0.536	0.313	1.377	1.233	1.121323597	up	0.000395974	0.001573135	Fam71e1
ENSMUSG00000055010	0.338	0.792	0.267	1.141	1.174	0.727	1.121015401	up	0.00152468	0.005143594	A830031A19Rik
ENSMUSG00000030188	3.182	3.69	3.334	5.493	10.297	6.411	1.120978041	up	5.85E-06	3.66E-05	Magohb
ENSMUSG00000025758	18.052	16.339	9.277	33.908	38.781	22.187	1.119413237	up	1.04E-06	7.80E-06	Plk4
ENSMUSG00000029490	1	0.817	0.624	1.19	1.594	2.522	1.119195856	up	2.73E-05	0.000146142	Mfsd7a
ENSMUSG00000026389	21.496	20.483	5.548	37.937	45.212	20.091	1.119133662	up	6.84E-07	5.36E-06	Steap3
ENSMUSG00000027510	134.848	135.318	55.395	323.006	245.175	138.933	1.119007765	up	5.64E-07	4.49E-06	Rbm38
ENSMUSG00000024896	52.458	55.099	19.7	82.784	123.592	69.885	1.11826855	up	1.18E-06	8.75E-06	Minpp1
ENSMUSG00000007050	17.879	17.503	16.221	27.508	46.039	38.473	1.118184253	up	3.33E-06	2.22E-05	Lsm2
ENSMUSG00000025025	18.538	18.912	10.314	41.731	33.731	28.143	1.117049227	up	1.07E-06	7.96E-06	Mxi1
ENSMUSG00000029343	0.572	0.964	0.359	1.037	1.052	2.024	1.11676299	up	0.00031617	0.001291953	Crybb1
ENSMUSG00000015702	3.309	1.832	1.973	4.13	5.893	5.406	1.116583907	up	5.90E-06	3.69E-05	Anxa9
ENSMUSG00000043432	12.048	11.358	9.481	16.573	29.675	25.043	1.116131658	up	3.29E-06	2.20E-05	Leng9
ENSMUSG00000047534	12.845	11.672	6.196	24.757	25.729	16.089	1.11605518	up	1.09E-06	8.14E-06	Mis18bp1
ENSMUSG00000028066	37.717	38.468	21.407	61.627	84.403	65.41	1.115389657	up	2.00E-06	1.41E-05	Pmf1
ENSMUSG00000096351	25.407	24.541	14.274	58.909	59.616	20.577	1.114967387	up	6.70E-07	5.25E-06	Samd11
ENSMUSG00000050974	0.686	0.251	2.199	1.842	3.224	1.728	1.114593094	up	0.000453135	0.001769648	Gm9847
ENSMUSG00000070713	16.783	14.922	18.164	28.806	33.728	45.323	1.112857974	up	5.00E-06	3.19E-05	Gm10282
ENSMUSG00000028391	0.643	0.476	0.307	0.927	1.296	0.864	1.112600922	up	3.47E-05	0.000180875	Wdr31
ENSMUSG00000041859	70.119	63.49	39.441	102.088	177.677	94.275	1.11199018	up	1.63E-06	1.17E-05	Mcm3
ENSMUSG00000029366	56.376	53.719	34.607	114.438	136.719	61.585	1.111872047	up	1.01E-06	7.58E-06	Dck
ENSMUSG00000049130	3.605	3.423	2.672	5.441	4.523	10.996	1.111342417	up	8.90E-06	5.34E-05	C5ar1
ENSMUSG00000015342	18.555	16.858	7.778	40.763	33.43	19.112	1.111169855	up	7.63E-07	5.91E-06	Xk
ENSMUSG00000024079	9.779	7.011	5.115	14.261	16.634	16.42	1.110931311	up	2.45E-06	1.69E-05	Eif2ak2
ENSMUSG00000072693	51.862	51.631	41.668	84.249	115.628	113.271	1.10917477	up	3.41E-06	2.27E-05	Gm10401
ENSMUSG00000068962	0.519	0.507	0.409	0.637	1.284	1.177	1.10866985	up	2.42E-05	0.000131501	Zfp114
ENSMUSG00000032105	0.282	0.275	0.509	0.324	0.339	1.639	1.108504898	up	0.00057597	0.002192864	Pdzd3
ENSMUSG00000003813	93.209	98.514	42.577	201.854	202.269	101.034	1.10836498	up	8.67E-07	6.62E-06	Rad23a
ENSMUSG00000023883	48.479	50.134	29.629	72.981	128.751	74.751	1.108303851	up	2.03E-06	1.43E-05	Phf10
ENSMUSG00000068115	6.466	6.305	1.989	10.295	12.788	8.699	1.106360166	up	1.61E-06	1.16E-05	Ninl
ENSMUSG00000031803	3.87	4.183	1.248	9.712	6.795	3.498	1.104653961	up	1.31E-06	9.63E-06	B3gnt3
ENSMUSG00000030708	13.804	12.284	5.181	36.792	19.737	10.69	1.104061977	up	5.63E-07	4.48E-06	Dnajb13
ENSMUSG00000027656	3.871	1.657	2.144	6.352	3.058	7.08	1.103615187	up	7.42E-06	4.52E-05	Wisp2
ENSMUSG00000000804	35.072	31.738	16.524	86.145	57.996	34.672	1.10144676	up	7.55E-07	5.85E-06	Usp32
ENSMUSG00000042678	0.557	0.272	0.137	0.661	1.063	0.351	1.100627083	up	3.45E-06	2.29E-05	Myo15
ENSMUSG00000029613	66.36	61.575	31.703	154.276	118.047	69.916	1.100185597	up	8.87E-07	6.76E-06	Eif2ak1
ENSMUSG00000021203	8.858	7.283	5.569	18.617	18.999	8.914	1.09969513	up	1.34E-06	9.82E-06	Otub2
ENSMUSG00000046432	35.563	42.689	25.787	54.254	104.853	63.809	1.099353549	up	3.03E-06	2.05E-05	Ngfrap1
ENSMUSG00000020334	16.082	12.236	4.506	32.352	21.789	16.164	1.098805945	up	1.01E-06	7.59E-06	Slc22a4
ENSMUSG00000034353	4.743	5.921	5.095	8.578	6.492	18.679	1.098522386	up	1.08E-05	6.35E-05	Ramp1
ENSMUSG00000032245	9.569	9.477	7.657	13.266	21.382	22.524	1.098220554	up	5.57E-06	3.51E-05	Cln6
ENSMUSG00000042225	14.178	13.1	5.618	26.556	26.798	17.072	1.098125866	up	1.35E-06	9.89E-06	Ammecr1
ENSMUSG00000058351	6.287	6.104	5.8	9.99	15.139	13.811	1.097901269	up	6.47E-06	4.01E-05	Smim4
ENSMUSG00000025507	7.818	8.065	3.878	13.728	17.545	10.971	1.095973937	up	2.15E-06	1.51E-05	Pidd1
ENSMUSG00000036533	27.194	29.223	21.61	42.053	68.353	56.382	1.095940638	up	3.84E-06	2.53E-05	Cdc42ep3
ENSMUSG00000068082	0.335	0.187	0.189	0.293	1.037	0.193	1.095758983	up	0.00536984	0.015203298	Grxcr1
ENSMUSG00000029440	11.629	11.125	6.687	18.33	28.394	16.176	1.095155148	up	2.47E-06	1.71E-05	Psmd9
ENSMUSG00000019971	4.559	5.856	4.515	16.779	9.349	5.763	1.094781017	up	9.99E-07	7.52E-06	Cep290
ENSMUSG00000078653	19.993	19.587	15.826	40.808	39.539	37.955	1.094318813	up	2.84E-06	1.93E-05	Cntd1
ENSMUSG00000037415	86.154	80.014	30.15	227.629	126.579	64.922	1.094193612	up	5.49E-07	4.39E-06	Ranbp10
ENSMUSG00000023072	7.943	6.186	5.048	14.928	15.857	10.116	1.092639211	up	2.31E-06	1.61E-05	Cep89
ENSMUSG00000059434	0.473	0.352	0.267	0.519	1.238	0.575	1.09249168	up	0.000134021	0.000603302	Gckr
ENSMUSG00000027378	3.445	2.626	2.148	4.878	7.523	5.105	1.090535412	up	5.82E-06	3.64E-05	Nphp1
ENSMUSG00000073460	0.394	0.385	0.269	0.651	1.096	0.488	1.090447367	up	0.000317241	0.001295555	Pnldc1
ENSMUSG00000030978	67.042	61.026	34.987	117.941	153.907	75.241	1.089932889	up	1.65E-06	1.19E-05	Rrm1
ENSMUSG00000050150	0.341	0.222	0.515	0.662	1.117	0.519	1.08989446	up	0.000182465	0.000794796	Slc9b1
ENSMUSG00000034311	15.552	15.628	8.156	33.311	32.241	18.034	1.087352817	up	1.50E-06	1.09E-05	Kif4
ENSMUSG00000039633	2.201	1.895	1.439	2.179	3.372	6.211	1.087064362	up	1.69E-05	9.53E-05	Lonrf1
ENSMUSG00000090336	0.705	0.688	0.063	0.885	0.834	1.377	1.086822872	up	0.001690682	0.005613843	4932443I19Rik
ENSMUSG00000024014	57.571	44.262	33.93	138.856	79.116	70.319	1.086418582	up	1.35E-06	9.88E-06	Pim1
ENSMUSG00000055313	0.771	0.878	0.563	1.096	2.396	1.208	1.086274633	up	1.59E-05	8.99E-05	Pgbd1
ENSMUSG00000022021	11.446	11.253	5.65	25.328	20.318	14.549	1.086265047	up	1.60E-06	1.15E-05	Diaph3
ENSMUSG00000029730	76.836	78.422	36.698	122.545	188.809	96.135	1.085973534	up	2.08E-06	1.46E-05	Mcm7
ENSMUSG00000034349	104.686	103.445	74.441	209.064	235.48	154.934	1.085080196	up	2.27E-06	1.58E-05	Smc4
ENSMUSG00000027115	12.292	11.543	6.279	24.273	27.074	12.51	1.084334485	up	1.66E-06	1.19E-05	Kif18a
ENSMUSG00000033031	13.235	12.237	8.269	27.815	25.512	18.208	1.084078785	up	2.10E-06	1.48E-05	C330027C09Rik
ENSMUSG00000025395	26.978	28.89	16.987	48.467	67.191	38.745	1.083569517	up	2.66E-06	1.82E-05	Prim1
ENSMUSG00000001786	13.847	13.07	6.527	27.729	29.588	13.515	1.082585565	up	1.48E-06	1.07E-05	Fbxo7
ENSMUSG00000016942	0.289	0.204	0.269	0.172	1.23	0.215	1.08246216	up	0.000181945	0.000793041	Tmprss6
ENSMUSG00000024155	0.481	0.264	0.385	0.461	1.652	0.283	1.082285296	up	0.000278724	0.001155087	Meiob
ENSMUSG00000073633	1.761	2.275	0.784	2.703	4.602	2.9	1.081697519	up	4.24E-05	0.000216489	Fbxo36
ENSMUSG00000034723	11.238	11.07	8.178	20.426	17.72	26.375	1.081547045	up	5.01E-06	3.19E-05	Tmx4
ENSMUSG00000032589	1.06	0.941	0.519	2.164	1.714	1.458	1.081429343	up	2.61E-06	1.79E-05	Bsn
ENSMUSG00000021758	0.719	0.491	0.213	1.02	1.221	0.772	1.080662447	up	3.86E-05	0.000198636	Ddx4
ENSMUSG00000020029	93.043	81.667	42.359	170.166	189.41	99.505	1.080584507	up	1.69E-06	1.22E-05	Nudt4
ENSMUSG00000047988	12.213	11.786	4.18	23.815	23.224	12.497	1.079060991	up	1.99E-06	1.40E-05	4933428G20Rik
ENSMUSG00000020932	5.946	4.198	1.314	9.723	10.527	3.951	1.078512562	up	1.45E-06	1.05E-05	Gfap
ENSMUSG00000042498	0.424	0.588	0.162	0.483	0.95	1.048	1.077550853	up	6.35E-05	0.000309494	D330045A20Rik
ENSMUSG00000051817	3.931	3.637	1.224	5.098	7.648	5.806	1.077052518	up	4.34E-06	2.82E-05	Sox12
ENSMUSG00000026085	0.255	0.622	0.314	0.587	0.645	1.284	1.077048285	up	0.004133733	0.012227913	Lyg1
ENSMUSG00000032921	0.682	0.178	0.359	0.698	1.448	0.428	1.076448252	up	0.00079907	0.002931547	Odf4
ENSMUSG00000008226	13.625	13.521	5.228	25.599	29.271	13.36	1.075500335	up	1.72E-06	1.23E-05	Scrn3
ENSMUSG00000048752	1.195	1.545	0.381	1.295	3.254	2.031	1.075350744	up	5.09E-05	0.00025436	Prss50
ENSMUSG00000037020	4.07	3.5	1.895	6.941	7.9	5.104	1.075112497	up	3.11E-06	2.09E-05	Wdr62
ENSMUSG00000036112	95.514	90.86	45.973	211.738	182.2	95.494	1.074817629	up	1.43E-06	1.04E-05	Metap2
ENSMUSG00000005410	66.4	73.69	38.608	118.636	163.823	93.891	1.074538764	up	2.72E-06	1.86E-05	Mcm5
ENSMUSG00000000253	5.969	6.191	6.223	10.158	8.231	20.315	1.07398685	up	1.64E-05	9.27E-05	Gmpr
ENSMUSG00000051278	3.703	2.872	1.8	6.289	6.927	4.41	1.073272851	up	2.78E-06	1.90E-05	Zgrf1
ENSMUSG00000074922	20.176	20.403	11.101	32.892	44.768	31.041	1.072643308	up	4.38E-06	2.84E-05	Fam122a
ENSMUSG00000036777	16.609	18.09	6.091	36.097	30.401	19.19	1.070822078	up	1.72E-06	1.23E-05	Anln
ENSMUSG00000024376	0.558	0.402	0.524	0.714	1.691	0.714	1.07006589	up	3.33E-05	0.000174589	Epb41l4a
ENSMUSG00000021957	59.933	67.219	54.1	90.88	135.331	154.183	1.069485075	up	8.04E-06	4.86E-05	Tkt
ENSMUSG00000029414	9.008	8.431	3.774	17.269	18.277	8.97	1.069268506	up	1.93E-06	1.37E-05	Kntc1
ENSMUSG00000017550	10.639	8.946	5.177	19.609	19.02	13.326	1.069043278	up	2.57E-06	1.77E-05	Atad5
ENSMUSG00000048327	29.241	27.661	18.491	61.627	55.651	40.854	1.068596824	up	2.69E-06	1.84E-05	Ckap2l
ENSMUSG00000002870	74.556	79.283	33.561	124.858	176.931	91.069	1.067874908	up	2.62E-06	1.80E-05	Mcm2
ENSMUSG00000035640	4.683	4.789	3.179	7.97	11.317	7.216	1.06672547	up	4.90E-06	3.14E-05	Cbarp
ENSMUSG00000026708	8.972	8.057	4.105	17.074	17.164	10.018	1.066200227	up	2.43E-06	1.69E-05	Cenpl
ENSMUSG00000023030	11.085	8.018	5.281	18.677	21.416	10.953	1.065770406	up	2.46E-06	1.70E-05	Slc11a2
ENSMUSG00000090165	8.354	7.629	6.013	10.534	9.83	25.628	1.064039093	up	1.84E-05	0.00010319	Ugt1a10
ENSMUSG00000079429	2.473	2.197	1.59	4.669	4.449	3.968	1.063429095	up	4.86E-06	3.12E-05	Mroh2a
ENSMUSG00000019761	0.831	1.098	0.988	1.351	2.581	2.167	1.063313811	up	5.20E-05	0.000259113	Krt10
ENSMUSG00000027573	46.024	45.116	26.383	83.849	107.095	54.586	1.062936982	up	2.88E-06	1.95E-05	Gid8
ENSMUSG00000094595	1.409	1.032	0.811	1.857	2.684	2.256	1.062877203	up	1.29E-05	7.47E-05	Fsbp
ENSMUSG00000022265	28.389	25.892	14.23	50.484	64.004	28.579	1.062250468	up	2.50E-06	1.72E-05	Ank
ENSMUSG00000069308	0.725	0.283	0.286	1.78	0.629	0.292	1.059916672	up	0.002518842	0.00793253	Hist1h2bp
ENSMUSG00000039748	2.25	2.209	1.297	3.692	4.688	3.617	1.059144179	up	5.74E-06	3.60E-05	Exo1
ENSMUSG00000089675	8.504	7.766	6.121	10.723	9.84	26.088	1.058888535	up	2.01E-05	0.000111773	Ugt1a8
ENSMUSG00000017300	0.804	0.857	0.288	1.796	1.481	0.786	1.058657162	up	0.00093173	0.003346835	Tnnc2
ENSMUSG00000007379	5.581	5.1	2.541	14.627	6.634	6.268	1.057841693	up	1.96E-06	1.39E-05	Dennd2c
ENSMUSG00000030515	8.916	9.302	3.622	14.249	20.318	10.899	1.05771226	up	3.78E-06	2.50E-05	Tarsl2
ENSMUSG00000022100	54.457	46.351	20.984	159.318	55.254	38.932	1.057570676	up	8.45E-07	6.46E-06	Xpo7
ENSMUSG00000004552	272.405	337.144	159.692	588.571	663.053	348.694	1.056848126	up	2.74E-06	1.87E-05	Ctse
ENSMUSG00000089943	8.62	7.85	6.233	10.876	9.948	26.404	1.056660505	up	2.09E-05	0.000115615	Ugt1a5
ENSMUSG00000090145	8.08	7.281	5.722	10.058	9.231	24.564	1.05648879	up	2.09E-05	0.000115689	Ugt1a6b
ENSMUSG00000019986	2.683	3.16	2.032	4.473	8.112	3.794	1.056210177	up	5.90E-06	3.69E-05	Ahi1
ENSMUSG00000047150	0.626	0.524	0.147	0.824	1.035	0.841	1.056049889	up	0.000277456	0.001150995	1700001C19Rik
ENSMUSG00000022438	36.064	39.588	27.203	65.58	62.766	85.508	1.055992424	up	7.58E-06	4.60E-05	Parvb
ENSMUSG00000028565	8.498	7.376	5.846	10.594	19.082	15.452	1.054895389	up	7.91E-06	4.79E-05	Nfia
ENSMUSG00000054083	10.372	7.317	8.021	14.781	17.949	20.672	1.054476877	up	9.77E-06	5.81E-05	Capn12
ENSMUSG00000040859	66.584	63.738	31.421	173.577	95.673	66.643	1.054284581	up	1.63E-06	1.18E-05	Bsdc1
ENSMUSG00000028394	36.98	36.83	21.173	56.795	89.5	50.929	1.054070272	up	4.66E-06	3.00E-05	Pole3
ENSMUSG00000036377	9.499	9.721	3.397	19.057	16.506	11.375	1.053249647	up	2.61E-06	1.80E-05	C530008M17Rik
ENSMUSG00000030498	2.166	0.999	0.91	2.493	3.191	2.775	1.05313691	up	1.81E-05	0.000101235	Gas2
ENSMUSG00000058729	7.015	6.518	5.197	12.526	16.504	9.835	1.053000915	up	5.35E-06	3.39E-05	Lin9
ENSMUSG00000037536	19.467	17.989	8.726	45.56	28.196	22.051	1.052751874	up	2.24E-06	1.56E-05	Fbxo34
ENSMUSG00000008393	99.68	89.897	42.103	216.061	178.373	85.794	1.051576347	up	1.88E-06	1.34E-05	Carhsp1
ENSMUSG00000053128	19.747	16.983	11.602	31.452	41.741	26.96	1.051108704	up	4.81E-06	3.09E-05	Rnf26
ENSMUSG00000071181	0.778	0.292	0.413	0.78	1.774	0.522	1.051027752	up	0.000183443	0.000798377	3830408C21Rik
ENSMUSG00000031837	0.415	0.286	0.313	0.262	0.53	1.312	1.050870635	up	0.000961781	0.003443899	Necab2
ENSMUSG00000030051	8.542	7.51	4.868	16.789	16.719	9.831	1.050676003	up	3.68E-06	2.43E-05	Aplf
ENSMUSG00000089960	8.585	7.956	6.197	10.879	9.987	26.216	1.049971834	up	2.29E-05	0.000125793	Ugt1a1
ENSMUSG00000044229	7.001	7.136	2.068	12.8	14.443	6.306	1.049692687	up	2.91E-06	1.97E-05	Nxpe4
ENSMUSG00000041126	24.324	24.762	21.548	36.03	57.896	52.293	1.049664413	up	1.00E-05	5.95E-05	H2afv
ENSMUSG00000090171	8.682	7.867	6.165	10.801	9.912	26.277	1.048673546	up	2.36E-05	0.000128813	Ugt1a2
ENSMUSG00000060923	7.948	9.615	4.504	11.105	26.166	8.365	1.048180551	up	8.47E-06	5.10E-05	Acyp2
ENSMUSG00000030641	5.098	4.676	2.427	9.226	9.569	6.373	1.044408448	up	5.09E-06	3.24E-05	Ddias
ENSMUSG00000054545	8.132	7.293	5.72	9.984	9.193	24.404	1.043277377	up	2.58E-05	0.000138868	Ugt1a6a
ENSMUSG00000044080	17.112	14.405	16.804	23.544	25.817	50.13	1.041869648	up	2.68E-05	0.000144053	S100a1
ENSMUSG00000020175	1.426	1.749	1.468	2.324	2.153	5.084	1.041624976	up	3.62E-05	0.000188052	Rab36
ENSMUSG00000038733	81.612	82.571	53.795	234.806	138.425	75.46	1.041529502	up	1.97E-06	1.39E-05	Wdr26
ENSMUSG00000009114	0.48	0.498	0.651	1.014	1.172	1.169	1.040961173	up	0.000246979	0.001035266	2610028H24Rik
ENSMUSG00000020914	95.757	87.56	57.059	183.23	187.565	123.723	1.040720922	up	4.23E-06	2.76E-05	Top2a
ENSMUSG00000032028	69.237	61.666	19.554	138.022	119.225	52.228	1.04045686	up	2.02E-06	1.42E-05	Nxpe2
ENSMUSG00000067629	1.536	1.611	0.789	2.42	3.029	2.65	1.040448668	up	1.10E-05	6.46E-05	Syngap1
ENSMUSG00000024588	332.479	306.829	107.564	800.551	484.387	250.801	1.039997155	up	1.60E-06	1.15E-05	Fech
ENSMUSG00000060063	30.992	34.438	36.673	45.074	39.976	124.889	1.039923169	up	3.38E-05	0.000177156	Alox5ap
ENSMUSG00000087236	1.811	1.797	1.273	2.505	4.443	3.09	1.039767851	up	1.64E-05	9.27E-05	Gm1305
ENSMUSG00000028643	34.894	32.806	19.103	58.271	73.897	46.289	1.039734075	up	5.63E-06	3.55E-05	Svbp
ENSMUSG00000069910	10.176	9.019	6.449	18.596	19.654	14.465	1.039505559	up	6.21E-06	3.86E-05	Spdl1
ENSMUSG00000090553	23.131	22.587	18.03	30.861	58.171	41.995	1.039377285	up	1.06E-05	6.27E-05	Snrpe
ENSMUSG00000061702	1.284	0.57	1.036	1.433	1.688	2.822	1.03935314	up	0.000409425	0.001620593	Tmem91
ENSMUSG00000090175	8.905	7.897	6.362	10.904	10.007	26.686	1.038890338	up	2.79E-05	0.000149184	Ugt1a9
ENSMUSG00000023087	2.536	2.622	1.502	5.557	4.703	3.419	1.038035336	up	4.64E-06	2.99E-05	Noct
ENSMUSG00000040009	9.481	10.462	8.652	17.181	9.654	31.884	1.03798685	up	2.11E-05	0.000116815	Gnaz
ENSMUSG00000027999	8.562	8.48	4.976	12.06	20.256	12.897	1.037953386	up	9.47E-06	5.64E-05	Pla2g12a
ENSMUSG00000060288	8.324	6.149	6.131	11.904	18.45	11.943	1.037523173	up	9.96E-06	5.91E-05	Ppih
ENSMUSG00000049287	8.676	8.053	3.317	15.55	16.944	8.628	1.036485399	up	3.77E-06	2.49E-05	Iba57
ENSMUSG00000024777	21.244	20.416	8.469	47.5	39.07	16.224	1.035994466	up	2.36E-06	1.64E-05	Ppp2r5b
ENSMUSG00000014859	90.169	90.734	43.388	156.085	204.12	99.682	1.0358978	up	4.20E-06	2.74E-05	E2f4
ENSMUSG00000030041	2.743	2.1	1.219	3.907	5.47	3.054	1.035710934	up	1.40E-05	8.06E-05	M1ap
ENSMUSG00000029512	16.547	15.929	9.014	38.97	25.235	20.82	1.035070034	up	3.55E-06	2.36E-05	Ulk1
ENSMUSG00000021322	0.983	0.652	1.056	0.916	1.27	3.326	1.033611035	up	0.000130216	0.000589543	Aoah
ENSMUSG00000005533	5.056	5.038	4.841	7.044	7.482	16.036	1.032893564	up	2.57E-05	0.000138401	Igf1r
ENSMUSG00000039994	14.06	13.489	7.58	21.079	29.605	21.188	1.032704342	up	7.48E-06	4.55E-05	Timeless
ENSMUSG00000032221	10.003	10.718	4.933	14.384	23.869	14.218	1.032250278	up	7.14E-06	4.37E-05	Mns1
ENSMUSG00000026880	111.062	134.599	47.206	245.135	213.741	139.88	1.031715017	up	3.64E-06	2.42E-05	Stom
ENSMUSG00000091091	0.418	0.146	0.442	0.366	0.691	1.002	1.031118158	up	0.001506208	0.005089671	Kcnmb3
ENSMUSG00000047821	1.038	0.567	1.255	1.612	0.518	3.717	1.030908954	up	8.97E-05	0.000418198	Trim16
ENSMUSG00000026893	3.351	2.807	4.427	4.506	4.736	12.388	1.030803648	up	4.92E-05	0.000246642	Gca
ENSMUSG00000005124	0.874	0.735	0.901	1.603	1.569	1.956	1.029829354	up	3.04E-05	0.000161483	Wisp1
ENSMUSG00000026955	1.932	1.247	1.767	3.203	3.38	3.515	1.02928918	up	2.30E-05	0.00012608	Sapcd2
ENSMUSG00000005686	16.801	15.764	8.948	35.825	28.098	20.774	1.028694521	up	4.43E-06	2.87E-05	Ampd3
ENSMUSG00000026134	18.479	17.944	10.583	29.354	43.222	23.29	1.028127393	up	6.95E-06	4.26E-05	Prim2
ENSMUSG00000026960	16.453	18.087	11.63	26.267	41.377	26.498	1.027835004	up	9.01E-06	5.40E-05	Arl6ip6
ENSMUSG00000031381	12.454	10.998	5.554	25.11	20.464	13.567	1.027731255	up	4.26E-06	2.78E-05	Piga
ENSMUSG00000060019	1.342	1.411	3.053	3.168	2.985	5.683	1.027185492	up	0.000461334	0.001798237	Gm10073
ENSMUSG00000079003	27.188	30.434	14.602	42.141	63.204	41.765	1.026314586	up	8.11E-06	4.90E-05	Samd1
ENSMUSG00000043091	95.306	89.652	51.557	186.315	194.921	100.438	1.026116054	up	4.36E-06	2.84E-05	Tuba1c
ENSMUSG00000047044	18.741	20.149	8.549	34.101	41.146	21.361	1.026022631	up	5.48E-06	3.46E-05	D030056L22Rik
ENSMUSG00000032741	22.682	21.481	10.2	44.179	39.171	27.345	1.025852567	up	4.69E-06	3.02E-05	Tpcn1
ENSMUSG00000020541	10.096	9.923	6.019	21.29	20.256	11.449	1.025153067	up	4.80E-06	3.09E-05	Tom1l1
ENSMUSG00000025762	8.044	7.812	6.984	16.489	17.653	12.336	1.024888973	up	7.93E-06	4.80E-05	Larp1b
ENSMUSG00000076573	0.283	1.105	0.279	2.387	0.818	0.19	1.02483775	up	0.013812986	0.03435034	Igkv1-35
ENSMUSG00000074802	2.913	2.474	1.908	5.25	3.741	5.849	1.024209656	up	1.32E-05	7.64E-05	Gas2l3
ENSMUSG00000038515	2.774	2.556	2.081	5.937	4.408	4.724	1.02354685	up	2.55E-05	0.000137696	Grtp1
ENSMUSG00000040084	18.239	19.078	13.295	34.073	39.198	29.579	1.022946972	up	8.37E-06	5.04E-05	Bub1b
ENSMUSG00000022982	162.595	159.701	120.193	229.22	391.957	277.151	1.021595748	up	1.15E-05	6.74E-05	Sod1
ENSMUSG00000034110	5.511	6.197	2.353	10.636	12.026	5.881	1.021281627	up	5.48E-06	3.46E-05	Kctd7
ENSMUSG00000078380	0.337	0.658	1.107	1.378	0.325	2.563	1.020077929	up	0.007151898	0.019600842	Gm6096
ENSMUSG00000033186	28.339	17.924	19.782	63.791	32.686	37.426	1.019633825	up	5.88E-06	3.68E-05	Mzt1
ENSMUSG00000029780	109.938	102.72	52.98	284.431	151.067	102.979	1.019414927	up	2.88E-06	1.96E-05	Nt5c3
ENSMUSG00000028139	0.406	0.397	0.721	0	0.47	2.619	1.017840257	up	0.01225655	0.031072601	Riiad1
ENSMUSG00000003779	28.183	26.164	16.292	47.617	56.756	38.598	1.017154721	up	7.85E-06	4.76E-05	Kif20a
ENSMUSG00000032350	46.671	49.823	21.562	83.443	101.7	53.691	1.016518326	up	5.79E-06	3.63E-05	Gclc
ENSMUSG00000037287	31.003	29.486	15.129	76.791	37.355	38.811	1.016295596	up	4.18E-06	2.73E-05	Tbcel
ENSMUSG00000055612	23.357	20.397	16.768	31.093	42.214	49.072	1.015788302	up	1.85E-05	0.000103369	Cdca7
ENSMUSG00000026274	3.338	2.884	1.945	5.489	6.47	4.552	1.015281627	up	1.03E-05	6.07E-05	Pask
ENSMUSG00000049387	0.85	0.369	0	0.145	2.322	0	1.015266757	up	0.014995019	0.03688198	Cox7b2
ENSMUSG00000042406	96.318	100.258	73.764	175.291	238.17	132.925	1.015137438	up	8.20E-06	4.95E-05	Atf4
ENSMUSG00000014633	10.558	13.103	7.927	18.92	27.339	17.566	1.014675837	up	1.22E-05	7.14E-05	Cmc2
ENSMUSG00000020900	14.947	13.289	3.748	23.429	25.746	15.434	1.014316442	up	5.34E-06	3.39E-05	Myh10
ENSMUSG00000044626	0.567	0.409	0.293	0.642	1.308	0.616	1.01410822	up	8.86E-05	0.000414468	Liph
ENSMUSG00000025877	8.485	9.925	9.407	14.615	9.072	32.471	1.013446205	up	4.24E-05	0.00021653	Hk3
ENSMUSG00000024352	7.305	8.219	5.638	10.073	19.983	12.656	1.013062294	up	2.31E-05	0.000126672	Spata24
ENSMUSG00000050107	7.068	7.026	4.42	13.027	14.649	9.689	1.012952968	up	9.61E-06	5.72E-05	Gsg2
ENSMUSG00000073598	0.695	0.26	0.423	0.502	0.798	1.483	1.012481938	up	0.000359938	0.001447959	1700066B19Rik
ENSMUSG00000004655	365.345	340.583	116.65	747.005	619.599	292.506	1.012182496	up	3.41E-06	2.27E-05	Aqp1
ENSMUSG00000055447	125.907	111.969	95.716	231.586	251.979	189.133	1.011867737	up	9.24E-06	5.52E-05	Cd47
ENSMUSG00000026853	22.543	20.908	12.636	44.034	44.277	24.769	1.011566574	up	5.96E-06	3.72E-05	Crat
ENSMUSG00000055895	0.83	1.843	0.521	0.811	5.023	0.608	1.011461614	up	0.000543873	0.002081119	Oosp2
ENSMUSG00000001506	27.812	26.164	21.573	36.694	32.411	83.156	1.011033032	up	3.42E-05	0.000178889	Col1a1
ENSMUSG00000057160	1.365	0.889	0	0.524	0.658	3.361	1.010191266	up	0.00680101	0.0187417	Gm16372
ENSMUSG00000025728	93.004	86.925	33.192	182.768	170.939	75.154	1.008827152	up	4.02E-06	2.64E-05	Pigq
ENSMUSG00000044707	1.456	1.291	0.794	1.793	2.161	3.165	1.006903832	up	6.37E-05	0.000310183	Ccnjl
ENSMUSG00000041679	4.82	5.357	2.837	9.033	10.285	6.833	1.006634618	up	1.40E-05	8.02E-05	Lrrc29
ENSMUSG00000028367	69.889	69.768	65.567	95.596	157.019	159.361	1.005350253	up	2.37E-05	0.000129321	Txn1
ENSMUSG00000026355	58.991	55.513	34.779	90.585	132.03	76.802	1.004091714	up	9.99E-06	5.93E-05	Mcm6
ENSMUSG00000051727	7.893	6.404	4.836	14.194	15.424	8.755	1.00391505	up	9.69E-06	5.76E-05	Kctd14
ENSMUSG00000022039	0.321	0.372	0.297	0.431	1.045	0.512	1.003627598	up	0.000452429	0.001767229	Adam2
ENSMUSG00000020300	46.092	40.762	21.013	116.815	56.797	42.598	1.00315958	up	3.69E-06	2.44E-05	Cpeb4
ENSMUSG00000064120	12.539	10.788	6.709	20.852	21.862	17.487	1.003022558	up	1.12E-05	6.56E-05	Mocs1
ENSMUSG00000025271	1.774	0.911	0.785	1.955	3.29	1.711	1.002697597	up	4.44E-05	0.00022521	Pfkfb1
ENSMUSG00000030781	5.93	6.243	4.022	9.608	13.838	9.002	1.002447245	up	1.59E-05	8.99E-05	Slc5a2
ENSMUSG00000005131	0.579	0.606	0.735	1.207	1.197	1.445	1.002248941	up	0.00070223	0.002610435	4930550C14Rik
ENSMUSG00000026027	28.724	27.674	14.709	62.331	50.6	29.431	1.001470146	up	5.74E-06	3.60E-05	Stradb
ENSMUSG00000070390	0.425	0.74	0.329	0.678	0.47	1.846	1.001444862	up	0.000131336	0.000594221	Nlrp1b
ENSMUSG00000061474	18.474	23.102	14.764	30.705	49.217	32.858	1.001241336	up	1.86E-05	0.000104158	Mrps36
ENSMUSG00000020381	3.138	2.845	2.21	4.678	7.196	4.515	1	up	4.37E-05	0.000222054	3010026O09Rik
ENSMUSG00000033658	7.084	6.146	6.971	2.692	2.866	4.538	-1.000428502	down	0.001019172	0.003614332	Ddx19b
ENSMUSG00000058192	2.859	2.593	3.186	1.51	1.235	1.571	-1.000500965	down	0.002471737	0.007794979	Zfp846
ENSMUSG00000020827	20.807	22.5	18.734	9.902	6.173	14.927	-1.000790811	down	0.001031487	0.003647547	Mink1
ENSMUSG00000068114	10.072	10.178	12.009	6.267	4.131	5.721	-1.00080515	down	0.001863377	0.006116802	Ccdc134
ENSMUSG00000022246	16.793	16.219	16.563	7.623	6.564	10.585	-1.000815016	down	0.00114078	0.003999471	Rai14
ENSMUSG00000037432	1.232	1.512	1.703	0.821	0.68	0.719	-1.001297388	down	0.002497114	0.007871372	Fer1l5
ENSMUSG00000001687	49.285	49.984	47.983	20.582	15.369	37.604	-1.001362462	down	0.000815706	0.002977633	Ubl3
ENSMUSG00000033361	1.312	1.683	1.725	0.787	0.45	1.118	-1.002139817	down	0.001629288	0.005445328	Prrg3
ENSMUSG00000049892	0.953	0.59	3.259	0.731	0.597	1.067	-1.002704772	down	0.003461242	0.01048259	Rasd1
ENSMUSG00000049580	2.418	2.905	2.505	0.935	1.334	1.636	-1.002766081	down	0.001795485	0.005913159	Tsku
ENSMUSG00000040990	21.86	23.668	25.488	9.832	8.933	16.652	-1.003640834	down	0.000831018	0.003021132	Sh3kbp1
ENSMUSG00000035847	16.256	16.972	17.171	7.007	6.691	11.43	-1.004012903	down	0.000927829	0.003333409	Ids
ENSMUSG00000034714	7.768	6.481	6.444	2.975	2.527	4.813	-1.004188608	down	0.001142814	0.004005231	Ttyh2
ENSMUSG00000017466	79.317	74.783	60.967	31.797	20.903	54.496	-1.00451485	down	0.000859264	0.003112208	Timp2
ENSMUSG00000075054	4.529	3.855	4.143	1.76	2.456	2.021	-1.00576848	down	0.001822237	0.005992329	Yae1d1
ENSMUSG00000062861	1.39	1.291	1.769	0.757	0.373	1.084	-1.006168842	down	0.001755095	0.005793228	Zfp28
ENSMUSG00000040133	1.536	1.423	1.334	0.685	0.551	0.899	-1.00673214	down	0.002638171	0.008275219	Gpr176
ENSMUSG00000068263	1.339	2.124	1.687	0.97	0.242	1.349	-1.007016331	down	0.002433093	0.007694456	Efcc1
ENSMUSG00000039089	9.63	10.446	11.213	4.256	4.378	6.933	-1.007024926	down	0.000926646	0.003330328	L3mbtl3
ENSMUSG00000024201	9.38	9.701	9.208	4.576	4.265	5.233	-1.007054258	down	0.001364572	0.004678271	Kdm4b
ENSMUSG00000074305	12.399	10.686	10.848	5.657	3.732	7.489	-1.007416157	down	0.001069043	0.003769279	Peak1
ENSMUSG00000030386	3.191	3.199	3.661	1.584	1.185	2.229	-1.007481084	down	0.001258317	0.004356318	Zfp606
ENSMUSG00000033444	19.245	19.673	17.626	9.892	7.958	10.265	-1.007956506	down	0.00139078	0.004761742	Specc1l
ENSMUSG00000027223	2.174	1.966	2.086	0.739	0.865	1.489	-1.008595101	down	0.001549856	0.005215632	Mapk8ip1
ENSMUSG00000034028	14.985	18.874	16.385	10.232	3.047	11.668	-1.009997647	down	0.001225145	0.004257322	Cd226
ENSMUSG00000033852	1.751	1.867	2.766	0.913	0.579	1.676	-1.010200573	down	0.001058038	0.003734337	Gm28042
ENSMUSG00000078670	4.569	4.425	9.832	2.695	2.185	4.464	-1.010381082	down	0.000827596	0.003010829	Fam174b
ENSMUSG00000059401	2.839	2.793	2.295	1.392	1.05	1.491	-1.010590645	down	0.001925344	0.006297992	Mamld1
ENSMUSG00000033955	8.061	7.541	8.363	3.554	3.027	5.312	-1.010632976	down	0.000962029	0.003444185	Tnks1bp1
ENSMUSG00000041120	5.139	2.983	3.041	1.533	0.785	3.221	-1.010633845	down	0.001432433	0.004890442	Nbl1
ENSMUSG00000074829	9.727	9.585	10.548	5.183	3.842	5.789	-1.01110573	down	0.001333089	0.004585701	2010315B03Rik
ENSMUSG00000032561	1.452	1.333	1.878	0.574	0.465	1.273	-1.011174114	down	0.00096613	0.0034563	Acpp
ENSMUSG00000051065	1.895	1.525	2.098	0.791	0.673	1.272	-1.011280335	down	0.001960757	0.006394411	Mb21d2
ENSMUSG00000017446	8.926	8.7	7.917	3.738	2.388	6.544	-1.011339326	down	0.000894283	0.003225912	C1qtnf1
ENSMUSG00000067786	1.388	2.051	0.632	0.819	0.721	0.478	-1.011376659	down	0.012284927	0.031129224	Nnat
ENSMUSG00000075273	1.851	1.571	1.531	0.775	0.649	1.03	-1.01227833	down	0.002981324	0.009197921	Ttc30b
ENSMUSG00000020154	14.069	12.391	11.909	6.707	4.183	8.121	-1.012991897	down	0.001092258	0.003843846	Ptprb
ENSMUSG00000030766	27.047	24.849	25.691	11.921	8.963	17.554	-1.013224859	down	0.000896783	0.003233222	Arhgap17
ENSMUSG00000071281	4.357	4.691	4.517	1.81	1.957	2.951	-1.013460266	down	0.00107224	0.003779248	Zfp65
ENSMUSG00000039063	1.051	0.891	1.582	0.721	0.28	0.743	-1.013561968	down	0.006317009	0.0175402	Echdc3
ENSMUSG00000048497	8.51	9.803	7.488	3.05	2.948	6.776	-1.014045586	down	0.000848669	0.003077072	Mmgt2
ENSMUSG00000042997	6.988	6.883	6.822	3.378	2.435	4.427	-1.014713641	down	0.001088335	0.003832017	Nhlrc3
ENSMUSG00000048534	9.104	10.701	11.65	2.782	3.405	9.374	-1.015214066	down	0.000451982	0.001766495	Amica1
ENSMUSG00000034121	3.83	3.3	2.828	1.069	1.215	2.641	-1.015288328	down	0.001141178	0.004000182	Mks1
ENSMUSG00000054792	8.322	8.791	8.114	3.474	3.668	5.335	-1.015522272	down	0.000955335	0.003423216	Klhl18
ENSMUSG00000042831	12.875	15.168	13.161	4.72	5.504	10.152	-1.015806175	down	0.000950632	0.003407745	Alkbh6
ENSMUSG00000009995	32.364	34.592	32.561	15.628	14.886	18.699	-1.015859077	down	0.001128104	0.0039591	Taz
ENSMUSG00000021701	6.394	6.6	11.513	3.224	4.598	4.294	-1.016099825	down	0.001014051	0.00359895	Plk2
ENSMUSG00000035929	104.002	83.464	99.701	43.242	40.961	57.75	-1.016461214	down	0.000935919	0.003360114	H2-Q4
ENSMUSG00000022136	32.123	38.504	41.623	17.664	14.95	22.866	-1.0166363	down	0.000895063	0.003227589	Dnajc3
ENSMUSG00000045664	9.784	12.504	8.736	3.951	5.015	6.364	-1.016884212	down	0.001240543	0.004306442	Cdc42ep2
ENSMUSG00000062184	25.302	26.294	22.504	10.753	8.959	16.901	-1.017057753	down	0.000826272	0.00300762	Hs6st2
ENSMUSG00000032340	2.612	2.497	2.747	1.234	1.193	1.452	-1.017545634	down	0.001305838	0.004495739	Neo1
ENSMUSG00000027433	39.784	36.229	39.576	13.428	20.266	23.366	-1.018414052	down	0.000773467	0.002848853	Xrn2
ENSMUSG00000006019	6.491	6.056	7.279	2.96	2.823	4.002	-1.018525916	down	0.001017132	0.003608633	Dhx34
ENSMUSG00000096969	16.273	22.921	5.836	9.687	6.277	6.226	-1.020877889	down	0.003678679	0.01105851	4930535I16Rik
ENSMUSG00000024150	24.849	24.38	32.065	10.767	10.828	18.452	-1.021399873	down	0.000663279	0.002478245	Mcfd2
ENSMUSG00000001751	13.437	12.476	10.905	4.848	4.425	8.863	-1.021433886	down	0.000788222	0.002896424	Naglu
ENSMUSG00000041390	7.442	6.949	7.943	3.316	2.565	5.118	-1.021669628	down	0.000776613	0.002859926	Mdfic
ENSMUSG00000039556	1.12	1.5	1.02	0.573	0.416	0.802	-1.021947105	down	0.002048943	0.006651265	Ppp1r3f
ENSMUSG00000028149	22.307	20.693	21.728	9.546	9.269	13.045	-1.022574684	down	0.0008753	0.003163569	Rap1gds1
ENSMUSG00000027408	8.351	7.056	8.428	3.287	3.473	4.969	-1.022814223	down	0.00100117	0.003561262	Cpxm1
ENSMUSG00000038175	48.78	42.801	39.537	23.346	18.835	22.32	-1.02343823	down	0.001250903	0.004337256	Mylip
ENSMUSG00000044786	25.417	24.963	19.903	9.395	7.66	17.516	-1.023549829	down	0.000662852	0.0024771	Zfp36
ENSMUSG00000006344	5.621	5.478	5.081	1.915	2.782	3.26	-1.023638743	down	0.000925433	0.003326552	Ggt5
ENSMUSG00000031608	8.63	8.583	9.455	3.547	3.442	6.102	-1.026366034	down	0.000696016	0.002589216	Galnt7
ENSMUSG00000055424	8.898	10.212	12.938	4.364	5.573	5.791	-1.026758986	down	0.001819497	0.005986203	Gm9970
ENSMUSG00000015214	14.691	13.724	13.978	6.958	4.637	9.207	-1.026997867	down	0.000844829	0.00306481	Mtmr1
ENSMUSG00000033777	10.212	8.507	9.214	4.199	2.371	7.13	-1.027633687	down	0.000669993	0.002498767	Tlr13
ENSMUSG00000025666	3.962	3.744	4.347	1.877	1.345	2.687	-1.028033147	down	0.000972558	0.00347823	Tmem47
ENSMUSG00000015980	1.361	1.224	1.095	0.55	0.363	0.89	-1.028083504	down	0.002701034	0.008450383	Lrrc27
ENSMUSG00000040351	13.029	10.594	11.857	6.605	3.983	6.806	-1.028289447	down	0.001058605	0.003735052	Ankib1
ENSMUSG00000047407	6.719	6.157	12.494	3.459	2.992	5.979	-1.029119657	down	0.000557908	0.002130042	Tgif1
ENSMUSG00000024426	3.249	4.119	3.617	1.545	1.539	2.297	-1.0291785	down	0.001256778	0.004355413	Atat1
ENSMUSG00000022389	8.473	9.467	7.723	3.338	3.431	5.802	-1.029414804	down	0.000714748	0.002649268	Tef
ENSMUSG00000073096	14.181	13.35	12.426	5.96	4.549	9.064	-1.029470577	down	0.000786711	0.002891389	Lrrc61
ENSMUSG00000025190	12.113	14.524	17	5.764	6.188	9.421	-1.029659189	down	0.000708453	0.002629745	Got1
ENSMUSG00000029119	18.542	17.951	16.528	7.37	6.505	12.083	-1.030299552	down	0.000692286	0.002576275	Man2b2
ENSMUSG00000025969	5.346	6.029	5.744	2.853	2.175	3.352	-1.030312696	down	0.00092092	0.00331091	Nrp2
ENSMUSG00000022237	1.052	1.103	3.008	0.721	0.903	0.902	-1.030480606	down	0.000848811	0.003077072	Ankrd33b
ENSMUSG00000038781	5.424	3.956	5.35	2.266	2.036	2.905	-1.030980064	down	0.001565057	0.005258139	Stap2
ENSMUSG00000024862	6.439	6.363	6.244	2.979	2.718	3.621	-1.031158616	down	0.001078895	0.003801396	Klc2
ENSMUSG00000031750	8.657	8.071	5.748	4.171	3.323	3.5	-1.03146785	down	0.001860736	0.006109113	Il34
ENSMUSG00000034871	5.776	5.147	4.41	2.941	1.733	2.825	-1.031575074	down	0.001836952	0.006036837	Fam151a
ENSMUSG00000078779	3.41	3.083	3.041	1.394	1.206	2.06	-1.032277088	down	0.001158718	0.004051257	Zfp59
ENSMUSG00000073771	5.024	5.924	4.207	2.376	2.057	2.971	-1.033118169	down	0.001633714	0.005454777	Btbd19
ENSMUSG00000020733	47.996	52.217	51.979	20.771	16.923	36.61	-1.034350934	down	0.000546664	0.002089845	Slc9a3r1
ENSMUSG00000033306	6.858	6.235	7.355	2.898	2.365	4.716	-1.03477058	down	0.000577416	0.002197554	Lpp
ENSMUSG00000090206	3.102	2.401	2.575	0.755	1.204	1.982	-1.034874282	down	0.00191861	0.006276969	Tepp
ENSMUSG00000052688	3.987	2.735	1.76	1.525	0.882	1.73	-1.035283892	down	0.001479513	0.005030198	Rab7b
ENSMUSG00000020122	0.967	0.872	1.091	0.313	0.475	0.64	-1.035353399	down	0.000837586	0.003041767	Egfr
ENSMUSG00000040389	3.819	4.511	4.185	1.972	1.982	2.15	-1.035468331	down	0.001183037	0.004127822	Wdr47
ENSMUSG00000028581	153.21	180.354	180.643	72.013	47.365	131.462	-1.035572988	down	0.000462558	0.001800948	Laptm5
ENSMUSG00000019818	108.367	115.042	118.175	54.232	43.538	68.825	-1.035881989	down	0.000724799	0.002682148	Cd164
ENSMUSG00000058093	7.024	6.828	6.979	3.119	2.909	4.13	-1.035897462	down	0.000842438	0.003057758	Zfp729b
ENSMUSG00000030067	30.345	26.445	33.09	12.658	12.088	19.081	-1.036129599	down	0.000605234	0.002287257	Foxp1
ENSMUSG00000025422	8.905	9.566	8.487	3.793	3.417	5.932	-1.036359866	down	0.000681113	0.002537002	Agap2
ENSMUSG00000026090	0.373	0.374	1.562	0.17	0.277	0.677	-1.036653882	down	0.000781197	0.002873705	2010300C02Rik
ENSMUSG00000001642	48.937	50.361	57.107	22.66	19.933	33.622	-1.037110649	down	0.000633488	0.002379533	Akr1b3
ENSMUSG00000046598	2.914	2.913	3.24	0.907	2.087	1.422	-1.03738262	down	0.001114749	0.00391626	Bdh1
ENSMUSG00000026222	54.241	48.784	53.361	24.896	21.848	29.41	-1.038090487	down	0.000784331	0.002884713	Sp100
ENSMUSG00000026080	4.201	4.835	4.864	3.246	1.53	1.991	-1.038168483	down	0.001670511	0.005559719	Chst10
ENSMUSG00000036295	3.235	2.499	3.54	1.383	0.838	2.292	-1.038612855	down	0.000873664	0.003158772	Lrrn3
ENSMUSG00000034164	3.262	5.752	4.969	2.652	0.915	3.237	-1.038892395	down	0.001155428	0.004041826	Emid1
ENSMUSG00000046230	8.715	9.359	10.028	5.467	2.845	5.362	-1.039075	down	0.00090598	0.003264078	Vps13a
ENSMUSG00000030730	1.87	2.358	2.309	0.791	1.043	1.345	-1.0393568	down	0.001171164	0.004089182	Atp2a1
ENSMUSG00000036103	17.55	17.86	21.2	8.016	6.664	12.853	-1.039814374	down	0.000558528	0.002131614	Colec12
ENSMUSG00000000340	7.645	6.511	10.797	3.022	2.983	6.124	-1.040569311	down	0.000466699	0.001814999	Dbt
ENSMUSG00000035299	4.121	1.072	1.027	0.73	1.015	1.277	-1.040675104	down	0.001360118	0.004664563	Mid1
ENSMUSG00000027820	2.726	2.084	1.818	0.943	0.881	1.396	-1.040822267	down	0.00087105	0.003151549	Mme
ENSMUSG00000025494	12.038	11.152	13.04	5.29	4.576	7.739	-1.041073212	down	0.000730824	0.002703469	Sigirr
ENSMUSG00000000901	1.633	1.879	2.648	1.03	0.55	1.412	-1.041076788	down	0.00162157	0.005424135	Mmp11
ENSMUSG00000052593	33.326	32.92	29.251	13.941	11.365	21.093	-1.041313744	down	0.000611389	0.002307111	Adam17
ENSMUSG00000052085	32.993	31.424	34.208	14.031	9.442	24.43	-1.041790921	down	0.000463615	0.001804721	Dock8
ENSMUSG00000020868	6.127	6.854	5.529	2.83	1.979	4.175	-1.042627193	down	0.00076972	0.002836585	Xylt2
ENSMUSG00000036641	3.501	3.368	2.425	1.323	1.285	1.902	-1.042678477	down	0.001086357	0.003826368	Ccdc148
ENSMUSG00000020315	43.737	41.231	41.876	17.526	12.347	31.697	-1.042719632	down	0.000448022	0.001753362	Sptbn1
ENSMUSG00000027288	27.112	25.964	28.905	12.484	10.783	16.499	-1.043698095	down	0.000630465	0.002371225	Zfp106
ENSMUSG00000021238	8.368	7.902	13.724	4.092	4.012	6.443	-1.043799071	down	0.000535454	0.002054279	Aldh6a1
ENSMUSG00000020744	8.448	9.517	10.312	3.746	4.732	5.232	-1.044237895	down	0.000737897	0.002727165	Slc25a19
ENSMUSG00000074824	0.859	1.207	0.948	0.659	0.546	0.254	-1.045171385	down	0.005706299	0.016051369	Rslcan18
ENSMUSG00000024187	9.413	9.165	9.243	3.363	3.17	6.942	-1.045723407	down	0.000467079	0.001815788	Fam234a
ENSMUSG00000041577	20.617	18.528	21.52	8.822	6.246	14.303	-1.046396014	down	0.000502995	0.001941397	Prelp
ENSMUSG00000050714	4.373	4.138	2.55	1.849	1.49	2.01	-1.047723041	down	0.001132381	0.00397288	Zbtb26
ENSMUSG00000020806	14.821	16.867	14.656	7.184	5.702	9.529	-1.047818382	down	0.000665701	0.002483665	Rhbdf2
ENSMUSG00000043015	17.967	14.969	18.716	8.42	6.693	9.86	-1.048365561	down	0.000713844	0.002646875	Tmem194b
ENSMUSG00000054723	8.704	7.555	6.81	3.555	3.155	4.441	-1.048581894	down	0.000947681	0.003398764	Vmac
ENSMUSG00000025231	8.449	7.772	8.159	3.718	3.726	4.336	-1.049168739	down	0.000757989	0.002795871	Sufu
ENSMUSG00000030681	23.989	24.182	25.138	10.449	9.491	15.471	-1.049729559	down	0.000560178	0.002137512	Mvp
ENSMUSG00000031445	1.665	1.793	1.663	0.884	0.556	1.032	-1.04984195	down	0.00229975	0.007327117	Proz
ENSMUSG00000030674	1.923	1.902	2.069	0.843	0.795	1.207	-1.050032048	down	0.002032662	0.006608897	Qprt
ENSMUSG00000022947	4.506	5.468	5.307	1.746	3.164	2.468	-1.050133968	down	0.001466364	0.004987976	Cbr3
ENSMUSG00000034525	15.086	14.249	13.327	6.428	5.248	8.923	-1.05026865	down	0.000597285	0.00226062	Ice1
ENSMUSG00000002393	10.255	11.869	8.021	4.115	4.072	6.362	-1.05084485	down	0.00071344	0.002645857	Nr2f6
ENSMUSG00000043079	5.694	5.455	5.746	2.483	2.322	3.344	-1.051626547	down	0.000636809	0.002388499	Synpo
ENSMUSG00000020882	1.396	1.624	1.264	0.877	0.404	0.784	-1.051732232	down	0.002029487	0.006600657	Cacnb1
ENSMUSG00000039934	9.772	10.735	12.085	3.905	3.809	7.998	-1.052508403	down	0.000389525	0.001551126	Gsap
ENSMUSG00000016487	8.916	9.824	9.524	4.531	2.824	6.266	-1.052968437	down	0.000571054	0.002176579	Ppfibp1
ENSMUSG00000021998	174.589	194.679	197.512	69.058	56.933	147.168	-1.053039685	down	0.000316262	0.001292071	Lcp1
ENSMUSG00000009772	12.147	11.59	16.059	5.018	4.256	9.904	-1.053054245	down	0.00037591	0.001504522	Nuak2
ENSMUSG00000010025	10.763	10.736	11.821	4.225	3.968	7.862	-1.053226071	down	0.000420396	0.001661769	Aldh3a2
ENSMUSG00000046329	4.962	7.132	5.847	2.763	2.244	3.637	-1.053229931	down	0.000732212	0.002708112	Slc25a23
ENSMUSG00000053199	2.111	2.137	1.759	0.652	0.968	1.273	-1.053303389	down	0.000676244	0.002520244	Arhgap20
ENSMUSG00000021583	22.074	20.609	24.94	9.061	8.3	15.211	-1.053812844	down	0.000437969	0.001719607	Erap1
ENSMUSG00000026305	25.878	26.962	27.724	11.295	7.861	19.643	-1.05405802	down	0.000400121	0.001588374	Lrrfip1
ENSMUSG00000028540	5.85	5.693	4.841	2.613	2.26	3.014	-1.054454556	down	0.001008616	0.003582145	Dph2
ENSMUSG00000036555	3.335	3.191	2.837	1.318	1.158	2.027	-1.055585724	down	0.000661702	0.002473256	Iqce
ENSMUSG00000047238	4.719	4.254	4.01	1.894	1.418	2.926	-1.057107998	down	0.001163505	0.004065216	Mageh1
ENSMUSG00000029992	11.192	13.179	14.221	5.064	5.603	7.878	-1.057150326	down	0.000464135	0.0018064	Gfpt1
ENSMUSG00000068015	14.379	13.096	13.495	6.527	5.255	7.904	-1.05728369	down	0.000635301	0.002384591	Lrch1
ENSMUSG00000095432	4.552	5.652	4.459	2.387	1.862	2.794	-1.057599065	down	0.000773171	0.002848275	Zfp748
ENSMUSG00000015659	2.031	1.821	1.676	0.902	0.517	1.235	-1.057742114	down	0.001091992	0.003843571	Serac1
ENSMUSG00000022529	17.301	18.377	16.142	7.999	5.786	11.1	-1.058142235	down	0.000551239	0.002105762	Zfp263
ENSMUSG00000017929	11.696	10.115	8.874	4.086	3.429	7.219	-1.058231759	down	0.000472541	0.001833886	B4galt5
ENSMUSG00000024304	1.498	1.089	1.09	0.27	0.911	0.583	-1.058403726	down	0.001245871	0.004322739	Cdh2
ENSMUSG00000038831	2.258	1.999	2.924	1.234	0.529	1.68	-1.059864649	down	0.000609407	0.002301756	Ralgps1
ENSMUSG00000057286	3.527	4.5	5.377	1.488	1.788	3.152	-1.059871456	down	0.000450849	0.001762738	St6galnac2
ENSMUSG00000044337	21.649	12.72	16.526	6.147	5.197	13.061	-1.060254883	down	0.000348086	0.001406642	Ackr3
ENSMUSG00000049556	1.095	1.07	1.248	0.44	0.547	0.648	-1.060372618	down	0.00155148	0.005219381	Lingo1
ENSMUSG00000057835	3.12	3.22	2.727	1.324	1.284	1.738	-1.060418842	down	0.001344271	0.004617955	Zfp119a
ENSMUSG00000073176	0.959	1.03	0.905	0.315	0.317	0.754	-1.060513085	down	0.001501338	0.005077405	Zfp449
ENSMUSG00000030218	17.754	18.633	15.792	5.729	4.68	14.598	-1.061047182	down	0.000481619	0.001866573	Mgp
ENSMUSG00000019359	36.738	46.934	32.472	15.176	16.132	24.351	-1.061187238	down	0.000479138	0.001858079	Gdpd2
ENSMUSG00000058317	9.052	5.866	6.435	2.712	3.539	3.98	-1.061271316	down	0.000816958	0.002981138	Ube2e2
ENSMUSG00000041025	3.697	3.369	3.768	1.453	1.06	2.677	-1.061325301	down	0.000439022	0.00172341	Iffo2
ENSMUSG00000013698	51.206	54.21	49.111	21.92	18.618	33.493	-1.061627062	down	0.000451759	0.00176596	Pea15a
ENSMUSG00000020475	9.445	7.557	5.89	4.115	3.085	3.765	-1.061732089	down	0.001849565	0.006073412	Pgam2
ENSMUSG00000091183	2.045	1.844	2.078	0.91	0.835	1.111	-1.062220312	down	0.001259765	0.004360226	Gm5141
ENSMUSG00000043664	2.993	4.482	1.771	1.174	1.732	1.519	-1.062642168	down	0.001950708	0.006370777	Tmem221
ENSMUSG00000023411	2.127	1.915	1.432	0.88	0.866	0.872	-1.063268527	down	0.001510248	0.005099954	Nfatc4
ENSMUSG00000038393	245.507	289.683	237.813	135.908	92.526	141.378	-1.063675869	down	0.000631852	0.002375131	Txnip
ENSMUSG00000034853	3.528	2.952	2.593	1.551	1.028	1.76	-1.063696883	down	0.000823424	0.002998319	Acot11
ENSMUSG00000043773	4.988	4.079	4.243	1.866	1.443	3.057	-1.063696933	down	0.000914199	0.003290795	1700048O20Rik
ENSMUSG00000027639	56.485	53.406	63.607	25.4	23.176	34.415	-1.063865031	down	0.000457549	0.001785183	Samhd1
ENSMUSG00000073987	3.465	3.51	17.907	3.438	3.316	5.144	-1.064193584	down	0.000354427	0.001428318	Ggh
ENSMUSG00000029312	1.565	1.895	2.131	0.697	0.86	1.114	-1.064880788	down	0.000999695	0.003558622	Klhl8
ENSMUSG00000024298	10.236	9.112	8.442	8.139	1.625	3.517	-1.065031941	down	0.00167962	0.005586176	Zfp871
ENSMUSG00000048706	3.723	3.766	5.187	1.742	2.028	2.287	-1.065051265	down	0.000710938	0.002637535	Lurap1l
ENSMUSG00000070047	1.713	1.482	1.879	0.796	0.531	1.093	-1.067181855	down	0.000513684	0.001978177	Fat1
ENSMUSG00000031805	21.387	17.113	19.534	8.355	6.233	13.101	-1.067503693	down	0.000402108	0.001595026	Jak3
ENSMUSG00000020100	13.305	12.21	12.814	5.427	4.041	8.818	-1.06757308	down	0.000392462	0.001560731	Slc29a3
ENSMUSG00000026604	5.373	5.498	4.482	2.559	1.309	3.455	-1.067704859	down	0.0004988	0.001926297	Ptpn14
ENSMUSG00000020829	1.449	1.87	0.919	0.477	0.674	0.869	-1.067908163	down	0.002534051	0.007974291	Slc46a1
ENSMUSG00000047153	20.034	19.821	17.271	15.747	4.68	6.812	-1.068390653	down	0.001508988	0.005097381	Khnyn
ENSMUSG00000060260	6.457	6.683	4.609	2.708	1.795	3.959	-1.068399599	down	0.000655488	0.00245227	Pwwp2b
ENSMUSG00000036093	23.234	15.399	18.926	9.057	7.716	10.67	-1.068520814	down	0.000555588	0.002121581	Arl5a
ENSMUSG00000029192	16.24	16.022	17.897	7.758	6.825	9.33	-1.068618755	down	0.000509524	0.001964372	Tbc1d14
ENSMUSG00000026617	5.917	6.176	7.222	3.27	2.098	3.837	-1.068986001	down	0.000717592	0.002659322	Bpnt1
ENSMUSG00000057193	94.643	93.315	89.238	37.664	29.37	65.075	-1.069160537	down	0.000338497	0.001372498	Slc44a2
ENSMUSG00000042659	6.856	8.712	7.025	2.781	2.621	5.362	-1.069451077	down	0.000380573	0.00151962	Arrdc4
ENSMUSG00000078816	1.752	1.215	1.631	0.578	0.71	0.901	-1.069699658	down	0.001284107	0.004435099	Prkcg
ENSMUSG00000022800	12.954	13.276	16.758	6.73	4.684	9.063	-1.069818953	down	0.000425406	0.00167833	Fyttd1
ENSMUSG00000025921	15.512	17.655	13.61	5.212	7.059	10.006	-1.070142629	down	0.000386511	0.001540624	Rdh10
ENSMUSG00000074220	1.766	1.701	1.742	0.696	0.725	1.058	-1.070333968	down	0.001686765	0.005602654	Zfp382
ENSMUSG00000089774	1.876	2.089	2.378	0.871	1.099	1.046	-1.071776764	down	0.000600674	0.002270864	Slc5a3
ENSMUSG00000034462	7.248	8.888	7.622	3.056	1.433	6.811	-1.071889816	down	0.000252598	0.001057088	Pkd2
ENSMUSG00000032434	45.232	44.795	47.833	19.873	15.284	30.419	-1.071929507	down	0.000366884	0.001473295	Cmtm6
ENSMUSG00000031555	12.534	12.685	15.674	6.049	4.546	8.852	-1.072189586	down	0.000390175	0.001552808	Adam9
ENSMUSG00000029287	17.687	16.416	14.211	6.786	5.445	10.745	-1.072214864	down	0.000395267	0.001570935	Tgfbr3
ENSMUSG00000028163	51.858	55.547	56.446	23.372	18.114	36.412	-1.072697139	down	0.000351117	0.001416374	Nfkb1
ENSMUSG00000054321	2.555	2.844	3.294	0.748	1.179	2.203	-1.073162577	down	0.000307777	0.001260929	Taf4b
ENSMUSG00000027447	323.575	323.674	344.126	145.425	104.422	221.198	-1.073561165	down	0.000349458	0.001411565	Cst3
ENSMUSG00000039908	3.875	4.785	3.334	1.574	1.291	2.832	-1.073639863	down	0.000597728	0.002261398	Slc26a11
ENSMUSG00000019822	8.212	7.894	8.855	3.972	2.727	5.15	-1.074718585	down	0.00063297	0.002378026	Smpd2
ENSMUSG00000038168	14.282	16.321	12.041	5.862	3.992	10.388	-1.074878616	down	0.000354716	0.001428919	P3h2
ENSMUSG00000032251	2.158	2.339	1.801	0.692	0.926	1.37	-1.074952899	down	0.001132418	0.00397288	Irak1bp1
ENSMUSG00000026678	5.27	4.365	9.095	2.609	2.817	3.463	-1.075002105	down	0.000421352	0.001665151	Rgs5
ENSMUSG00000040447	13.267	14.512	15.421	6.932	4.614	8.952	-1.075437213	down	0.000447986	0.001753362	Spns2
ENSMUSG00000042182	1.153	1.306	1.644	0.569	0.685	0.691	-1.07573995	down	0.001886398	0.006181464	Bend6
ENSMUSG00000021285	10.165	10.216	9.353	5.076	3.211	5.816	-1.075950164	down	0.000540737	0.002071828	Ppp1r13b
ENSMUSG00000056673	7.866	7.325	7.24	3.792	2.926	3.92	-1.076053141	down	0.000582166	0.002212338	Kdm5d
ENSMUSG00000025366	76.246	74.874	73.666	32.747	26.707	47.161	-1.076120415	down	0.000378358	0.00151166	Esyt1
ENSMUSG00000030287	12.203	11.555	12.078	4.84	3.342	8.808	-1.07658981	down	0.000281827	0.001166292	Itpr2
ENSMUSG00000022040	2.943	2.628	2.258	1.158	1.201	1.351	-1.07679545	down	0.001425818	0.004871109	Ephx2
ENSMUSG00000054517	5.985	6.585	5.694	2.709	2.426	3.521	-1.076967391	down	0.000504764	0.001947122	Trim65
ENSMUSG00000029061	11.423	10.387	11.125	6.409	3.304	5.897	-1.077005183	down	0.000820606	0.002992315	Mmp23
ENSMUSG00000098188	5.151	6.156	5.181	2.138	1.454	4.219	-1.077545725	down	0.000325929	0.00132759	Sowahc
ENSMUSG00000046743	1.233	1.058	1.319	0.512	0.368	0.828	-1.078357495	down	0.000403261	0.001598979	Fat4
ENSMUSG00000020828	2.279	2.663	2.598	1.024	0.855	1.69	-1.078406345	down	0.000467961	0.001818179	Pld2
ENSMUSG00000036381	13.065	12.114	12.251	4.566	4.148	9.001	-1.079094913	down	0.0003003	0.001233757	P2ry14
ENSMUSG00000002428	15.981	16.614	18.187	8.165	6.604	9.255	-1.079745916	down	0.000466175	0.001813305	Hltf
ENSMUSG00000040848	21.76	23.073	21.471	9.665	6.715	14.981	-1.080051618	down	0.000331945	0.001349944	Sft2d2
ENSMUSG00000055480	1.438	1.447	1.664	0.721	0.7	0.729	-1.080152238	down	0.00137637	0.004716348	Zfp458
ENSMUSG00000034463	3.758	3.141	3.573	1.43	1.522	1.999	-1.08028447	down	0.00063131	0.002373529	Scara3
ENSMUSG00000041757	9.58	11.202	7.934	4.224	3.349	5.998	-1.081159597	down	0.000408674	0.001618249	Plekha6
ENSMUSG00000004187	1.857	2.131	2.056	0.75	0.989	1.116	-1.081213663	down	0.000898681	0.003239495	Kifc2
ENSMUSG00000018008	49.445	57.112	51.37	19.533	15.704	39.391	-1.081438326	down	0.000241565	0.001016169	Cyth4
ENSMUSG00000002289	11.334	14.326	9.806	5.378	3.783	7.589	-1.08213919	down	0.000436429	0.001714232	Angptl4
ENSMUSG00000062785	1.033	0.897	0.716	0.483	0.354	0.411	-1.082366054	down	0.001704693	0.00565486	Kcnc3
ENSMUSG00000055170	1.103	0.911	0.209	0.456	0.307	0.285	-1.082690923	down	0.021533402	0.049752685	Ifng
ENSMUSG00000015468	2.718	3.261	1.524	1.18	0.764	1.596	-1.083072825	down	0.000618442	0.00233029	Notch4
ENSMUSG00000039952	15.816	15.113	14.032	6.931	6.245	8.044	-1.083141779	down	0.00047057	0.001827131	Dag1
ENSMUSG00000037913	8.471	7.697	9.387	4.166	2.271	5.623	-1.083186203	down	0.000539057	0.002066168	Tmem156
ENSMUSG00000036053	7.611	8.534	7.263	3.281	1.964	5.801	-1.083270757	down	0.000295686	0.001216265	Fmnl2
ENSMUSG00000023022	19.3	16.177	17.279	8.123	4.863	11.907	-1.083503254	down	0.000344002	0.001391513	Lima1
ENSMUSG00000030020	1.667	1.737	1.638	0.582	0.703	1.091	-1.084498998	down	0.000433387	0.001704562	Prickle2
ENSMUSG00000026979	13.971	14.367	14.222	5.111	5.985	8.97	-1.084631109	down	0.000288964	0.001192211	Psd4
ENSMUSG00000004936	44.547	44.321	48.122	19.22	16.047	29.297	-1.085233276	down	0.000312864	0.001279723	Map2k1
ENSMUSG00000072915	4.644	3.901	2.844	2.376	1.95	1.04	-1.085295741	down	0.001455936	0.004954152	Gm12258
ENSMUSG00000032046	30.164	29.73	27.502	12.968	9.704	18.505	-1.085672943	down	0.000369085	0.001479233	Abhd12
ENSMUSG00000039405	6.332	7.749	9.703	4.254	1.946	5.001	-1.086159443	down	0.000411171	0.001627191	Prss23
ENSMUSG00000051984	1.299	1.599	1.256	0.578	0.451	0.925	-1.086898992	down	0.00089461	0.003226525	Sec31b
ENSMUSG00000073448	11.858	9.07	10.915	4.55	4.86	5.575	-1.087304292	down	0.002455787	0.007753042	Gm10509
ENSMUSG00000036246	22.672	24.961	23.012	8.805	7.265	17.175	-1.08738116	down	0.000235699	0.000998003	Gmip
ENSMUSG00000044864	8.796	7.972	7.029	3.525	2.651	5.021	-1.087462841	down	0.000368117	0.001477399	Ankrd50
ENSMUSG00000046157	21.792	24.485	21.365	8.841	6.164	16.808	-1.088230834	down	0.00023817	0.001006921	Tmem229b
ENSMUSG00000050229	8.335	8.099	7.111	3.764	3.176	4.132	-1.088297834	down	0.000485571	0.001880886	Pigm
ENSMUSG00000056708	38.75	40.249	22.129	16.066	15.684	15.804	-1.088495684	down	0.000588687	0.002235458	Ier5
ENSMUSG00000024140	35.954	41.087	40.756	18.348	12.9	24.14	-1.08861605	down	0.000334436	0.001357916	Epas1
ENSMUSG00000030064	15.729	14.508	12.59	5.737	3.236	11.162	-1.088701268	down	0.00023748	0.001004506	Frmd4b
ENSMUSG00000041515	87.324	101.888	103.335	42.719	29.787	65.033	-1.088810989	down	0.000274355	0.00113975	Irf8
ENSMUSG00000027677	17.224	16.501	14.836	8.729	7.187	6.904	-1.089398814	down	0.00061008	0.002303447	Ttc14
ENSMUSG00000078922	3.487	1.603	3.439	0.442	0.881	2.683	-1.089641548	down	0.000192871	0.000834974	Tgtp1
ENSMUSG00000017491	1.13	1.153	1.098	0.518	0.366	0.703	-1.089702803	down	0.001564798	0.005258133	Rarb
ENSMUSG00000022515	13.503	16.306	15.432	6.992	6.232	8.03	-1.089788479	down	0.000452266	0.001767004	Anks3
ENSMUSG00000020668	4.85	4.926	4.518	2.065	1.978	2.67	-1.090038317	down	0.000431981	0.00169949	Kif3c
ENSMUSG00000029127	2.357	2.535	2.302	1.38	0.972	1.025	-1.090372412	down	0.001000612	0.003560517	Zbtb49
ENSMUSG00000018417	3.119	3.213	3.986	1.651	1.177	2.016	-1.090418772	down	0.00044931	0.001757727	Myo1b
ENSMUSG00000007613	13.567	13.871	15.616	6.16	4.19	9.862	-1.0908216	down	0.000262294	0.001093642	Tgfbr1
ENSMUSG00000052504	2.325	1.767	1.918	0.958	0.72	1.142	-1.09085583	down	0.000657477	0.002459259	Epha3
ENSMUSG00000062591	0.804	1.099	0.657	0.282	0.332	0.586	-1.091196836	down	0.003536741	0.010687516	Tubb4a
ENSMUSG00000036617	2.01	1.934	1.572	0.72	0.658	1.209	-1.091454788	down	0.000385602	0.001537599	Etl4
ENSMUSG00000037820	38.177	44.924	38.804	19.333	21.639	16.233	-1.09150399	down	0.000547431	0.002092353	Tgm2
ENSMUSG00000068696	2.703	2.297	1.009	0.74	0.528	1.55	-1.091638343	down	0.000661075	0.002471364	Gpr88
ENSMUSG00000030554	2.116	1.657	1.419	0.782	0.569	1.083	-1.092017498	down	0.000542426	0.002077134	Synm
ENSMUSG00000022199	3.012	3.464	2.399	1.233	1.13	1.798	-1.09226464	down	0.000801956	0.002941079	Slc22a17
ENSMUSG00000028466	17.513	20.399	16.532	7.64	8.431	9.443	-1.093393836	down	0.000436425	0.001714232	Creb3
ENSMUSG00000020273	6.964	7.091	7.447	3.162	2.912	3.994	-1.094465188	down	0.00038335	0.001528919	Papolg
ENSMUSG00000030337	9.116	9.816	8.708	3.89	4.154	4.898	-1.09451923	down	0.000413201	0.001634278	Vamp1
ENSMUSG00000041143	7.619	7.455	8.044	2.823	3.459	4.53	-1.096170131	down	0.000336105	0.00136388	Tmco4
ENSMUSG00000034593	9.631	9.142	11.431	3.933	2.953	7.236	-1.096632043	down	0.000199794	0.000862207	Myo5a
ENSMUSG00000025402	8.006	10.316	7.793	3.766	2.971	5.471	-1.096863074	down	0.000364005	0.001462883	Nab2
ENSMUSG00000056493	14.356	14.414	12.648	6.225	4.666	8.468	-1.0971344	down	0.000319518	0.001303033	Foxk1
ENSMUSG00000033487	15.939	17.758	21.34	7.306	5.834	12.583	-1.097253313	down	0.000211915	0.000907057	Fndc3a
ENSMUSG00000025215	21.155	26.079	14.893	9.585	7.684	11.765	-1.097397647	down	0.000429133	0.001689777	Tlx1
ENSMUSG00000044952	2.088	2.444	2.128	1.033	0.849	1.229	-1.097402949	down	0.000829634	0.003016637	Kctd21
ENSMUSG00000039976	2.61	2.415	3.17	1.258	0.936	1.632	-1.09830433	down	0.00038259	0.001527075	Tbc1d16
ENSMUSG00000028636	10.003	12.262	9.481	4.954	4.105	5.765	-1.09848443	down	0.000547525	0.002092353	Ppcs
ENSMUSG00000003420	58.845	50.444	46.621	19.435	13.759	39.6	-1.098790322	down	0.000198573	0.000857577	Fcgrt
ENSMUSG00000048218	5.884	6.285	3.904	2.189	1.65	3.664	-1.098792287	down	0.000398999	0.001584229	Amigo2
ENSMUSG00000037892	5.838	6.074	4.816	2.302	2.156	3.35	-1.098944511	down	0.000359647	0.001447645	Pcdh18
ENSMUSG00000050666	6.835	8.498	5.746	2.293	2.377	5.167	-1.099281518	down	0.000263612	0.001098466	Vstm4
ENSMUSG00000045763	10.171	12.557	12.327	4.891	4.73	6.738	-1.099394589	down	0.000371563	0.001488578	Basp1
ENSMUSG00000000276	3.354	2.246	3.212	1.223	0.993	1.895	-1.099418776	down	0.000310677	0.001271538	Dgke
ENSMUSG00000022272	7.261	7.576	6.196	2.821	2.236	4.749	-1.100682432	down	0.000253573	0.001060734	Myo10
ENSMUSG00000002332	29.949	33.718	31.078	13.048	13.502	17.62	-1.100930674	down	0.00033216	0.00135055	Dhrs1
ENSMUSG00000107499	4.904	4.573	3.05	2.204	1.853	1.78	-1.10134614	down	0.000978283	0.00349565	Ccdc142
ENSMUSG00000020656	0.57	0.6	1.067	0.224	0.444	0.373	-1.10137702	down	0.001673733	0.005569314	Grhl1
ENSMUSG00000030772	5.001	5.643	5.985	2.246	1.279	4.219	-1.102252019	down	0.000247077	0.001035468	Dkk3
ENSMUSG00000074643	23.023	26.676	24.884	11.947	9.462	13.314	-1.102888618	down	0.000351685	0.001418383	Cpne1
ENSMUSG00000078580	2.011	2.174	1.923	0.848	0.777	1.217	-1.102979828	down	0.000658487	0.002462588	E430018J23Rik
ENSMUSG00000030823	2.033	1.83	1.575	0.81	0.745	0.975	-1.103024751	down	0.000805304	0.002947731	9130019O22Rik
ENSMUSG00000020601	22.18	22.873	23.306	10.554	10.635	10.629	-1.103215431	down	0.000392471	0.001560731	Trib2
ENSMUSG00000029254	14.088	13.085	17.587	6.636	4.796	9.4	-1.103297628	down	0.000260826	0.001088182	Stap1
ENSMUSG00000034007	4.247	4.409	5.09	2.33	1.679	2.386	-1.103633794	down	0.000437906	0.001719607	Scaper
ENSMUSG00000031433	3.323	3.143	3.113	1.583	1.235	1.637	-1.103930197	down	0.000538484	0.002064356	Rbm41
ENSMUSG00000055228	8.146	7.154	10.648	3.624	3.067	5.374	-1.104603531	down	0.000450313	0.001761008	Zfp935
ENSMUSG00000028369	7.637	7.367	6.759	2.979	2.769	4.369	-1.104867014	down	0.000274319	0.00113975	Svep1
ENSMUSG00000041734	5.624	4.983	4.898	2.295	1.419	3.492	-1.105141586	down	0.000269509	0.001122122	Kirrel
ENSMUSG00000095362	5.163	4.918	4.405	2.965	1.466	2.298	-1.105850945	down	0.00098086	0.003504247	Gm14325
ENSMUSG00000001348	139.939	149.486	130.188	64.082	78.537	52.334	-1.105921133	down	0.000461174	0.001798237	Acp5
ENSMUSG00000029924	5.604	6.551	5.635	2.419	2.58	3.264	-1.106048509	down	0.00034689	0.001402641	Slc37a3
ENSMUSG00000033004	28.203	28.557	28.087	11.89	10.613	16.911	-1.106096682	down	0.000250137	0.001047218	Mycbp2
ENSMUSG00000102805	15.253	16.112	16.863	6.068	5.566	10.763	-1.10646199	down	0.00021632	0.000923784	Gm37240
ENSMUSG00000060012	4.312	4.799	4.559	2.411	1.665	2.27	-1.106728537	down	0.000470622	0.001827131	Kif13b
ENSMUSG00000043535	20.159	20.074	20.525	10.108	7.756	10.339	-1.107143527	down	0.000348079	0.001406642	Setx
ENSMUSG00000031963	0.715	0.909	1.038	0.249	0.332	0.653	-1.107290033	down	0.000834447	0.003031983	Bmper
ENSMUSG00000015766	4.539	4.338	4.916	2.258	1.358	2.782	-1.10788082	down	0.000340333	0.001379395	Eps8
ENSMUSG00000099703	68.517	62.895	70.324	32.248	29.71	31.587	-1.108711296	down	0.000377283	0.001509428	Gm28285
ENSMUSG00000026483	9.96	9.488	9.583	3.445	2.389	7.626	-1.108743419	down	0.000149446	0.000664841	Fam129a
ENSMUSG00000019891	1.336	1.817	2.236	0.831	0.734	0.932	-1.108892402	down	0.000833314	0.003028402	Dcbld1
ENSMUSG00000002103	20.717	20.976	20.615	8.572	7.448	12.851	-1.109715888	down	0.000235879	0.000998557	Acp2
ENSMUSG00000049164	10.38	8.798	10.422	4.571	3.236	5.901	-1.110409591	down	0.000270417	0.001125445	Zfp518a
ENSMUSG00000030872	28.109	27.875	30.249	11.763	13.316	14.856	-1.110528173	down	0.00027668	0.001148476	Gga2
ENSMUSG00000054893	2.347	1.888	2.476	0.886	1.107	1.113	-1.11072192	down	0.000550773	0.002104374	Zfp667
ENSMUSG00000041773	8.528	8.264	6.845	2.8	2.748	5.394	-1.110958081	down	0.000215716	0.000921587	Enc1
ENSMUSG00000026288	40.876	41.016	41.171	16.835	16.112	24.027	-1.11098067	down	0.000237781	0.001005568	Inpp5d
ENSMUSG00000052160	85.812	86.12	77.819	32.963	23.731	58.919	-1.111166719	down	0.00018202	0.000793198	Pld4
ENSMUSG00000039753	15.81	15.537	17.172	7.998	5.784	8.666	-1.111859311	down	0.000310897	0.001272184	Fbxl5
ENSMUSG00000014852	1.155	0.861	0.735	0.516	0.289	0.466	-1.112163282	down	0.001302815	0.004486839	Adamts13
ENSMUSG00000036634	1.137	1.433	1.141	0.476	0.628	0.611	-1.112243779	down	0.001622747	0.005427013	Mag
ENSMUSG00000020474	10.377	8.322	7.922	4.431	3.037	4.842	-1.112545029	down	0.00040204	0.001595026	Polm
ENSMUSG00000024425	88.119	93.249	82.403	41.558	29.694	50.643	-1.113627911	down	0.000286165	0.001183048	Ndfip1
ENSMUSG00000090266	13.595	14.054	14.719	6.121	6.49	6.965	-1.113770097	down	0.00037756	0.001509654	Mettl23
ENSMUSG00000004947	6.815	7.295	7.608	3.62	2.031	4.376	-1.114768918	down	0.000336578	0.00136553	Dtx2
ENSMUSG00000032763	9.511	12.77	9.25	4.223	4.299	6.033	-1.115096014	down	0.000305661	0.001253515	Ilvbl
ENSMUSG00000048078	1.962	2.063	1.442	0.676	0.582	1.264	-1.115257445	down	0.000226991	0.000964725	Tenm4
ENSMUSG00000038668	7.555	7.156	7.945	2.949	2.969	4.537	-1.115477217	down	0.000243492	0.001022957	Lpar1
ENSMUSG00000027834	3.257	2.89	4.104	1.273	1.576	1.88	-1.115664824	down	0.000321474	0.001310489	Serpini1
ENSMUSG00000033624	9.381	8.433	7.702	4.476	3.366	3.918	-1.117315748	down	0.000424553	0.001675614	Pdpr
ENSMUSG00000019861	12.806	13.987	15.074	5.677	5.385	8.234	-1.117390824	down	0.000221199	0.000942261	Gopc
ENSMUSG00000028874	18.198	22.594	18.996	6.733	6.346	14.474	-1.117561857	down	0.000145929	0.000650607	Fgr
ENSMUSG00000074738	2.201	2.686	1.887	0.881	0.761	1.478	-1.117714202	down	0.000710617	0.002636821	B930041F14Rik
ENSMUSG00000000686	3.947	3.607	3.16	2.045	0.805	2.084	-1.11819456	down	0.000542364	0.002077134	Abhd15
ENSMUSG00000023959	25.663	24.311	18.13	9.997	8.022	13.341	-1.118739519	down	0.00025561	0.001068381	Clic5
ENSMUSG00000027276	8.027	7.081	7.826	2.926	2.731	4.901	-1.118930262	down	0.000200583	0.000865245	Jag1
ENSMUSG00000048550	1.886	1.558	1.536	0.447	0.586	1.258	-1.119149183	down	0.000333137	0.001353179	Thnsl1
ENSMUSG00000000627	1.378	1.847	1.347	0.711	0.399	0.993	-1.119266307	down	0.000592113	0.002245551	Sema4f
ENSMUSG00000033991	7.344	6.874	6.689	2.861	2.889	3.872	-1.119334616	down	0.000270001	0.001123942	Ttc37
ENSMUSG00000041134	1.934	1.689	1.931	0.877	0.602	1.074	-1.120418404	down	0.000403718	0.00160017	Cyyr1
ENSMUSG00000040022	3.258	2.499	2.632	1.047	1.181	1.628	-1.120787634	down	0.000303899	0.001246789	Rab11fip2
ENSMUSG00000020102	2.619	1.876	2.505	1.07	0.609	1.538	-1.120912399	down	0.000383144	0.00152869	Slc16a7
ENSMUSG00000042195	1.714	1.44	1.415	0.581	0.634	0.884	-1.121062734	down	0.000966257	0.0034563	Slc35f2
ENSMUSG00000038028	1.893	2.437	2.544	0.925	0.649	1.582	-1.122311409	down	0.000334837	0.001359276	Tigar
ENSMUSG00000028698	2.733	2.386	2.581	1.097	1.076	1.362	-1.122486377	down	0.000383262	0.001528863	Pik3r3
ENSMUSG00000054509	9.297	8.812	9.066	3.825	2.991	5.662	-1.122705763	down	0.00020507	0.000882185	Parp4
ENSMUSG00000032333	15.534	10.037	11.23	5.574	3.987	7.336	-1.122839326	down	0.000291883	0.00120304	Stoml1
ENSMUSG00000036503	19.135	20.644	20.545	8.078	6.503	13.109	-1.12328249	down	0.000173344	0.000759433	Rnf13
ENSMUSG00000003380	80.121	83.006	101.196	30.687	32.653	57.987	-1.123382026	down	0.000141697	0.000633536	Rabac1
ENSMUSG00000096433	5.255	3.175	4.831	1.996	1.623	2.466	-1.123475648	down	0.000295627	0.001216265	Gm4944
ENSMUSG00000058638	15.765	17.176	19.077	6.978	8.412	8.482	-1.123593399	down	0.00024813	0.00103903	Zfp110
ENSMUSG00000040170	2.27	0.475	1.462	0.178	0.335	1.416	-1.123725139	down	0.000154974	0.000686673	Fmo2
ENSMUSG00000054474	0.477	1.352	1.718	0.366	0.587	0.673	-1.123832421	down	0.001202801	0.004191063	Thnsl2
ENSMUSG00000034403	15.753	18.285	17.071	7.279	6.571	9.598	-1.124012601	down	0.000231771	0.000983608	Pja1
ENSMUSG00000020032	5.005	3.679	3.626	1.732	1.369	2.542	-1.124881276	down	0.000260937	0.001088424	Nuak1
ENSMUSG00000031537	29.583	30.261	31.026	12.159	11.04	18.452	-1.125396664	down	0.000179436	0.000782772	Ikbkb
ENSMUSG00000001036	6.089	7.103	5.64	2.453	2.029	4.148	-1.12548214	down	0.000200845	0.000866193	Epn2
ENSMUSG00000058331	3.055	3.805	3.603	1.767	1.153	1.874	-1.125505819	down	0.000532667	0.00204397	Zfp85
ENSMUSG00000000120	2.54	2.799	2.696	1.071	1.074	1.536	-1.125563516	down	0.000395633	0.001572083	Ngfr
ENSMUSG00000026104	43.457	36.298	43.912	20.264	14.216	22.188	-1.125813007	down	0.000241699	0.00101626	Stat1
ENSMUSG00000023886	83.035	95.802	83.267	39.194	30.796	50.086	-1.126172016	down	0.000213333	0.000912552	Smoc2
ENSMUSG00000037270	9.719	10.788	10.802	5.794	3.104	5.442	-1.12636885	down	0.000283608	0.001173185	4932438A13Rik
ENSMUSG00000070565	2.088	1.912	1.874	0.88	0.674	1.131	-1.12854676	down	0.000273049	0.001135246	Rasal2
ENSMUSG00000031517	3.928	1.858	2.179	0.871	0.688	2.082	-1.128694688	down	0.000257541	0.001076013	Gpm6a
ENSMUSG00000059555	32.223	33.312	31.459	13.017	9.734	21.599	-1.128908437	down	0.000155025	0.000686673	Tor4a
ENSMUSG00000032184	5.076	6.123	4.838	2.095	1.913	3.323	-1.129001971	down	0.000494812	0.001912337	Lysmd2
ENSMUSG00000042677	6.967	7.366	4.984	2.908	2.177	3.744	-1.129283017	down	0.000323744	0.001318954	Zc3h12a
ENSMUSG00000031097	3.942	4.437	3.564	1.176	1.267	3.015	-1.129290565	down	0.000645149	0.002415356	Tnni2
ENSMUSG00000107872	12.038	8.643	11.274	5.434	3.804	5.367	-1.129418454	down	0.000469875	0.001824924	RP24-127M20.8
ENSMUSG00000071291	4.667	4.434	4.437	1.968	1.733	2.485	-1.129556059	down	0.000378102	0.001511227	Zfp58
ENSMUSG00000034848	2.611	3.042	3.23	1.107	1.458	1.492	-1.130054414	down	0.000314041	0.00128428	Ttc21b
ENSMUSG00000079491	29.067	26.021	23.998	11.616	9.598	14.902	-1.130719103	down	0.000242553	0.001019432	H2-T10
ENSMUSG00000042063	6.262	5.701	5.716	2.585	1.839	3.643	-1.131640888	down	0.000218476	0.000931823	Zfp386
ENSMUSG00000021745	3.281	3.194	3.113	1.307	1.05	2.017	-1.131738861	down	0.000196191	0.000848423	Ptprg
ENSMUSG00000054648	24.596	22.351	20.543	12.796	8.661	9.34	-1.131807531	down	0.000422294	0.001667661	Zfp869
ENSMUSG00000063011	4.286	0.567	1.003	0.446	0.175	2.049	-1.132194612	down	0.000351837	0.001418716	Msln
ENSMUSG00000057614	1.453	1.084	3.205	0.827	0.496	1.294	-1.132740081	down	0.000329464	0.001340386	Gnai1
ENSMUSG00000014039	3.935	4.434	4.58	1.775	1.696	2.431	-1.133165926	down	0.00021723	0.000926895	Prdm15
ENSMUSG00000051550	3.72	3.748	2.498	2.034	0.887	1.621	-1.133168499	down	0.00070619	0.002621821	Zfp579
ENSMUSG00000051851	32.933	36.771	31.348	12.929	7.385	25.719	-1.134306315	down	0.000187452	0.000814094	Cxx1c
ENSMUSG00000057329	11.331	10.628	10.243	4.924	3.638	6.104	-1.134514167	down	0.000205274	0.000882372	Bcl2
ENSMUSG00000026074	26.925	26.382	26.954	10.912	9.2	16.442	-1.134605373	down	0.000156613	0.000692959	Map4k4
ENSMUSG00000032657	7.726	8.656	6.914	3.42	2.141	5.047	-1.13470741	down	0.000209068	0.000895995	Fam189b
ENSMUSG00000026123	10.267	11.571	10.511	4.072	4.236	6.422	-1.134803674	down	0.000161936	0.000714654	Plekhb2
ENSMUSG00000027800	13.199	10.683	10.644	5.098	3.673	6.941	-1.135666281	down	0.000206218	0.000885076	Tm4sf1
ENSMUSG00000021477	47.24	56.121	51.662	18.294	22.425	29.791	-1.136549029	down	0.000153164	0.000679167	Ctsl
ENSMUSG00000044340	4.768	4.52	5.198	2.536	2.129	1.922	-1.136607656	down	0.000357604	0.001439988	Phlpp1
ENSMUSG00000069515	23.042	5.378	14.139	1.367	0.293	17.678	-1.137903556	down	2.61E-05	0.000140198	Lyz1
ENSMUSG00000042508	19.565	17.979	20.901	9.792	6.301	10.447	-1.13882222	down	0.000215696	0.000921587	Dmtf1
ENSMUSG00000061665	31.751	30.903	33.372	13.808	12.013	17.778	-1.139075842	down	0.000172637	0.000756821	Cd2ap
ENSMUSG00000054469	8.451	6.745	6.508	3.598	1.968	4.286	-1.139232577	down	0.000234252	0.000992695	Lclat1
ENSMUSG00000016128	0.982	0.78	1.797	0.485	0.313	0.816	-1.139367838	down	0.000245454	0.001029721	Stard13
ENSMUSG00000033192	9.397	9.765	10.313	3.339	3.014	7.023	-1.139668358	down	0.000122935	0.000559052	Lpcat2
ENSMUSG00000026566	15.934	14.612	15.29	5.89	4.803	10.108	-1.139714628	down	0.00014728	0.000655773	Mpzl1
ENSMUSG00000050014	1.34	1.133	0.432	0.554	0.485	0.277	-1.140582705	down	0.004326691	0.012694109	Apol10b
ENSMUSG00000031289	1.077	0.855	1.284	0.172	0.682	0.603	-1.140644208	down	0.001054274	0.003723623	Il13ra2
ENSMUSG00000030255	2.428	2.461	2.769	1.132	0.756	1.583	-1.140934967	down	0.000246472	0.001033356	Sspn
ENSMUSG00000023026	12.493	10.887	11.597	4.949	4.534	6.365	-1.14195643	down	0.000177063	0.000774401	Dip2b
ENSMUSG00000048285	10.611	10.072	12.686	4.804	3.543	6.772	-1.141989191	down	0.000153	0.000678586	Frmd6
ENSMUSG00000029189	0.465	0.731	1.801	0.279	0.574	0.503	-1.142417045	down	0.000390677	0.001554202	Sel1l3
ENSMUSG00000024073	19.498	20.703	19.466	10.134	7.017	9.869	-1.14281793	down	0.000220646	0.000940102	Birc6
ENSMUSG00000036862	2.955	2.214	2.492	1.011	0.919	1.536	-1.14357772	down	0.000176241	0.000771301	Dchs1
ENSMUSG00000046785	13.674	14.175	11.316	6.973	4.733	6.017	-1.143808445	down	0.000276484	0.001147894	Epm2aip1
ENSMUSG00000022914	6.748	6.732	7.95	3.145	2.584	3.962	-1.144669812	down	0.000159163	0.000703632	Brwd1
ENSMUSG00000051041	6.957	7.238	6.112	2.611	2.856	3.713	-1.145152789	down	0.000291542	0.001201877	Olfml1
ENSMUSG00000001029	29.488	22.883	28.378	10.23	9.052	17.223	-1.145285355	down	0.000135252	0.000607774	Icam2
ENSMUSG00000024810	5.782	5.248	7.015	2.096	2.463	3.597	-1.145374727	down	0.000171403	0.000752056	Il33
ENSMUSG00000028435	1.102	0.935	1.287	0.134	1.133	0.234	-1.145417299	down	0.002276876	0.007265552	Aqp3
ENSMUSG00000037876	26.347	24.604	26.236	11.11	9.494	14.259	-1.146593097	down	0.000155152	0.000687087	Jmjd1c
ENSMUSG00000022637	14.985	12.869	15.002	6.398	5.117	7.84	-1.146668283	down	0.000168534	0.000740421	Cblb
ENSMUSG00000074513	15.84	16.605	17.668	6.051	5.529	11.052	-1.146715964	down	0.000114618	0.000524611	Arfip1
ENSMUSG00000048498	8.213	8.546	5.198	3.725	1.347	4.841	-1.147047878	down	0.000258717	0.001080489	Cd300e
ENSMUSG00000020484	50.369	73.628	88.277	26.847	21.283	47.712	-1.147172988	down	8.93E-05	0.000416785	Xbp1
ENSMUSG00000007097	1.983	1.32	1.372	0.626	0.613	0.87	-1.147282027	down	0.00031845	0.001299196	Atp1a2
ENSMUSG00000030796	2.327	2.008	5.774	1.267	1.259	2.036	-1.147381603	down	0.000159511	0.000705016	Tead2
ENSMUSG00000041633	6.751	7.142	6.195	2.53	2.022	4.513	-1.147693078	down	0.000131819	0.00059601	Kctd12b
ENSMUSG00000039158	34.16	36.251	33.616	13.795	13.634	19.515	-1.147894755	down	0.000143688	0.000641595	Akna
ENSMUSG00000034538	1.39	1.596	0.945	0.605	0.435	0.732	-1.148177933	down	0.0010081	0.003580933	Zfp418
ENSMUSG00000040328	3.697	4.066	3.895	2.12	1.463	1.673	-1.148831112	down	0.000456593	0.001782472	Olfr56
ENSMUSG00000055430	0.972	1.084	1.287	0.511	0.361	0.634	-1.14884464	down	0.001948168	0.006363496	Nap1l5
ENSMUSG00000022828	11.203	10.697	12.179	4.865	4.393	6.109	-1.148892833	down	0.000179979	0.000784973	Gtf2e1
ENSMUSG00000074811	4.917	5.506	3.989	1.777	1.455	3.264	-1.149281184	down	0.000191145	0.000828202	Hps6
ENSMUSG00000028389	0.938	1.173	0.925	0.427	0.487	0.453	-1.149420782	down	0.000964319	0.003451778	Zfp37
ENSMUSG00000031904	6.244	7.022	8.54	3.012	2.183	4.627	-1.150394308	down	0.000135359	0.000608122	Slc7a6
ENSMUSG00000024457	31.862	29.855	29.379	17.481	8.658	14.878	-1.151107726	down	0.000239274	0.001010212	Trim26
ENSMUSG00000033740	0.924	1.179	1.463	0.473	0.445	0.686	-1.151149972	down	0.000295746	0.001216266	St18
ENSMUSG00000025880	9.188	10.125	8.681	3.642	3.212	5.747	-1.151390585	down	0.000139454	0.000624463	Smad7
ENSMUSG00000044641	1.416	1.206	1.56	0.393	0.719	0.769	-1.151428658	down	0.00045032	0.001761008	Pard6b
ENSMUSG00000027087	8.94	8.666	11.515	3.653	1.9	7.554	-1.151540829	down	7.26E-05	0.000347634	Itgav
ENSMUSG00000037822	28.01	27.18	32.515	12.141	7.38	19.95	-1.151805721	down	9.79E-05	0.000453641	Smim14
ENSMUSG00000046562	23.964	22.499	22.338	11.271	8.62	11.068	-1.151993774	down	0.000206816	0.000887272	Unc119b
ENSMUSG00000032855	8.738	8.131	7.72	3.809	2.915	4.338	-1.152185619	down	0.000174146	0.000762622	Pkd1
ENSMUSG00000043004	15.694	15.747	17.882	6.388	4.992	10.791	-1.153479256	down	0.000103283	0.000476354	Gng2
ENSMUSG00000027859	2.788	3.607	2.131	0.856	1.008	1.966	-1.153902602	down	0.00045969	0.001793195	Ngf
ENSMUSG00000034484	78.599	68.855	106.385	33.717	34.609	45.735	-1.154087262	down	0.000119193	0.000543488	Snx2
ENSMUSG00000021109	22.587	23.478	27.827	9.517	7.678	15.99	-1.154815058	down	9.47E-05	0.000439848	Hif1a
ENSMUSG00000029581	17.145	17.135	18.08	7.107	6.587	9.819	-1.154905072	down	0.000143972	0.000642723	Fscn1
ENSMUSG00000041272	2.714	2.423	2.116	0.892	0.991	1.371	-1.155630736	down	0.000267843	0.001115642	Tox
ENSMUSG00000027524	4.844	5.196	5.15	1.991	2.09	2.735	-1.155774682	down	0.000204903	0.000881653	Edn3
ENSMUSG00000023913	24.439	35.629	33.01	11.227	9.788	20.759	-1.155777814	down	9.12E-05	0.000424448	Pla2g7
ENSMUSG00000049470	16.908	15.873	17.83	8.254	4.075	10.381	-1.15601822	down	0.00012887	0.000583968	Aff4
ENSMUSG00000079355	3.584	3.273	3.499	1.532	1.006	2.107	-1.156202766	down	0.00024765	0.001037574	Ackr4
ENSMUSG00000022122	4.286	3.851	5.828	1.673	1.559	3.032	-1.156278566	down	0.000121258	0.00055192	Ednrb
ENSMUSG00000057967	2.027	2.442	1.531	1.059	0.936	0.695	-1.156469438	down	0.002301444	0.007330235	Fgf18
ENSMUSG00000060703	18.26	20.119	19.649	6.962	6.726	12.339	-1.156648478	down	0.000122418	0.000556827	Cd302
ENSMUSG00000000359	6.864	7.755	5.768	2.881	2.582	3.68	-1.156648951	down	0.000277095	0.001149966	Rem1
ENSMUSG00000026107	16.246	15.783	15.431	6.444	4.386	10.452	-1.156966202	down	0.000113397	0.000519375	Nabp1
ENSMUSG00000024397	21.477	21.453	24.139	8.377	5.825	15.867	-1.157289801	down	0.000102499	0.000473058	Aif1
ENSMUSG00000016256	151.217	166.983	158.635	57.349	53.845	102.585	-1.157358825	down	9.14E-05	0.00042541	Ctsz
ENSMUSG00000040829	4.122	5.204	5.399	1.927	1.234	3.439	-1.157367981	down	0.000131812	0.00059601	Zmynd15
ENSMUSG00000031532	59.444	65.582	59.532	25.177	21.348	36.208	-1.157510611	down	0.000122194	0.000555931	Saraf
ENSMUSG00000027335	3.262	3.237	2.313	1.2	0.936	1.81	-1.158473202	down	0.000414953	0.00164089	Adra1d
ENSMUSG00000027130	31.838	31.932	33.804	15.109	10.697	17.885	-1.159105944	down	0.000136008	0.000610635	Slc12a6
ENSMUSG00000019726	10.406	11.156	9.348	4.93	2.301	6.604	-1.159578224	down	0.000123681	0.000562196	Lyst
ENSMUSG00000041361	2.925	2.484	3.826	1.204	1.104	1.822	-1.160391182	down	0.000244635	0.001026916	Myzap
ENSMUSG00000008734	2.493	2.899	2.201	0.782	0.983	1.628	-1.161403447	down	0.00016539	0.000727856	Gprc5b
ENSMUSG00000022999	9.783	10.713	9.235	4.048	3.159	6.078	-1.161989578	down	0.000133645	0.000601742	Lmbr1l
ENSMUSG00000026656	12.441	12.699	16.828	4.639	3.284	10.828	-1.1621945	down	5.77E-05	0.000283737	Fcgr2b
ENSMUSG00000057229	16.362	17.229	12.823	5.705	6.228	8.803	-1.162306951	down	0.00013696	0.000614636	Atp5sl
ENSMUSG00000041624	1.563	1.28	1.235	0.521	0.491	0.808	-1.162608149	down	0.000303613	0.001245865	Gucy1a2
ENSMUSG00000002799	1.376	1.43	1.818	0.756	0.493	0.814	-1.163236845	down	0.000380331	0.001518948	Jag2
ENSMUSG00000018906	1.027	1.451	1.302	0.45	0.398	0.838	-1.163361448	down	0.000555516	0.002121581	P4ha2
ENSMUSG00000029869	2.062	2.199	2.007	1.208	0.275	1.312	-1.164299557	down	0.000322069	0.001312649	Ephb6
ENSMUSG00000002147	48.882	50.871	55.138	20.684	18.279	30.143	-1.164335752	down	0.000100792	0.000466232	Stat6
ENSMUSG00000021390	7.154	5.057	5.148	2.814	1.545	3.384	-1.164409741	down	0.000216648	0.000924991	Ogn
ENSMUSG00000030660	8.491	8.322	8.884	3.246	2.759	5.453	-1.165035431	down	9.17E-05	0.000426622	Pik3c2a
ENSMUSG00000025075	0.084	0.131	1.707	0.206	0.243	0.406	-1.165808893	down	0.00077873	0.002867207	Habp2
ENSMUSG00000000440	5.119	4.627	3.688	1.933	1.475	2.578	-1.165824035	down	0.00023321	0.000989483	Pparg
ENSMUSG00000000915	19.421	18.964	22.277	7.71	6.606	12.711	-1.166302898	down	8.39E-05	0.000393564	Hip1r
ENSMUSG00000058600	243.616	485.241	252.828	24.445	194.671	218.246	-1.166426806	down	4.35E-05	0.000221057	Rpl30
ENSMUSG00000015355	68.58	62.091	72.223	23.917	17.871	48.574	-1.16691153	down	6.68E-05	0.000323657	Cd48
ENSMUSG00000004558	6.526	8.481	9.268	2.331	2.952	5.514	-1.168618266	down	8.89E-05	0.000415298	Ndrg2
ENSMUSG00000013663	31.538	31.394	32.743	14.305	10.009	18.242	-1.16872298	down	0.000108649	0.000499414	Pten
ENSMUSG00000075254	22.272	17.146	19.023	8.676	6.906	10.405	-1.169098288	down	0.000124832	0.000567052	Heg1
ENSMUSG00000029449	17.363	17.858	15.344	7.999	6.805	7.653	-1.170866792	down	0.000168621	0.000740642	Rhof
ENSMUSG00000003534	7.28	10.051	8.418	3.077	2.466	5.89	-1.171101957	down	7.78E-05	0.000368188	Ddr1
ENSMUSG00000025888	22.294	22.972	29.339	8.921	7.666	16.534	-1.171453434	down	7.59E-05	0.000360145	Casp1
ENSMUSG00000073079	1.419	1.155	1.933	0.778	0.586	0.635	-1.171685459	down	0.001631154	0.005449786	Srp54a
ENSMUSG00000062937	10.065	10.383	9.693	3.876	3.626	5.875	-1.171792754	down	0.000117632	0.000536968	Mtap
ENSMUSG00000041037	6.328	6.401	6.042	2.479	2.471	3.38	-1.171828179	down	0.000124072	0.000563723	Irgq
ENSMUSG00000033059	22.209	23.643	21.994	9.124	7.121	13.86	-1.172180676	down	9.25E-05	0.000430369	Pygb
ENSMUSG00000020901	11.784	12.822	12.869	4.836	3.016	8.764	-1.173210391	down	7.18E-05	0.000344159	Pik3r5
ENSMUSG00000039531	12.515	10.635	12.173	5.848	4.165	5.642	-1.173830452	down	0.000176873	0.000773735	Zufsp
ENSMUSG00000015476	2.084	2.267	1.171	0.607	0.42	1.418	-1.174370906	down	0.000447665	0.001752969	Prrt1
ENSMUSG00000098488	1.559	1.63	2.316	0.676	0.478	1.281	-1.175830434	down	0.000226585	0.000963398	Pla2g4b
ENSMUSG00000039873	6.31	4.979	4.282	1.549	1.679	3.662	-1.175935611	down	0.000254421	0.001063847	Neurl2
ENSMUSG00000033102	1.893	2.712	2.813	0.852	0.913	1.515	-1.176598857	down	0.000108632	0.000499414	Cdc14b
ENSMUSG00000048721	1.878	1.79	2.91	0.652	0.905	1.351	-1.176791982	down	0.000236905	0.001002485	Fndc9
ENSMUSG00000009281	51.987	47.881	49.513	19.922	15.573	30.576	-1.176871044	down	9.43E-05	0.000438045	Rarres2
ENSMUSG00000079845	3.744	4.474	3.389	1.96	1.338	1.834	-1.176931791	down	0.000581997	0.002212107	Xlr4a
ENSMUSG00000026471	7.764	8.297	8.139	3.221	3.154	4.325	-1.177170649	down	0.00013496	0.000606862	Mr1
ENSMUSG00000024521	8.628	8.973	8.013	2.761	3.106	5.457	-1.177335724	down	9.08E-05	0.00042275	Pmaip1
ENSMUSG00000105835	85.125	94.216	99.724	40.676	23.935	58.772	-1.177437996	down	9.53E-05	0.000442473	Gm43552
ENSMUSG00000059901	1.99	1.25	2.312	0.877	0.385	1.191	-1.177476351	down	0.000163293	0.000719715	Adamts14
ENSMUSG00000073028	1.591	3.954	4.278	2.663	1.673	0	-1.179241653	down	0.007425692	0.020257968	Igkv4-71
ENSMUSG00000074519	4.009	3.682	4.566	1.575	1.588	2.244	-1.18025848	down	0.000187929	0.000815649	Etohi1
ENSMUSG00000067768	13.611	14.427	13.615	4.106	6.562	7.709	-1.180387545	down	0.00010963	0.000503132	Xlr4b
ENSMUSG00000040852	2.75	2.265	2.383	0.844	0.989	1.428	-1.181079159	down	0.000117707	0.00053719	Plekhh2
ENSMUSG00000020700	25.89	27.382	25.901	10.861	6.846	17.199	-1.181464154	down	7.31E-05	0.000349987	Map3k3
ENSMUSG00000022505	8.794	9.198	9.891	4.521	2.97	4.797	-1.181938709	down	0.000132582	0.000599062	Emp2
ENSMUSG00000056498	12.743	11.322	14.562	4.537	3.722	8.764	-1.181982142	down	6.10E-05	0.000298637	Tmem154
ENSMUSG00000045827	22.268	22.217	25.199	9.735	6.823	14.149	-1.182181036	down	7.83E-05	0.000369993	Serpinb9
ENSMUSG00000029695	0.148	0.157	1.283	0.082	0.31	0.306	-1.182447486	down	0.00054312	0.002078623	Aass
ENSMUSG00000010751	2.719	2.489	2.502	1.08	0.913	1.402	-1.182606258	down	0.00018614	0.000808912	Tnfrsf22
ENSMUSG00000045038	7.964	6.586	5.158	2.939	1.563	4.178	-1.182735482	down	0.000101607	0.000469577	Prkce
ENSMUSG00000000958	14.358	14.964	13.875	5.484	4.33	9.211	-1.182907382	down	7.66E-05	0.000363406	Slc7a7
ENSMUSG00000028744	3.397	4.41	3.73	1.522	1.381	2.17	-1.18487925	down	0.00016465	0.000725071	Pqlc2
ENSMUSG00000017774	45.983	43.553	45.504	22.376	18.403	18.614	-1.184981178	down	0.000140334	0.000627854	Myo1c
ENSMUSG00000029380	0.806	0.892	1.43	0.247	0.622	0.505	-1.185094949	down	0.005350982	0.01516655	Cxcl1
ENSMUSG00000038147	19.44	19.222	20.574	7.314	4.769	13.966	-1.185153155	down	5.15E-05	0.000256848	Cd84
ENSMUSG00000036941	5.519	5.842	6.906	2.402	1.728	3.9	-1.185465852	down	7.50E-05	0.000356365	Elac1
ENSMUSG00000022508	15.058	13.939	18.532	5.972	4.642	10.24	-1.188367447	down	5.92E-05	0.000290386	Bcl6
ENSMUSG00000032006	2.051	1.939	1.78	0.882	0.546	1.102	-1.188474148	down	0.000290611	0.001198764	Pdgfd
ENSMUSG00000021706	4.819	5.364	4.909	1.942	1.589	3.086	-1.189167635	down	8.05E-05	0.000379333	Zfyve16
ENSMUSG00000070738	33.887	34.875	38.102	15.908	11.108	19.846	-1.189233637	down	8.00E-05	0.000377352	Dgkd
ENSMUSG00000048481	3.53	3.24	2.043	1.12	0.749	1.992	-1.19002913	down	0.000211071	0.00090401	Mypop
ENSMUSG00000057409	6.939	8.549	10.818	3.817	3.022	4.677	-1.191540936	down	0.000110579	0.000507031	Zfp53
ENSMUSG00000098950	34.125	41.836	35.007	23.318	11.349	13.885	-1.192490936	down	0.000281169	0.001164039	Gm28036
ENSMUSG00000015568	23.013	20.236	24.254	5.746	7.161	16.625	-1.192590124	down	3.27E-05	0.000171853	Lpl
ENSMUSG00000029771	53.984	56.321	50.668	20.49	18.071	31.861	-1.192686048	down	6.59E-05	0.000319918	Irf5
ENSMUSG00000020437	47.3	47.087	50.297	18.613	12.406	32.268	-1.19288583	down	5.10E-05	0.000254602	Myo1g
ENSMUSG00000028766	2.25	2.144	2.67	0.786	0.926	1.376	-1.193024255	down	0.000178506	0.00077921	Alpl
ENSMUSG00000054843	9.995	10.018	10.011	3.951	3.431	5.746	-1.193283553	down	7.35E-05	0.000351377	Atrnl1
ENSMUSG00000029098	12.124	11.489	10.281	4.531	3.829	6.46	-1.193320134	down	7.76E-05	0.000367608	Acox3
ENSMUSG00000028634	1.528	1.235	1.728	0.61	0.535	0.817	-1.193470812	down	9.38E-05	0.000435726	Hivep3
ENSMUSG00000046718	72.761	106.51	84.184	30.538	30.816	53.817	-1.193757917	down	5.98E-05	0.000293217	Bst2
ENSMUSG00000057672	48.221	47.497	47.187	18.834	16.348	27.253	-1.19459045	down	6.75E-05	0.000326762	Pkn1
ENSMUSG00000063611	5.508	4.198	3.445	0.412	1.36	3.97	-1.195122777	down	0.000874171	0.00316005	Gm10134
ENSMUSG00000029571	19.92	20.206	21.777	9.039	6.068	11.906	-1.196265159	down	6.94E-05	0.000334432	Tmem106b
ENSMUSG00000018774	53.508	64.299	49.119	22.248	12.899	37.687	-1.196491204	down	5.68E-05	0.000280035	Cd68
ENSMUSG00000005089	0.961	0.705	1.242	0.367	0.364	0.536	-1.196686342	down	0.000109092	0.000501002	Slc1a2
ENSMUSG00000040998	57.415	44.329	27.882	16.317	14.252	25.97	-1.196993687	down	7.16E-05	0.000343414	Npnt
ENSMUSG00000037447	6.997	7.318	8.247	2.727	2.472	4.637	-1.197503181	down	5.74E-05	0.00028265	Arid5a
ENSMUSG00000024168	20.303	22.124	20.074	9.557	5.382	12.309	-1.197639347	down	8.21E-05	0.000385875	Tmem204
ENSMUSG00000056429	44.489	46.484	45.197	17.754	14.725	26.869	-1.198096435	down	5.89E-05	0.000289119	Tgoln1
ENSMUSG00000031636	6.261	6.145	6.494	1.892	1.548	4.793	-1.19859948	down	7.46E-05	0.00035496	Pdlim3
ENSMUSG00000066363	5.387	5.02	5.181	3.019	1.487	2.282	-1.199017527	down	0.000230694	0.000979243	Serpina3f
ENSMUSG00000021277	12.32	12.209	12.692	5.297	3.617	7.295	-1.199171012	down	6.59E-05	0.000319918	Traf3
ENSMUSG00000031925	8.54	8.208	8.307	3.34	2.798	4.772	-1.199223516	down	7.11E-05	0.000342067	Maml2
ENSMUSG00000048264	3.256	2.851	2.757	1.07	0.981	1.806	-1.199845228	down	7.34E-05	0.000350795	Dip2c
ENSMUSG00000026623	14.726	14.366	16.091	5.869	3.671	10.126	-1.19995224	down	4.60E-05	0.000232159	Lpgat1
ENSMUSG00000053588	4.954	4.837	3.583	2.703	2.229	0.887	-1.200167861	down	0.002592317	0.008141371	A730061H03Rik
ENSMUSG00000044703	3.554	3.47	3.915	1.044	1.531	2.184	-1.200236935	down	0.00020998	0.000899527	Phf11a
ENSMUSG00000022043	28.232	29.496	28.693	11.516	8.383	17.695	-1.200814457	down	5.61E-05	0.00027703	Trim35
ENSMUSG00000096910	3.344	3.479	3.205	1.295	1.175	1.889	-1.201403762	down	0.000251145	0.001051225	Zfp955b
ENSMUSG00000015127	2.799	2.868	2.41	1.27	0.969	1.271	-1.201651716	down	0.000162185	0.000715602	Unkl
ENSMUSG00000031574	25.566	19.118	18.495	6.962	6.907	13.593	-1.201919314	down	5.16E-05	0.000257162	Star
ENSMUSG00000050022	5.907	6.246	5.318	1.881	2.286	3.424	-1.202277992	down	6.91E-05	0.000333112	Amz1
ENSMUSG00000068735	46.173	47.395	49.968	18.933	14.844	28.588	-1.202564874	down	5.45E-05	0.000269875	Trp53i11
ENSMUSG00000036052	4.667	4.585	4.247	1.812	1.306	2.743	-1.203216115	down	8.91E-05	0.000415873	Dnajb5
ENSMUSG00000038702	2.373	2.196	2.235	0.805	0.668	1.48	-1.20337284	down	8.10E-05	0.000381147	Dsel
ENSMUSG00000053702	1.97	1.532	1.781	0.934	0.494	0.864	-1.203682271	down	0.000139033	0.000622714	Nebl
ENSMUSG00000033943	13.404	13.042	12.752	6.124	3.933	6.954	-1.204168098	down	7.55E-05	0.000358823	Mga
ENSMUSG00000020422	39.812	40.332	35.176	14.403	9.439	26.187	-1.204757243	down	4.18E-05	0.000213703	Tns3
ENSMUSG00000043300	2.196	2.662	2.216	1.085	0.657	1.322	-1.206309753	down	0.000297217	0.001222072	B3galnt1
ENSMUSG00000042105	16.027	13.661	16.816	5.884	5.772	8.492	-1.206596445	down	5.75E-05	0.000283086	Inpp5f
ENSMUSG00000020070	3.869	4.093	4.187	1.512	1.308	2.442	-1.206688339	down	6.54E-05	0.000317832	Rufy2
ENSMUSG00000071176	4.334	3.951	3.772	1.947	1.272	2.002	-1.207003105	down	0.000113832	0.000521132	Arhgef10
ENSMUSG00000020150	1.878	2.943	17.348	2.123	2.43	5.044	-1.207632602	down	4.66E-05	0.000234959	Gamt
ENSMUSG00000025870	8.64	6.227	6.019	2.841	2.331	3.868	-1.20787006	down	0.000135199	0.000607669	Arl10
ENSMUSG00000001300	6.119	6.674	6.657	3.13	1.946	3.342	-1.207929192	down	9.17E-05	0.000426622	Efnb2
ENSMUSG00000023008	17.718	16.691	18.993	6.82	4.854	11.441	-1.207958228	down	4.48E-05	0.000226608	Fmnl3
ENSMUSG00000046961	1.196	0.971	0.727	0.412	0.404	0.435	-1.208022336	down	0.000403449	0.001599413	Gpr156
ENSMUSG00000094441	8.281	8.392	6.072	3.501	2.396	3.946	-1.208130065	down	0.000146502	0.000652879	Zfp955a
ENSMUSG00000028211	47.825	50.465	59.368	27.954	15.413	24.861	-1.208326564	down	8.46E-05	0.000396654	Trp53inp1
ENSMUSG00000037411	1.224	1.079	2.062	0.522	0.541	0.822	-1.210114092	down	0.000212649	0.000910006	Serpine1
ENSMUSG00000030707	398.778	398.943	429.248	133.517	112.94	283.793	-1.210349543	down	2.97E-05	0.000158171	Coro1a
ENSMUSG00000043415	10.303	11.296	6.738	4.244	3.529	4.467	-1.210882642	down	0.000113091	0.000518204	Otud1
ENSMUSG00000031486	8.5	5.704	3.724	2.843	1.577	3.322	-1.211118804	down	9.83E-05	0.000455258	Adgra2
ENSMUSG00000022235	7.086	6.024	5.386	2.879	0.965	4.143	-1.211179877	down	0.000145858	0.000650432	Cmbl
ENSMUSG00000038256	7.6	6.873	6.917	3.012	1.905	4.316	-1.211798732	down	5.87E-05	0.000288447	Bcl9
ENSMUSG00000066892	8.028	8.325	7.994	3.479	2.927	4.099	-1.212433667	down	7.73E-05	0.00036612	Fbxl12
ENSMUSG00000090215	4.431	4.641	6.079	2.507	1.468	2.56	-1.212777371	down	0.000132872	0.000600241	Trim34b
ENSMUSG00000025912	2.4	2.353	7.513	1.724	2.304	1.262	-1.212860106	down	8.99E-05	0.000419038	Mybl1
ENSMUSG00000052331	25.3	23.608	27.777	9.186	7.066	16.829	-1.212867172	down	3.48E-05	0.000181504	Ankrd44
ENSMUSG00000024074	15.523	18.034	16.32	7.469	4.569	9.473	-1.213185682	down	5.86E-05	0.000287765	Crim1
ENSMUSG00000025278	8.792	8.695	9.331	2.97	2.603	5.984	-1.21422163	down	3.37E-05	0.00017657	Flnb
ENSMUSG00000021113	5.323	5.269	4.965	1.922	2.613	2.168	-1.214317672	down	0.000143156	0.00063992	Snapc1
ENSMUSG00000078994	5.181	5.387	5.11	2.65	1.527	2.578	-1.21434931	down	0.000152457	0.000676747	Zfp429
ENSMUSG00000053110	10.269	10.255	10.285	3.874	3.244	6.156	-1.214563131	down	5.07E-05	0.000253356	Yap1
ENSMUSG00000034640	8.281	8.957	7.637	2.812	2.95	4.954	-1.214700189	down	5.13E-05	0.000256144	Tiparp
ENSMUSG00000030604	6.042	5.843	5.779	2.668	2.515	2.426	-1.214709613	down	0.000103372	0.000476659	Zfp626
ENSMUSG00000022641	8.014	7.763	8.295	3.262	2.382	4.721	-1.215398175	down	4.85E-05	0.000243717	Bbx
ENSMUSG00000009551	8.463	6.834	8.617	3.44	3.043	3.81	-1.21595248	down	0.000150513	0.000669229	6330409D20Rik
ENSMUSG00000070031	37.54	33.236	48.544	16.73	14.73	19.9	-1.216070781	down	5.58E-05	0.000275477	Sp140
ENSMUSG00000042700	11.106	11.144	10.324	4.011	3.357	6.646	-1.216676145	down	4.34E-05	0.000220419	Sipa1l1
ENSMUSG00000043099	3.381	3.53	2.931	1.033	1.291	1.907	-1.217369937	down	8.37E-05	0.000392931	Hic1
ENSMUSG00000038213	16.257	15.067	18.094	6.546	5.194	9.501	-1.218068768	down	5.16E-05	0.000257263	Tapbpl
ENSMUSG00000025213	23.66	32.321	21.924	7.243	9.998	16.238	-1.218385772	down	3.85E-05	0.000198408	Kazald1
ENSMUSG00000037370	4.93	5.596	6.016	1.912	2.031	3.164	-1.218473827	down	4.62E-05	0.000233436	Enpp1
ENSMUSG00000040111	5.477	5.572	4.777	1.863	1.501	3.434	-1.218751319	down	4.08E-05	0.000209542	Gramd1b
ENSMUSG00000038291	13.05	13.008	14.756	5.625	5.24	6.667	-1.218932719	down	6.33E-05	0.000308708	Snx25
ENSMUSG00000002109	19.066	21.004	20.433	7.568	6.974	11.444	-1.219177089	down	4.97E-05	0.000248528	Ddb2
ENSMUSG00000025854	1.586	2.177	2.044	0.614	0.496	1.382	-1.219498348	down	8.22E-05	0.000386293	Fam20c
ENSMUSG00000042073	1.856	2.554	3.079	0.863	0.651	1.7	-1.219634964	down	0.000153247	0.000679388	Abhd14b
ENSMUSG00000014905	20.2	25.086	30.047	9.604	7.662	15.078	-1.219707518	down	4.08E-05	0.000209669	Dnajb9
ENSMUSG00000040329	2.214	2.649	3.048	1.034	0.961	1.4	-1.219721213	down	7.89E-05	0.000372828	Il7
ENSMUSG00000054072	20.288	17.697	16.871	8.231	6.168	9.142	-1.220368877	down	7.05E-05	0.000339539	Iigp1
ENSMUSG00000024087	30.674	30.519	31.986	10.601	10.698	18.677	-1.22080891	down	3.55E-05	0.000184649	Cyp1b1
ENSMUSG00000029552	18.898	22.112	23.504	7.77	5.875	14.025	-1.221200302	down	3.38E-05	0.000177084	Tes
ENSMUSG00000037172	4.941	5.519	5.901	2.16	1.478	3.373	-1.222216107	down	4.25E-05	0.00021653	E330009J07Rik
ENSMUSG00000048249	18.129	17.727	18.331	8.024	6.032	9.167	-1.222285934	down	5.69E-05	0.00028019	Crebrf
ENSMUSG00000026994	3.505	4.979	3.963	1.638	1.182	2.513	-1.222315171	down	6.58E-05	0.000319326	Galnt3
ENSMUSG00000052713	7.588	7.679	9.053	3.02	2.786	4.612	-1.222827456	down	4.34E-05	0.000220419	Zfp608
ENSMUSG00000001802	1.185	1.29	1.315	0.682	0.393	0.547	-1.222899653	down	0.000308711	0.001263999	Lrp3
ENSMUSG00000030446	1.835	2.292	1.789	0.688	0.926	0.917	-1.223936932	down	0.000262622	0.001094562	Zfp273
ENSMUSG00000099689	3.642	3.805	3.882	1.473	0.793	2.578	-1.225238519	down	7.07E-05	0.000340275	Zfp383
ENSMUSG00000037946	13.631	13.701	15.367	5.109	3.325	9.824	-1.22553787	down	2.72E-05	0.000145787	Fgd3
ENSMUSG00000026879	78.303	82.44	70.541	27.68	21.185	50.034	-1.225612578	down	3.14E-05	0.000165956	Gsn
ENSMUSG00000024736	5.372	6.474	5.993	2.433	1.71	3.481	-1.226089738	down	5.40E-05	0.000268014	Tmem132a
ENSMUSG00000078768	2.306	2.252	2.718	0.827	0.953	1.328	-1.22636187	down	0.00023651	0.001001021	Zfp566
ENSMUSG00000037552	12.496	13.101	11.632	5.189	3.546	7.174	-1.226427935	down	4.65E-05	0.000234755	Plekhg2
ENSMUSG00000074743	38.662	34.477	27.676	10.74	11.256	21.072	-1.226964515	down	3.30E-05	0.000173378	Thbd
ENSMUSG00000006651	0.939	0.811	1.702	0.369	0.664	0.44	-1.226992989	down	0.000481693	0.001866573	Aplp1
ENSMUSG00000039831	11.094	10.802	10.586	3.755	3.028	7.09	-1.227181959	down	3.11E-05	0.000164665	Arhgap29
ENSMUSG00000031673	11.061	10.267	12.07	4.062	3.565	6.637	-1.227209293	down	3.82E-05	0.000197076	Cdh11
ENSMUSG00000005043	10.562	9.763	7.682	3.444	2.787	5.728	-1.227483361	down	4.41E-05	0.000223661	Sgsh
ENSMUSG00000034422	20.235	17.838	19.902	8.399	6.428	9.928	-1.227610792	down	5.04E-05	0.000251804	Parp14
[truncated: 1,820 more rows]
