# Supplementary material for: Blood-Enriching Effects and Immune-Regulation Mechanism of Steam-Processed Polygonatum Sibiricum Polysaccharide in Blood Deficiency Syndrome Mice
Source: Front Immunol. 2022 Feb 17;13:813676. doi: 10.3389/fimmu.2022.813676 (PMC8892585; doi:10.3389/fimmu.2022.813676)
Supplement: Supplementary file 1 [file DataSheet_1.zip › Figure6/SPSP_vs_M.fpkm.DEG.xls]

Geneid	M1	M2	M3	SPSP1	SPSP2	SPSP3	logFC	type	pvalue	qvalue	Genename
ENSMUSG00000094478	0	0	0	9.998	0	0.246	11.73795147	up	2.24E-20	2.43E-17	Igkv3-3
ENSMUSG00000094509	0	0	0	1.136	3.581	1.509	11.01982236	up	8.18E-14	4.21E-11	Ighv14-1
ENSMUSG00000096355	0	0	0	1.704	0	0.252	9.350939182	up	4.27E-06	0.000241758	Ighv8-4
ENSMUSG00000095338	0	0	0	0.185	1.106	0.123	8.883661542	up	0.000133436	0.003800168	Igkv3-9
ENSMUSG00000042761	0.035	0.066	0.061	0.118	1.29	2.015	4.375987222	up	2.47E-23	3.39E-20	Mrap2
ENSMUSG00000089901	0.751	0.408	0.051	11.237	0.024	12.119	4.268808582	up	1.56E-38	1.61E-34	Gm8113
ENSMUSG00000022878	0	0.107	0	1.54	0	0.032	3.8397764	up	3.07E-10	6.87E-08	Adipoq
ENSMUSG00000094117	3.939	4.331	0.192	31.847	80.338	7.132	3.817182004	up	2.44E-30	1.25E-26	Igkv3-12
ENSMUSG00000030278	0	0.04	0.148	1.898	0.57	0.166	3.787253028	up	1.72E-16	1.36E-13	Cidec
ENSMUSG00000067235	0.079	0	0.104	1.736	0.731	0.089	3.782205621	up	1.99E-16	1.51E-13	H2-Q10
ENSMUSG00000096805	0	0.422	0.196	6.628	0.377	0.88	3.666994378	up	1.13E-11	3.62E-09	Ighv9-1
ENSMUSG00000042734	0.462	0.29	0.37	4.134	0.162	9.318	3.597411988	up	4.67E-28	1.60E-24	Ttc9
ENSMUSG00000091679	0	0.158	0.029	0	0	2.261	3.574802635	up	3.10E-17	2.55E-14	Vmn2r96
ENSMUSG00000073177	0	0.156	0	1.608	0.209	0.046	3.552850316	up	2.26E-08	2.69E-06	Gm773
ENSMUSG00000025479	0.043	0.324	0.301	6.876	0.543	0.411	3.545180287	up	1.86E-23	2.73E-20	Cyp2e1
ENSMUSG00000056116	1.828	0.984	2.095	16.314	17.554	23.259	3.5404536	up	1.75E-31	1.20E-27	H2-T22
ENSMUSG00000031343	0.122	0.134	0.196	0.052	1.575	3.37	3.457989644	up	6.45E-25	1.47E-21	Gabra3
ENSMUSG00000078139	0.776	0.539	0.286	0.76	16.537	0.321	3.457549753	up	2.06E-25	5.30E-22	AK157302
ENSMUSG00000096108	0.17	0.161	0.298	1.298	0.574	3.83	3.174230423	up	2.54E-10	5.87E-08	Ighv11-2
ENSMUSG00000095923	0.671	0	0	1.326	1.696	3.019	3.164683164	up	1.80E-08	2.22E-06	Ighv1-37
ENSMUSG00000021908	1.412	1.086	1.174	2.13	8.38	21.128	3.105979041	up	8.24E-26	2.42E-22	Gm6768
ENSMUSG00000076514	3.462	0.612	0	29.299	4.556	1.095	3.099836425	up	1.51E-17	1.29E-14	Igkv17-121
ENSMUSG00000076550	0.893	0.21	0.195	2.644	5.45	2.759	3.060799759	up	4.57E-11	1.34E-08	Igkv4-63
ENSMUSG00000074228	0.144	0.068	0.189	1.951	0.364	1.053	3.060749429	up	2.91E-11	8.80E-09	Gm10645
ENSMUSG00000074419	0.18	0.034	0.095	0.548	0.455	1.436	2.968445266	up	2.56E-13	1.03E-10	Gm15448
ENSMUSG00000076676	0.223	0.419	0.39	1.318	4.685	2.001	2.951631038	up	2.69E-09	4.43E-07	Ighv12-3
ENSMUSG00000022026	1.724	1.174	3.731	19.495	2.581	27.941	2.914989146	up	5.91E-24	1.01E-20	Olfm4
ENSMUSG00000094569	5.611	5.288	0	42.731	33.075	6.307	2.913070528	up	9.43E-05	0.00295491	Trbd2
ENSMUSG00000094504	0	0.114	0.106	0.204	0.305	1.153	2.900406562	up	1.50E-05	0.000685755	Gm5294
ENSMUSG00000060938	8.582	15.554	13.578	253.875	12.878	9.151	2.870895225	up	1.49E-23	2.35E-20	Rpl26
ENSMUSG00000094652	1.79	0.633	0.588	9.469	8.292	3.773	2.837065981	up	1.78E-13	7.78E-11	Ighv1-42
ENSMUSG00000096459	6.043	0	2.742	50.563	5.465	6.163	2.823168632	up	4.64E-18	4.14E-15	Ighv9-3
ENSMUSG00000072601	13.021	17.546	2.637	131.941	0.362	98.028	2.794168088	up	8.32E-22	1.07E-18	Ear1
ENSMUSG00000027513	0.03	0.111	0.103	1.324	0.249	0.116	2.776146622	up	4.70E-11	1.35E-08	Pck1
ENSMUSG00000095204	1.79	0	0	4.166	5.842	1.887	2.73027169	up	7.81E-10	1.59E-07	Ighv1-52
ENSMUSG00000094689	1.119	0	1.175	4.166	2.827	8.049	2.711461345	up	4.20E-12	1.44E-09	Ighv1-81
ENSMUSG00000076541	0.878	1.034	0.768	6.313	8.5	2.59	2.697665742	up	4.04E-12	1.41E-09	Igkv4-79
ENSMUSG00000027322	0.572	0.166	0.972	5.667	1.287	3.943	2.669731078	up	1.59E-20	1.82E-17	Siglec1
ENSMUSG00000094787	0.833	0	0.547	1.234	5.088	2.459	2.667076898	up	4.68E-09	6.87E-07	Ighv1-54
ENSMUSG00000033027	0.32	0	0.28	2.529	0.18	1.02	2.629719079	up	3.89E-08	4.14E-06	Klrc3
ENSMUSG00000076612	1.75	1.588	0.34	6.691	14.845	1.093	2.620194427	up	3.03E-16	2.15E-13	Ighg2c
ENSMUSG00000036304	0.283	0.107	0.099	1.196	0.857	0.922	2.597613533	up	1.05E-09	1.96E-07	Zdhhc23
ENSMUSG00000064177	0.16	0	0.21	0.811	0.403	1.032	2.592036126	up	1.83E-07	1.62E-05	Ghrl
ENSMUSG00000094027	0.345	0.325	0.302	4.373	1.161	0.194	2.555312772	up	2.42E-07	2.07E-05	Gm21762
ENSMUSG00000070369	2.752	1.166	5.046	26.014	6.058	20.105	2.540799641	up	6.32E-20	6.19E-17	Itgad
ENSMUSG00000026835	3.872	55.237	16.072	166.55	11.363	247.203	2.499369161	up	1.11E-19	1.04E-16	Fcnb
ENSMUSG00000104452	0.439	0	0.576	2.414	1.478	1.603	2.433169345	up	2.51E-06	0.00015807	Ighv8-8
ENSMUSG00000094447	0.468	0	0.819	4.154	1.378	1.182	2.380445963	up	1.65E-06	0.000110223	9430069I07Rik
ENSMUSG00000023046	0.283	0.2	2.782	5.918	9.042	1.945	2.371226129	up	8.29E-15	4.61E-12	Igfbp6
ENSMUSG00000093896	1.281	0.201	1.121	2.89	8.269	2.279	2.366731488	up	3.50E-09	5.41E-07	Ighv1-76
ENSMUSG00000096649	0	0	0.392	1.894	0	0.126	2.356571761	up	0.002397611	0.034964306	Ighv1-31
ENSMUSG00000094930	2.274	0.779	1.447	12.07	8.356	2.207	2.32966066	up	7.43E-11	2.01E-08	Igkv6-25
ENSMUSG00000076518	0.87	1.231	0.571	5.708	5.864	1.834	2.325590853	up	8.64E-09	1.15E-06	Igkv2-112
ENSMUSG00000094322	1.567	1.266	0.979	13.256	3.581	2.012	2.304962624	up	6.58E-10	1.37E-07	Ighv9-4
ENSMUSG00000076545	3.908	1.289	0	17.362	4.607	3.514	2.293121433	up	6.95E-11	1.90E-08	Igkv4-72
ENSMUSG00000076555	3.159	1.985	0.737	16.573	9.577	2.604	2.289044026	up	4.71E-11	1.35E-08	Igkv4-57-1
ENSMUSG00000074417	1.144	0.557	2.294	8.028	1.772	9.356	2.260671885	up	2.67E-15	1.57E-12	Gm14548
ENSMUSG00000108596	8.619	6.089	14.802	51.857	15.535	72.142	2.241225238	up	2.15E-16	1.58E-13	Itgam
ENSMUSG00000061780	0.34	2.727	1.043	17.428	1.075	0.909	2.23890873	up	5.07E-13	1.97E-10	Cfd
ENSMUSG00000042386	0	0.245	0.39	0.031	2.97	0	2.235256484	up	9.88E-10	1.92E-07	Tex13
ENSMUSG00000095200	1.012	0.954	1.949	7.367	8.013	2.958	2.226882998	up	3.81E-10	8.24E-08	Ighv1-7
ENSMUSG00000023903	2.329	1.163	3.567	12.001	3.295	17.656	2.222348644	up	1.31E-15	8.16E-13	Mmp25
ENSMUSG00000094051	0.895	0	0.392	2.651	2.073	1.258	2.213980182	up	1.01E-05	0.000507816	Ighv1-36
ENSMUSG00000076665	6.276	6.731	6.629	62.809	16.036	10.58	2.187005141	up	1.99E-13	8.54E-11	Ighv7-1
ENSMUSG00000079700	1.673	1.46	3.633	14.364	1.409	14.831	2.176847021	up	2.00E-14	1.06E-11	Fpr3
ENSMUSG00000015854	6.328	4.473	20.127	41.038	32.847	64.809	2.164811201	up	1.00E-15	6.44E-13	Cd5l
ENSMUSG00000053861	0.325	0	0.142	0.138	1.233	0.731	2.163087571	up	0.001534559	0.024806296	Gm9925
ENSMUSG00000079333	0	9.871	4.584	36.928	2.94	23.544	2.132956136	up	5.46E-07	4.17E-05	Gm11096
ENSMUSG00000067212	17.664	7.846	8.034	31.113	47.815	67.388	2.124861459	up	1.07E-13	5.37E-11	H2-T23
ENSMUSG00000054169	2.474	1.978	4.461	17.125	5.996	15.628	2.119802248	up	1.25E-13	6.14E-11	Ceacam10
ENSMUSG00000076731	1.536	0.827	1.344	3.342	8.5	4.193	2.112003151	up	2.02E-08	2.44E-06	Ighv8-12
ENSMUSG00000008845	1.436	0.908	4.199	13.762	1.887	12.19	2.088577342	up	1.24E-14	6.73E-12	Cd163
ENSMUSG00000032496	164.904	113.749	383.334	1120.093	295.573	1394.437	2.085743222	up	7.04E-15	4.02E-12	Ltf
ENSMUSG00000022181	0.318	0.319	1.34	2.524	1.055	4.782	2.078692632	up	1.33E-13	6.22E-11	C6
ENSMUSG00000046748	0.333	0.217	0.762	2.297	0.582	2.663	2.076124661	up	4.63E-12	1.56E-09	Tmem45a2
ENSMUSG00000093955	1.62	1.527	0.709	5.825	5.967	4.324	2.062463295	up	2.23E-08	2.68E-06	Ighv1-34
ENSMUSG00000076670	1.558	0.21	0.39	0.753	6.746	1.501	2.058706747	up	5.69E-06	0.000308939	Ighv3-5
ENSMUSG00000033036	0	1.244	6.751	10.134	14.273	8.327	2.033210934	up	8.20E-13	3.07E-10	Gm7879
ENSMUSG00000095127	2.849	2.302	3.919	21.353	12.682	3.088	2.032778322	up	1.59E-10	3.89E-08	Ighv1-82
ENSMUSG00000030200	0.125	0.148	0.247	1.008	0.792	0.317	2.019181413	up	5.92E-08	6.06E-06	Bcl2l14
ENSMUSG00000033213	1.567	1.785	4.115	9.227	4.564	16.293	2.009960113	up	1.08E-12	3.98E-10	AA467197
ENSMUSG00000022512	1.258	0.638	2.837	8.291	1.446	9.272	2.005169321	up	3.71E-13	1.47E-10	Cldn1
ENSMUSG00000026938	23.384	9.322	41.383	123.315	49.54	123.827	2.001542305	up	1.54E-13	6.87E-11	Fcna
ENSMUSG00000004668	1.02	0.952	2.183	5.771	2.117	8.683	1.994960164	up	1.33E-13	6.22E-11	Abca13
ENSMUSG00000101523	6.633	1.144	0.492	14.081	6.233	12.53	1.989453521	up	2.85E-11	8.76E-09	Gm10031
ENSMUSG00000017737	17.169	13.253	30.606	70.879	28.856	138.948	1.967499814	up	2.55E-13	1.03E-10	Mmp9
ENSMUSG00000065987	0.523	0.282	0.556	1.866	1.101	2.31	1.952694285	up	1.09E-09	2.02E-07	Cd209b
ENSMUSG00000026980	2.742	1.737	5.118	12.312	5.279	19.116	1.935066803	up	7.38E-13	2.81E-10	Ly75
ENSMUSG00000095335	4.318	1.357	0.72	7.308	9.005	8.09	1.931542968	up	1.86E-08	2.27E-06	Igkv3-5
ENSMUSG00000076523	15.083	11.056	3.484	72.143	28.929	11.537	1.926424813	up	1.55E-10	3.85E-08	Igkv15-103
ENSMUSG00000042724	0.688	0.439	1.515	2.854	1.464	5.641	1.913167689	up	1.71E-12	6.18E-10	Map3k9
ENSMUSG00000063903	0.247	0.155	0.36	1.812	0.624	0.37	1.876524972	up	1.92E-05	0.000829421	Klk1
ENSMUSG00000091345	0.025	0.095	0.288	0.235	1.107	0.151	1.863899876	up	1.15E-09	2.07E-07	Col6a5
ENSMUSG00000035448	3.48	1.742	8.067	23.091	6.932	17.723	1.844912321	up	6.61E-12	2.19E-09	Ccr3
ENSMUSG00000024774	1.29	0.964	4.438	10.276	2.585	10.974	1.832107239	up	2.40E-11	7.49E-09	Ankrd22
ENSMUSG00000076508	9.847	3.506	3.064	42.771	7.923	7.624	1.82856133	up	4.64E-09	6.87E-07	Igkv17-127
ENSMUSG00000096410	1.94	0.183	1.188	4.76	2.94	4.033	1.824295268	up	9.81E-07	6.81E-05	Ighv1-19
ENSMUSG00000094198	0	0	1.234	1.875	0.678	1.811	1.819797031	up	8.04E-05	0.002623881	Ighv1-50
ENSMUSG00000095771	16.65	1.609	0	20.592	20.492	22.913	1.809227131	up	1.66E-08	2.10E-06	Igkv14-111
ENSMUSG00000039704	1.301	0.728	1.566	6.195	1.49	4.628	1.775266681	up	3.15E-10	6.96E-08	Lmbrd2
ENSMUSG00000040522	1.085	0.746	2.751	6.888	1.771	7.002	1.772459031	up	8.53E-11	2.22E-08	Tlr8
ENSMUSG00000030283	0.245	0.222	0.474	0.421	0.441	2.352	1.768857171	up	2.82E-10	6.37E-08	St8sia1
ENSMUSG00000076556	13.836	2.945	0	23.605	9.396	23.954	1.762811906	up	3.05E-08	3.51E-06	Igkv4-57
ENSMUSG00000104713	0.543	0.227	0.871	1.685	1.626	2.238	1.755797269	up	7.36E-09	1.02E-06	Gbp6
ENSMUSG00000035104	0.184	0.035	0.804	1.368	0.433	1.652	1.752072487	up	4.22E-08	4.47E-06	Eva1a
ENSMUSG00000047462	1.218	0.427	1.413	4.914	1.98	3.391	1.748887598	up	1.78E-09	3.05E-07	A530099J19Rik
ENSMUSG00000030474	5.82	4.805	4.462	15.818	8.837	25.881	1.743804313	up	4.72E-10	1.01E-07	Siglece
ENSMUSG00000037613	0.213	0.652	0.885	1.982	0.852	3.021	1.740582197	up	3.10E-08	3.55E-06	Tnfrsf23
ENSMUSG00000040809	243.474	167.556	657.49	1808.8	390.064	1336.68	1.726315476	up	5.06E-11	1.41E-08	Chil3
ENSMUSG00000095071	0.224	0.105	0.245	1.231	0.612	0.063	1.726173879	up	0.000101444	0.003122587	AF067061
ENSMUSG00000039196	2.23	3.057	14.727	30.277	4.865	30.931	1.722900584	up	8.94E-11	2.30E-08	Orm1
ENSMUSG00000036362	2.237	1.113	3.753	9.045	4.291	10.024	1.717115946	up	5.02E-10	1.06E-07	P2ry13
ENSMUSG00000095519	0.788	0	1.034	3.332	0.995	1.66	1.714659539	up	0.00011115	0.003336447	Ighv1-66
ENSMUSG00000094561	3.357	0	3.134	7.386	10.365	3.522	1.712047652	up	7.09E-07	5.24E-05	Ighv1-22
ENSMUSG00000023019	1.373	0.983	2.692	7.528	4.092	4.83	1.703709719	up	1.00E-09	1.93E-07	Gpd1
ENSMUSG00000066682	3.855	2.344	2.975	11.996	3.979	13.861	1.701104674	up	1.88E-09	3.19E-07	Pilrb2
ENSMUSG00000066684	3.068	2.383	3.229	11.54	4.573	12.114	1.70096364	up	1.52E-09	2.67E-07	Pilrb1
ENSMUSG00000030214	23.527	13.923	38.483	100.765	31.956	112.495	1.691214855	up	2.64E-10	6.04E-08	Plbd1
ENSMUSG00000076666	4.028	0.844	1.371	10.226	9.235	0.629	1.685688508	up	3.50E-06	0.000203092	Ighv14-4
ENSMUSG00000073386	0.54	0.773	1.625	3.635	1.327	4.476	1.682632895	up	1.13E-09	2.06E-07	9830107B12Rik
ENSMUSG00000078616	0.764	0.24	0.401	1.638	1.33	1.546	1.68171758	up	1.20E-06	8.24E-05	Trim30c
ENSMUSG00000026712	5.964	5.208	14.035	37.404	10.549	32.662	1.677105875	up	2.38E-10	5.64E-08	Mrc1
ENSMUSG00000062593	5.269	7.2	15.586	26.883	5.679	56.7	1.669682443	up	2.16E-10	5.23E-08	Lilrb4a
ENSMUSG00000052270	14.283	12.154	37.807	88.589	22.653	93.045	1.668917591	up	2.49E-10	5.83E-08	Fpr2
ENSMUSG00000094940	1.119	1.477	0	5.492	2.262	0.503	1.668185148	up	0.000139845	0.00393363	Ighv1-84
ENSMUSG00000026829	0.294	0.499	0.618	1.444	1.041	1.984	1.661138068	up	9.12E-07	6.47E-05	Gbgt1
ENSMUSG00000022899	0.3	0.071	0.756	1.907	0.49	1.171	1.660005361	up	1.69E-08	2.12E-06	Slc15a2
ENSMUSG00000034209	1.769	0.8	2.911	6.947	3.456	6.92	1.659901244	up	1.46E-08	1.85E-06	Rasl10a
ENSMUSG00000020911	0.05	0.094	0.654	1.35	0.839	0.336	1.658122316	up	6.66E-06	0.000354789	Krt19
ENSMUSG00000094088	3.297	0	3.056	7.878	6.043	6.104	1.655827331	up	6.45E-07	4.86E-05	Ighv1-64
ENSMUSG00000094356	4.034	1.401	0.372	8.623	4.291	5.369	1.654129456	up	4.33E-06	0.000243821	Igkv8-28
ENSMUSG00000067297	0.21	0.33	0.572	1.757	0.373	1.35	1.643286763	up	5.07E-08	5.31E-06	Ifit1bl2
ENSMUSG00000020865	3.343	1.982	5.632	14.343	6.027	13.839	1.642254647	up	1.10E-09	2.02E-07	Abcc3
ENSMUSG00000095583	4.252	0.633	2.742	6.06	12.438	5.282	1.640175747	up	1.60E-06	0.000107458	Ighv14-2
ENSMUSG00000000157	2.248	1.94	5.641	10.998	3.01	16.602	1.638587612	up	7.89E-10	1.59E-07	Itgb2l
ENSMUSG00000049092	0.389	0.397	0.539	1.455	0.792	1.859	1.629532184	up	2.32E-07	2.00E-05	Gpr137c
ENSMUSG00000002602	14.489	8.401	25.541	69.047	21.669	58.916	1.627355604	up	1.04E-09	1.96E-07	Axl
ENSMUSG00000108715	1.574	1.376	2.476	8.531	2.804	5.422	1.62626376	up	4.38E-09	6.58E-07	Ltbp4
ENSMUSG00000063234	1.926	1.624	3.371	6.09	4.097	11.051	1.617174058	up	8.16E-09	1.11E-06	Gpr84
ENSMUSG00000100210	0.556	0.175	0.973	3.998	0.546	0.677	1.613691839	up	1.43E-05	0.00066707	Hist1h3f
ENSMUSG00000050919	0.654	0.563	1.12	3.248	0.982	2.924	1.61284645	up	2.62E-08	3.07E-06	Zfp366
ENSMUSG00000076563	2.837	1.851	0.382	7.57	4.594	3.311	1.609307999	up	1.34E-05	0.00062855	Igkv5-48
ENSMUSG00000027962	29.002	17.903	66.196	147.284	57.685	139.964	1.608678755	up	1.02E-09	1.94E-07	Vcam1
ENSMUSG00000094546	12.309	0.211	9.99	26.134	22.804	19.369	1.601338474	up	8.25E-08	8.12E-06	Ighv1-26
ENSMUSG00000059108	50.24	48.445	133.699	180.738	100.753	421.956	1.597918518	up	9.86E-10	1.92E-07	Ifitm6
ENSMUSG00000026450	2.077	1.917	9.736	11.61	7.581	22.353	1.597097488	up	1.18E-09	2.10E-07	Chit1
ENSMUSG00000069873	4.541	2.83	9.297	18.484	7.522	24.298	1.593418513	up	2.53E-09	4.20E-07	4930438A08Rik
ENSMUSG00000089942	0.613	0.642	1.509	2.899	1.223	4.221	1.592762277	up	9.63E-09	1.26E-06	Pira2
ENSMUSG00000005800	18.51	15.695	32.374	61.214	25.241	114.279	1.592102448	up	1.93E-09	3.26E-07	Mmp8
ENSMUSG00000037341	0.663	0.3	0.673	1.93	1.228	1.774	1.59023423	up	2.00E-07	1.75E-05	Slc9a7
ENSMUSG00000055546	3.145	2.112	5.537	15.172	4.749	12.555	1.588876706	up	5.75E-09	8.27E-07	Timd4
ENSMUSG00000096715	2.837	2.674	0	7.201	7.166	2.207	1.588011768	up	2.05E-05	0.000871763	Igkv3-4
ENSMUSG00000028610	0.715	0.075	0.174	0.841	1.673	0.38	1.58297189	up	2.67E-05	0.001071102	Dmrtb1
ENSMUSG00000026180	5.541	5.975	10.918	22.441	9.918	34.601	1.577484374	up	3.03E-09	4.79E-07	Cxcr2
ENSMUSG00000096326	0.209	0	2.194	2.652	2.287	2.231	1.575939988	up	8.60E-05	0.00274307	Ighv1-78
ENSMUSG00000079685	0.777	0.366	2.91	3.325	5.164	3.592	1.574968532	up	2.95E-08	3.41E-06	Ulbp1
ENSMUSG00000025429	3.773	3.768	7.738	15.581	6.734	23.07	1.570477553	up	6.85E-09	9.59E-07	Pstpip2
ENSMUSG00000076547	4.56	1.953	0	10.699	3.491	5.125	1.56788723	up	1.05E-05	0.000522493	Igkv4-70
ENSMUSG00000102049	2.981	0.887	1.95	6.731	2.893	7.627	1.567591938	up	2.62E-08	3.07E-06	Zbed6
ENSMUSG00000024066	5.771	5.117	13.191	24.664	11.883	34.81	1.567160403	up	2.83E-09	4.54E-07	Xdh
ENSMUSG00000022887	0.257	0.188	0.25	1.184	0.457	0.417	1.562045563	up	9.29E-06	0.000474631	Masp1
ENSMUSG00000079543	2.49	0.64	0.396	6.705	1.144	2.544	1.558697204	up	0.000123876	0.003643987	Igkv13-85
ENSMUSG00000076586	8.637	6.783	2.7	16.357	32.209	4.623	1.55338749	up	9.58E-07	6.70E-05	Igkv8-21
ENSMUSG00000026893	4.506	4.736	12.388	19.861	11.124	32.413	1.551271848	up	3.48E-09	5.41E-07	Gca
ENSMUSG00000039956	1.177	0.592	1.236	3.652	1.586	3.572	1.550828638	up	1.32E-06	9.00E-05	Mrap
ENSMUSG00000032484	1002.379	688.137	2896.852	4601.737	1961.702	6853.401	1.548305749	up	2.27E-09	3.79E-07	Ngp
ENSMUSG00000024659	112.577	108.843	284.346	533.556	191.376	754.039	1.548046172	up	2.96E-09	4.72E-07	Anxa1
ENSMUSG00000021614	0.65	0.554	1.598	1.23	0.995	5.973	1.547799067	up	3.61E-09	5.50E-07	Vcan
ENSMUSG00000025017	6.999	3.454	8.624	21.428	11.56	22.723	1.545978727	up	1.46E-08	1.85E-06	Pik3ap1
ENSMUSG00000015093	0.583	0	0.681	2.057	0.327	1.311	1.5453287	up	0.000101715	0.003126268	Clic3
ENSMUSG00000021069	13.418	13.664	34.841	60.625	27.287	92.531	1.542949997	up	3.58E-09	5.49E-07	Pygl
ENSMUSG00000024164	43.545	35.634	81.888	210.919	74.277	183.992	1.542487529	up	5.87E-09	8.38E-07	C3
ENSMUSG00000040693	2.545	1.689	8.069	12.771	3.464	19.572	1.541000621	up	2.82E-09	4.54E-07	Slco4c1
ENSMUSG00000015340	46.473	35.856	110.261	189.613	85.971	283.565	1.537685251	up	4.02E-09	6.08E-07	Cybb
ENSMUSG00000030483	0.485	0.343	0.743	1.3	0.749	2.499	1.531748045	up	9.34E-07	6.60E-05	Cyp2b10
ENSMUSG00000026822	180.117	156.039	579.138	931.51	370.246	1342.197	1.530386311	up	3.05E-09	4.79E-07	Lcn2
ENSMUSG00000030786	15.772	13.692	41.343	71.315	32.148	101.017	1.529955886	up	4.45E-09	6.64E-07	Itgam
ENSMUSG00000004730	4.551	3.285	9.556	17.862	8.582	23.78	1.529790428	up	8.21E-09	1.11E-06	Adgre1
ENSMUSG00000042190	0.603	0.455	1.245	2.959	0.914	2.779	1.529046153	up	7.61E-08	7.52E-06	Cmklr1
ENSMUSG00000034438	3.322	1.505	4.809	14.273	4.304	8.976	1.515411097	up	3.55E-08	3.88E-06	Gbp8
ENSMUSG00000072214	6.943	5.152	18.425	27.407	15.457	44.353	1.514762224	up	7.58E-09	1.05E-06	5-Sep
ENSMUSG00000019577	2.39	1.509	3.098	9.063	2.639	8.274	1.513057547	up	3.65E-08	3.93E-06	Pdk4
ENSMUSG00000036887	27.721	15.163	57.649	108.335	49.167	129.424	1.512981594	up	1.00E-08	1.30E-06	C1qa
ENSMUSG00000032561	0.574	0.465	1.273	2.349	1.079	3.157	1.508828362	up	3.49E-08	3.87E-06	Acpp
ENSMUSG00000076677	10.15	5.199	9.464	21.472	38.278	10.788	1.507191436	up	5.07E-07	3.98E-05	Ighv6-3
ENSMUSG00000015533	2.405	0.949	2.317	7.13	1.962	6.977	1.502111413	up	6.34E-08	6.46E-06	Itga2
ENSMUSG00000070427	4.152	2.856	7.416	14.101	6.284	20.37	1.498311928	up	3.62E-08	3.92E-06	Il18bp
ENSMUSG00000009628	0.376	0.339	0.9	1.437	0.907	2.211	1.494189317	up	3.72E-08	3.98E-06	Tex15
ENSMUSG00000067767	1.539	1.703	7.379	11.041	5.015	13.8	1.490838798	up	2.66E-08	3.09E-06	Clec4b2
ENSMUSG00000040264	1.197	0.787	1.34	3.579	2.039	3.706	1.487191251	up	2.48E-07	2.10E-05	Gbp2b
ENSMUSG00000028228	10.529	7.498	21.523	42.486	16.678	51.313	1.481926196	up	1.75E-08	2.19E-06	Cpne3
ENSMUSG00000096490	4.98	3.414	0	10.153	10.104	3.181	1.481088224	up	2.94E-05	0.00115772	Igkv10-94
ENSMUSG00000014547	2.539	1.178	3.898	8.429	4.046	8.759	1.479095788	up	9.51E-08	9.14E-06	Wdfy2
ENSMUSG00000050966	1.376	1.779	4.474	6.637	3.476	11.114	1.475971295	up	1.96E-08	2.38E-06	Lin28a
ENSMUSG00000036896	28.862	10.647	41.608	88.186	41.24	95.117	1.468881465	up	4.39E-08	4.63E-06	C1qc
ENSMUSG00000052212	17.338	15.031	67.008	55.842	43.019	175.835	1.466824212	up	8.69E-09	1.15E-06	Cd177
ENSMUSG00000040026	0.296	0.837	1.295	5.258	0.374	1.081	1.466052337	up	8.65E-05	0.002746038	Saa3
ENSMUSG00000104769	2.583	1.014	4.333	0.546	21.204	0.121	1.46327861	up	1.94E-05	0.00083952	Igkv8-34
ENSMUSG00000030737	2.228	1.156	2.816	7.096	3.386	6.594	1.461185476	up	8.78E-08	8.56E-06	Slco2b1
ENSMUSG00000026483	3.445	2.389	7.626	16.082	4.13	16.841	1.460707233	up	2.54E-08	3.00E-06	Fam129a
ENSMUSG00000026994	1.638	1.182	2.513	5.954	2.316	6.409	1.460217936	up	9.64E-08	9.22E-06	Galnt3
ENSMUSG00000095571	8.728	2.376	11.205	18.382	21.07	21.909	1.459572688	up	4.59E-07	3.64E-05	Ighv5-17
ENSMUSG00000053101	5.515	3.537	10.915	19.924	7.129	27.66	1.454128433	up	3.53E-08	3.88E-06	Gpr141
ENSMUSG00000094951	1.558	0	2.337	4.708	4.31	1.626	1.449640985	up	0.000173201	0.004698361	Ighv5-6
ENSMUSG00000044583	2.755	1.681	3.869	9.292	3.238	10.126	1.447511071	up	9.11E-08	8.83E-06	Tlr7
ENSMUSG00000073490	0.97	0.681	2.074	3.475	1.729	4.933	1.443583887	up	1.37E-07	1.25E-05	AI607873
ENSMUSG00000095130	2.014	0.211	0.784	4.166	2.638	1.383	1.443141682	up	0.000616547	0.012416699	Ighv1-39
ENSMUSG00000069893	1.252	0.302	1.306	3.123	1.135	3.517	1.441871564	up	3.05E-07	2.53E-05	9930111J21Rik1
ENSMUSG00000027559	1.123	4.101	2.129	16.667	1.537	1.762	1.440768703	up	3.32E-07	2.70E-05	Car3
ENSMUSG00000030865	1.888	1.373	4.156	9.907	4.452	5.7	1.434974345	up	2.97E-07	2.48E-05	Chp2
ENSMUSG00000034987	0.563	0.398	0.715	1.787	0.64	2.105	1.43350032	up	1.95E-06	0.000128399	Hrh2
ENSMUSG00000028019	0.312	0.294	0.84	1.793	0.733	1.379	1.431372872	up	9.96E-07	6.90E-05	Pdgfc
ENSMUSG00000000248	0.206	0.389	0.336	1.273	0.348	0.895	1.431356667	up	1.46E-05	0.000673881	Clec2g
ENSMUSG00000096464	5.356	2.945	11.915	23.227	23.115	8.152	1.430465168	up	1.00E-06	6.92E-05	Ighv2-2
ENSMUSG00000026390	6.897	3.154	6.465	15.815	13.23	15.457	1.429841074	up	3.12E-07	2.58E-05	Marco
ENSMUSG00000078590	0	7.198	1.91	1.846	20.212	2.453	1.427924597	up	0.003153883	0.041313249	Gm10959
ENSMUSG00000049109	0.279	0.329	0.342	1.039	0.881	0.635	1.424468145	up	3.05E-06	0.000185723	Themis
ENSMUSG00000032739	10.104	8.418	24.629	34.519	19.63	61.296	1.419676984	up	5.34E-08	5.51E-06	Pram1
ENSMUSG00000076618	120.742	124.765	176.982	470.222	470.398	187.211	1.416558812	up	4.65E-07	3.68E-05	Ighj4
ENSMUSG00000035513	3.788	2.74	6.477	13.095	5.144	16.47	1.416035329	up	1.26E-07	1.16E-05	Ntng2
ENSMUSG00000024044	2.693	2.16	5.216	10.198	7.044	9.574	1.412905256	up	1.46E-07	1.32E-05	Epb41l3
ENSMUSG00000036273	3.731	1.709	5.201	11.776	4.229	12.265	1.409384558	up	1.43E-07	1.30E-05	Lrrk2
ENSMUSG00000042759	5.259	3.174	9.479	17.15	6.582	23.796	1.407700711	up	1.03E-07	9.60E-06	Apobr
ENSMUSG00000025701	5.736	4.304	13.771	18.049	9.614	35.32	1.403221226	up	7.56E-08	7.51E-06	Alox5
ENSMUSG00000094694	4.252	0	3.33	7.575	7.915	4.528	1.400292949	up	4.09E-05	0.001511095	Ighv1-9
ENSMUSG00000047959	2.519	0.584	2.928	6.92	2.156	6.824	1.398112345	up	7.80E-07	5.70E-05	Kcna3
ENSMUSG00000032554	12.868	8.068	28.002	53.191	25.046	50.236	1.392383396	up	1.16E-07	1.08E-05	Trf
ENSMUSG00000070873	1.527	1.229	3.065	6.808	3.325	5.149	1.392034292	up	5.55E-07	4.23E-05	Lilra5
ENSMUSG00000032122	0.425	0.317	1.627	3.491	1.849	0.876	1.390578607	up	5.11E-07	3.99E-05	Slc37a2
ENSMUSG00000020467	0.887	1.09	2.734	4.568	5.326	2.449	1.389020033	up	9.46E-07	6.65E-05	Efemp1
ENSMUSG00000048120	2.837	2.98	6.23	12.429	6.435	12.691	1.38897263	up	1.64E-07	1.47E-05	Entpd1
ENSMUSG00000051969	0.72	0.52	0.861	2.781	0.849	1.874	1.388131904	up	2.26E-06	0.000145416	Tlr11
ENSMUSG00000034028	10.232	3.047	11.668	28.343	8.139	28.694	1.385367402	up	3.13E-07	2.58E-05	Cd226
ENSMUSG00000046841	16.993	16.241	30.165	48.717	30.119	86.678	1.384379146	up	1.56E-07	1.41E-05	Ckap4
ENSMUSG00000019726	4.93	2.301	6.604	12.775	5.491	17.821	1.382963697	up	2.20E-07	1.90E-05	Lyst
ENSMUSG00000019590	0.298	0.216	0.622	0.698	0.714	1.545	1.377829429	up	4.40E-06	0.000246797	Cyb561
ENSMUSG00000076577	10.246	8.852	10.65	47.505	15.459	14.275	1.376447358	up	1.98E-06	0.000129594	Igkv8-30
ENSMUSG00000030785	2.079	1.089	3.438	7.722	3.697	5.713	1.374442291	up	6.16E-06	0.000332421	Cox6a2
ENSMUSG00000021866	8.507	7.501	14.135	26.037	14.182	37.874	1.37328207	up	2.42E-07	2.07E-05	Anxa11
ENSMUSG00000036905	29.169	15.039	51.883	95.125	47.728	104.643	1.364904437	up	2.56E-07	2.16E-05	C1qb
ENSMUSG00000022582	14.26	18.47	52.26	75.433	20.926	122.268	1.363075447	up	9.85E-08	9.29E-06	Ly6g
ENSMUSG00000026579	12.011	4.633	18.952	38.738	12.215	40.432	1.360168024	up	2.63E-07	2.21E-05	F5
ENSMUSG00000058818	5.485	3.795	10.752	18.791	8.494	24.07	1.358066512	up	2.56E-07	2.16E-05	Pirb
ENSMUSG00000015950	44.484	35.528	107.285	158.082	68.72	251.165	1.35156917	up	1.71E-07	1.52E-05	Ncf1
ENSMUSG00000054640	1.928	0.908	1.922	5.551	1.285	5.266	1.346266545	up	1.77E-06	0.000117802	Slc8a1
ENSMUSG00000039616	1.553	1.155	3.052	5.14	2.408	7.087	1.344826526	up	7.11E-07	5.24E-05	Mocos
ENSMUSG00000041324	1.746	1.458	5.139	7.319	4.31	9.565	1.34470327	up	5.16E-07	4.02E-05	Inhba
ENSMUSG00000095737	4.006	0.419	0.195	10.357	1.124	0.25	1.343793629	up	0.000874621	0.016184261	Igkv11-125
ENSMUSG00000016255	70.454	17.956	59.953	157.195	60.128	158.812	1.342101547	up	9.48E-07	6.65E-05	Tubb1
ENSMUSG00000039193	1.003	1.1	1.039	2.113	2.947	2.91	1.342062652	up	3.25E-06	0.000192008	Nlrc4
ENSMUSG00000044708	3.08	1.164	4.68	9.896	4.294	8.426	1.341287817	up	6.03E-07	4.56E-05	Kcnj10
ENSMUSG00000064065	2.107	1.865	4.785	8.192	3.904	10.092	1.340971907	up	3.34E-07	2.70E-05	Ipcef1
ENSMUSG00000030087	0.338	0.424	0.665	1.429	1.067	1.107	1.33438425	up	1.63E-05	0.000731691	Klf15
ENSMUSG00000069515	1.367	0.293	17.678	31.448	2.617	14.599	1.331281455	up	1.09E-07	1.01E-05	Lyz1
ENSMUSG00000025916	0	0.416	1.158	1.213	0.696	2.045	1.327224405	up	1.99E-05	0.000854584	Ppp1r42
ENSMUSG00000025804	3.441	3.844	6.873	10.425	5.351	19.742	1.32674905	up	5.20E-07	4.04E-05	Ccr1
ENSMUSG00000042985	0.2	0.315	1.11	1.977	1.387	0.713	1.325468453	up	4.16E-06	0.000238543	Upk3b
ENSMUSG00000033508	1.777	0.909	2.133	1.418	1.155	9.446	1.317973369	up	3.20E-06	0.000190198	Asprv1
ENSMUSG00000073000	0.246	0.51	0.387	1.414	0.662	0.774	1.315872703	up	0.000245994	0.006145961	Gm10451
ENSMUSG00000039270	5.928	4.933	11.41	19.789	9.116	26.541	1.315800779	up	5.23E-07	4.05E-05	Megf9
ENSMUSG00000068606	0.249	0.13	0.242	0.211	0.303	1.027	1.307054818	up	0.000167917	0.004591357	Gm4841
ENSMUSG00000022788	2.206	1.973	4.941	7.783	3.408	11.348	1.3050353	up	5.66E-07	4.29E-05	Fgd4
ENSMUSG00000079564	2.451	0.533	3.135	4.041	2.752	8.299	1.301995807	up	5.60E-06	0.00030716	Gm11149
ENSMUSG00000025780	1.243	1.162	2.341	4.779	2.386	4.498	1.296614318	up	1.25E-06	8.51E-05	Itih5
ENSMUSG00000096515	2.893	0.839	3.701	4.143	12.743	1.376	1.296483078	up	0.00018518	0.004970857	Igkv14-100
ENSMUSG00000038357	302.302	227.676	1083.582	1353.976	675.722	1905.666	1.286248276	up	3.85E-07	3.10E-05	Camp
ENSMUSG00000067455	0.304	1.53	1.155	4.036	1.709	1.54	1.284412784	up	0.000129831	0.003786647	Hist1h4j
ENSMUSG00000032375	1.216	0.905	2.016	3.777	1.509	4.792	1.283936083	up	2.14E-06	0.000139073	Aph1b
ENSMUSG00000025877	14.615	9.072	32.471	39.637	31.103	65.916	1.282939946	up	8.41E-07	6.00E-05	Hk3
ENSMUSG00000039960	2.82	3.514	9.566	11.733	7.084	19.814	1.280572109	up	6.82E-07	5.10E-05	Rhou
ENSMUSG00000026458	0.375	0.244	0.805	0.482	0.273	2.7	1.276952534	up	2.57E-06	0.000161025	Ppfia4
ENSMUSG00000096020	0.211	0	2.212	3.03	1.064	1.775	1.275272418	up	0.002073594	0.0312819	Ighv1-75
ENSMUSG00000084897	0.533	0.046	0.615	0.43	1.428	1.035	1.27463845	up	5.73E-05	0.001984439	Gm14226
ENSMUSG00000035299	0.73	1.015	1.277	0.779	5.341	1.172	1.269972836	up	1.23E-05	0.000596893	Mid1
ENSMUSG00000029299	5.333	2.774	6.992	14.998	6.391	14.997	1.268762783	up	2.51E-06	0.00015813	Abcg3
ENSMUSG00000076672	10.549	8.884	6.679	26.588	27.405	8.829	1.266460062	up	3.14E-05	0.001214248	Ighv3-6
ENSMUSG00000094164	1.358	0	4.359	4.789	4.385	4.58	1.266078843	up	0.000171026	0.004657798	Ighv2-3
ENSMUSG00000076620	363.317	52.442	160.43	387.748	715.244	281.429	1.264664322	up	2.48E-05	0.001018768	Ighj2
ENSMUSG00000018924	1.011	1.322	14.185	9.133	9.364	21.111	1.261600109	up	3.32E-07	2.70E-05	Alox15
ENSMUSG00000096969	9.687	6.277	6.226	19.596	13.51	20.074	1.260860459	up	1.71E-05	0.000760023	4930535I16Rik
ENSMUSG00000062727	3.796	1.711	0.722	8.937	2.64	3.339	1.259383698	up	0.000289309	0.0070068	Hist1h2bk
ENSMUSG00000024730	0.509	0.068	2.035	0.615	1.224	4.41	1.257506832	up	3.08E-05	0.00119558	Ms4a8a
ENSMUSG00000023349	7.463	3.934	10.463	16.645	6.711	28.897	1.257105318	up	3.04E-06	0.000185723	Clec4n
ENSMUSG00000026435	2.198	1.208	3.888	6.064	3.278	8.029	1.251554584	up	3.22E-06	0.000190568	Slc45a3
ENSMUSG00000054385	0.384	1.428	0.28	0.506	4.278	0.192	1.248905771	up	6.90E-05	0.00232934	Ceacam2
ENSMUSG00000060678	0.994	3.186	3.133	10.433	2.177	4.694	1.242228689	up	0.000108573	0.003290284	Hist1h4c
ENSMUSG00000021322	0.916	1.27	3.326	4.196	2.474	6.361	1.240847109	up	2.90E-06	0.000179409	Aoah
ENSMUSG00000094797	13.809	2.774	2.18	22.412	13.344	8.524	1.238631792	up	0.000155493	0.004308945	Igkv6-15
ENSMUSG00000074220	0.696	0.725	1.058	1.859	1.203	2.778	1.235206174	up	2.79E-05	0.001114968	Zfp382
ENSMUSG00000014361	4.839	2.702	8.694	15.729	6.335	16.049	1.231022777	up	3.06E-06	0.000185723	Mertk
ENSMUSG00000032942	0.385	0.151	0.815	1.195	0.784	1.19	1.228165032	up	7.68E-05	0.002550798	Ucp3
ENSMUSG00000076526	1.585	2.134	0.991	8.237	0.763	2.036	1.227891901	up	0.001185668	0.020558158	Igkv12-98
ENSMUSG00000036469	4.584	1.999	5.695	10.789	6.71	11.259	1.227685799	up	5.65E-06	0.000308597	1-Mar
ENSMUSG00000031824	5.469	4.003	10.697	17.642	7.367	22.107	1.223954791	up	2.75E-06	0.00017131	6430548M08Rik
ENSMUSG00000004864	4.684	5.531	15.065	17.764	11.025	30.128	1.220589771	up	2.46E-06	0.000155854	Mapk13
ENSMUSG00000044734	53.327	50.221	131.283	175.603	104.825	266.67	1.220165891	up	2.22E-06	0.000143347	Serpinb1a
ENSMUSG00000079481	2.433	1.842	6.446	8.256	4.274	12.414	1.21802321	up	2.11E-06	0.000137585	Nhsl2
ENSMUSG00000047963	2.723	2.1	2.446	3.621	6.076	7.195	1.216172246	up	2.07E-05	0.000879923	Stbd1
ENSMUSG00000030747	3.726	3.639	8.697	12.584	7.067	17.451	1.207692626	up	4.28E-06	0.000241758	Dgat2
ENSMUSG00000022235	2.879	0.965	4.143	7.524	4.417	6.507	1.207431601	up	2.19E-05	0.000920835	Cmbl
ENSMUSG00000040537	0.663	0.33	0.695	1.227	1.068	1.605	1.206706803	up	1.77E-05	0.00078165	Adam22
ENSMUSG00000059316	3.682	3.689	7.479	12.002	6.364	15.877	1.205181133	up	4.55E-06	0.000254046	Slc27a4
ENSMUSG00000055069	0.502	0.449	0.764	1.454	1.18	1.322	1.204406031	up	6.95E-05	0.002342996	Rab39
ENSMUSG00000076562	3.348	3.576	0	6.987	3.195	5.769	1.203615604	up	0.000793215	0.015060094	Igkv4-50
ENSMUSG00000036641	1.323	1.285	1.902	3.861	3.044	3.485	1.203453473	up	1.52E-05	0.000687701	Ccdc148
ENSMUSG00000089672	2.169	6.591	11.246	11.423	2.785	31.807	1.201549217	up	2.31E-06	0.00014792	Lilr4b
ENSMUSG00000031722	63.99	81.919	208.724	238.464	167.074	410.033	1.201476789	up	2.43E-06	0.000154905	Hp
ENSMUSG00000095351	15.378	22.916	0.182	29.367	38.15	20.788	1.198472834	up	8.70E-05	0.002755659	Igkv3-2
ENSMUSG00000022032	0.323	0.397	0.958	1.2	1.076	1.578	1.198159421	up	1.50E-05	0.000685755	Scara5
ENSMUSG00000093838	1.347	0.635	1.572	5.318	2.457	0.378	1.197200801	up	0.00391676	0.048428394	Ighv3-1
ENSMUSG00000019278	0.666	0.132	0.491	0.682	0.384	1.891	1.195991106	up	0.000224999	0.00575426	Dpep1
ENSMUSG00000020846	10.759	12.058	31.167	38.895	23.714	61.015	1.195309906	up	3.10E-06	0.000186775	Fam101b
ENSMUSG00000074272	10.824	4.869	26.306	33.543	12.936	49.687	1.195113891	up	2.99E-06	0.000184306	Ceacam1
ENSMUSG00000029915	4.604	5.288	13.582	18.818	9.138	25.769	1.194426069	up	3.32E-06	0.000193926	Clec5a
ENSMUSG00000034997	0.978	0.1	0.81	1.633	0.846	1.843	1.193550769	up	8.96E-05	0.002830886	Htr2a
ENSMUSG00000025473	3.984	3.779	7.04	10.029	7.849	15.898	1.189944685	up	7.72E-06	0.000405089	Adam8
ENSMUSG00000025279	6.851	3.743	6.576	14.647	11.831	12.694	1.189791185	up	1.65E-05	0.000739667	Dnase1l3
ENSMUSG00000074403	1.288	3.186	1.409	7.9	3.66	1.809	1.183855813	up	0.000500941	0.010651864	Hist2h3b
ENSMUSG00000049130	5.441	4.523	10.996	14.898	8.648	24.014	1.18199452	up	6.50E-06	0.000349075	C5ar1
ENSMUSG00000049313	8.343	5.687	15.83	24.002	14.792	28.955	1.181904431	up	6.25E-06	0.000336515	Sorl1
ENSMUSG00000076619	178.385	124.936	190.51	486.07	381.739	251.999	1.181157184	up	2.91E-05	0.001154029	Ighj3
ENSMUSG00000076608	663.583	689.706	9.047	937.592	1601.519	549.499	1.180873371	up	9.88E-05	0.003053504	Igkj5
ENSMUSG00000036053	3.281	1.964	5.801	11.415	4.452	9.176	1.180664411	up	8.07E-06	0.000415917	Fmnl2
ENSMUSG00000078611	1.019	0.739	2.059	3.516	1.518	3.613	1.179127494	up	9.96E-05	0.003071731	Gm5901
ENSMUSG00000021903	0.286	0.129	0.5	1.166	0.397	0.509	1.176545278	up	6.54E-05	0.002215718	Galnt15
ENSMUSG00000097643	0.48	0.368	0.709	1.371	0.531	1.619	1.175667895	up	0.000119789	0.003554248	A130051J06Rik
ENSMUSG00000103254	3.133	0.211	0.392	1.704	2.45	4.276	1.173393483	up	0.003399332	0.043816923	Ighv1-15
ENSMUSG00000090639	16.811	11.981	31.835	55.693	28.422	52.5	1.17204385	up	7.89E-06	0.00040977	Gm20425
ENSMUSG00000076501	7.369	5.024	4.803	17.381	15.184	6.08	1.168069073	up	0.00013951	0.003929593	Igkv2-137
ENSMUSG00000043207	17.216	17.394	31.123	58.768	22.278	66.219	1.163688403	up	8.58E-06	0.000441284	Zmpste24
ENSMUSG00000054008	4.982	2.683	5.414	13.064	4.828	11.367	1.161445259	up	1.81E-05	0.000790304	Ndst1
ENSMUSG00000044749	0.15	0.226	0.59	0.52	0.303	1.34	1.160464672	up	3.94E-05	0.001467539	Abca6
ENSMUSG00000072949	1.814	1.472	3.396	5.372	3.649	5.918	1.160373802	up	3.39E-05	0.001299787	Acot1
ENSMUSG00000038375	6.767	5.735	11.646	19.306	9.292	25.369	1.160074761	up	1.01E-05	0.000507816	Trp53inp2
ENSMUSG00000029919	3.345	1.406	3.798	6.922	4.643	7.531	1.159163344	up	2.53E-05	0.001025225	Hpgds
ENSMUSG00000001128	20.359	14.708	34.924	56.679	32.226	67.406	1.159143834	up	1.10E-05	0.000547155	Cfp
ENSMUSG00000031377	1.677	1.125	3.113	3.741	1.583	7.867	1.156700408	up	1.46E-05	0.000673886	Bmx
ENSMUSG00000028967	3.715	1.648	3.018	8.014	3.353	7.301	1.155088577	up	3.84E-05	0.0014411	Errfi1
ENSMUSG00000039813	1.694	1.269	3.713	3.982	3.28	7.56	1.150328085	up	1.18E-05	0.0005788	Tbc1d2
ENSMUSG00000026185	1.046	1.146	2.484	3.519	4.846	2.014	1.149812259	up	2.52E-05	0.001024601	Igfbp5
ENSMUSG00000033730	0.444	0.209	0.437	0.986	1.028	0.405	1.147905464	up	0.002896648	0.03908194	Egr3
ENSMUSG00000047875	0.898	0.816	2.007	2.632	1.741	3.874	1.147541046	up	1.84E-05	0.000800769	Gpr157
ENSMUSG00000027698	4.812	2.777	8.725	13.782	6.63	15.601	1.14226213	up	1.37E-05	0.000640985	Nceh1
ENSMUSG00000094006	14.516	7.645	0.187	23.843	13.661	11.756	1.140165107	up	0.000455091	0.009808795	Igkv4-59
ENSMUSG00000024011	3.316	2.81	7.558	9.649	5.002	15.484	1.138777418	up	1.20E-05	0.000586133	Pi16
ENSMUSG00000027219	3.03	2.561	6.195	6.684	5.812	13.382	1.134452015	up	1.54E-05	0.000697568	Slc28a2
ENSMUSG00000026177	7.575	5.322	12.549	21.947	12.501	21.417	1.134413207	up	2.04E-05	0.000871758	Slc11a1
ENSMUSG00000030109	0.217	0.281	0.759	0.941	0.388	1.432	1.133333882	up	0.000130598	0.003794129	Slc6a12
ENSMUSG00000022901	3.682	1.762	5.274	9.466	5.238	8.81	1.133264552	up	2.93E-05	0.001155827	Cd86
ENSMUSG00000025195	1.352	0.622	2.211	3.472	1.653	4.051	1.132075546	up	2.80E-05	0.001116935	Dnmbp
ENSMUSG00000013974	9.202	10.952	29.546	35.104	18.375	55.404	1.131413633	up	9.07E-06	0.000464851	Mcemp1
ENSMUSG00000024679	3.887	5.109	4.879	8.179	2.541	19.659	1.130417172	up	2.81E-05	0.001118799	Ms4a6d
ENSMUSG00000032514	0.432	0.478	1.71	1.891	1.012	2.829	1.128575679	up	2.36E-05	0.000977455	Ttc21a
ENSMUSG00000023913	11.227	9.788	20.759	36.486	14.831	39.788	1.124868843	up	1.75E-05	0.000775415	Pla2g7
ENSMUSG00000040061	7.176	4.706	16.076	19.844	12.189	28.933	1.124659925	up	1.33E-05	0.000625692	Plcb2
ENSMUSG00000028989	0.838	0.824	2.582	3.513	1.564	4.175	1.123788881	up	3.77E-05	0.001426659	Angptl7
ENSMUSG00000022057	1.782	0.55	1.446	4.523	1.037	2.676	1.123701393	up	0.000132147	0.003800168	Adamdec1
ENSMUSG00000064246	13.903	15.09	64.314	85.916	30.216	86.846	1.121241083	up	6.73E-06	0.000357808	Chil1
ENSMUSG00000026879	27.68	21.185	50.034	87.153	36.002	91.752	1.119661014	up	1.78E-05	0.000784662	Gsn
ENSMUSG00000031825	3.808	3.538	7.879	11.595	5.954	15.534	1.11949441	up	1.80E-05	0.000790304	Crispld2
ENSMUSG00000033777	4.199	2.371	7.13	11.559	4.252	13.907	1.116990881	up	2.18E-05	0.000918674	Tlr13
ENSMUSG00000035954	0.828	0.67	1.074	2.424	1.017	2.141	1.116984848	up	4.90E-05	0.001744924	Dock4
ENSMUSG00000004609	5.112	5.317	12.124	16.637	8.545	23.702	1.115939628	up	1.49E-05	0.000683686	Cd33
ENSMUSG00000070372	18.772	27.824	23.019	60.392	23.245	67.124	1.114759704	up	2.92E-05	0.001154029	Capza1
ENSMUSG00000026193	24.403	22.947	60.695	83.24	27.61	122.857	1.113047098	up	1.20E-05	0.000584586	Fn1
ENSMUSG00000005803	5.311	6.018	11.365	16.91	9.952	22.168	1.111251413	up	2.20E-05	0.000926303	Sqrdl
ENSMUSG00000031584	70.385	25.316	90.054	131.699	35.735	233.644	1.11046928	up	2.31E-05	0.00096718	Gsr
ENSMUSG00000040724	0.878	0.553	1.79	2.713	1.445	2.796	1.109613577	up	2.58E-05	0.00104059	Kcna2
ENSMUSG00000031129	3.307	1.879	4.719	9.622	4.063	7.689	1.109393629	up	4.00E-05	0.001485954	Slc9a9
ENSMUSG00000000290	43.642	32.83	107.046	143.819	77.798	174.309	1.109296584	up	1.51E-05	0.000687701	Itgb2
ENSMUSG00000026358	0.879	0.559	2.417	1.921	1.774	4.62	1.108383542	up	2.92E-05	0.001154029	Rgs1
ENSMUSG00000020340	14.499	10.329	20.018	34.185	22.668	39.789	1.107619278	up	3.20E-05	0.001233802	Cyfip2
ENSMUSG00000030148	8.779	8.957	27.657	35.03	16.707	45.986	1.10617726	up	1.30E-05	0.000622069	Clec4a2
ENSMUSG00000026623	5.869	3.671	10.126	14.282	7.715	20.335	1.105927278	up	2.34E-05	0.000971021	Lpgat1
ENSMUSG00000036353	3.641	2.065	7.399	11.122	5.3	11.773	1.105145262	up	2.79E-05	0.00111436	P2ry12
ENSMUSG00000056498	4.537	3.722	8.764	11.476	7.264	17.819	1.102605455	up	2.60E-05	0.001048387	Tmem154
ENSMUSG00000008540	10.497	9.452	22.577	35.663	14.689	40.966	1.102499725	up	2.16E-05	0.000912692	Mgst1
ENSMUSG00000028573	0.164	0.619	1.269	1.25	1.313	1.845	1.101967367	up	8.83E-05	0.0027929	Fggy
ENSMUSG00000060044	2.177	1.422	3.021	5.842	2.724	5.645	1.101755841	up	4.56E-05	0.001629936	Tmem26
ENSMUSG00000026536	0.748	0.539	0.655	1.303	0.741	2.127	1.101660445	up	0.000518758	0.010928998	Mnda
ENSMUSG00000019066	5.51	5.193	14.116	17.273	9.151	26.739	1.098884564	up	1.80E-05	0.000790304	Rab3d
ENSMUSG00000024885	7.835	7.463	22.442	27.156	15.7	37.977	1.098788835	up	1.81E-05	0.000790304	Aldh3b1
ENSMUSG00000095332	2.896	2.047	2.887	6.841	2.913	7.007	1.097729563	up	9.52E-05	0.002978374	Gm9821
ENSMUSG00000052435	19.607	23.443	72.532	80.485	56.211	110.543	1.096969656	up	1.46E-05	0.000674078	Cebpe
ENSMUSG00000037762	1.945	1.321	3.734	5.752	3.593	5.63	1.096800002	up	4.35E-05	0.001573243	Slc16a9
ENSMUSG00000040432	0.491	0.309	0.86	0.831	0.965	1.749	1.093217841	up	0.000863048	0.016016242	Ltb4r2
ENSMUSG00000052688	1.525	0.882	1.73	2.772	3.051	3	1.09212898	up	0.000107753	0.003282391	Rab7b
ENSMUSG00000054178	1.342	0.675	1.175	2.574	1.921	2.313	1.092050701	up	0.000398076	0.00899477	Gm9938
ENSMUSG00000069516	801.993	532.347	2033.994	2821.924	1018.528	3333.461	1.090724366	up	1.72E-05	0.000764845	Lyz2
ENSMUSG00000032094	3.919	1.791	10.134	12.159	8.55	13.014	1.089651472	up	3.85E-05	0.001441475	Cd3d
ENSMUSG00000051506	8.945	4.55	10.053	20.684	11.679	17.672	1.087235807	up	5.79E-05	0.002002157	Wdfy4
ENSMUSG00000076621	117.091	153.66	133.619	511.702	225.908	119.943	1.084544213	up	0.0001235	0.003641346	Ighj1
ENSMUSG00000025375	1.874	1.482	3.232	3.368	2.315	8.277	1.083039667	up	3.83E-05	0.0014411	Aatk
ENSMUSG00000024670	1.425	0.928	1.406	3.201	2.596	2.169	1.082898848	up	0.00021088	0.005502692	Cd6
ENSMUSG00000096953	4.954	4.669	5.678	9.482	7.946	14.98	1.082574755	up	0.000148564	0.00415052	Gm26571
ENSMUSG00000031610	0.561	0.423	1.473	0.855	1.512	2.838	1.082071133	up	0.001538302	0.024827765	Scrg1
ENSMUSG00000040111	1.863	1.501	3.434	5.33	2.645	6.413	1.081348048	up	3.86E-05	0.001441639	Gramd1b
ENSMUSG00000027488	1.723	1.071	1.925	4.498	2.624	2.863	1.08079778	up	0.00019598	0.005203136	Snta1
ENSMUSG00000054889	0.279	0.201	0.468	0.306	0.498	1.201	1.078242023	up	0.000109682	0.00330203	Dsp
ENSMUSG00000052396	2.03	2.704	7.687	6.46	6.726	13.021	1.076987619	up	3.46E-05	0.001323733	Mogat2
ENSMUSG00000027843	8.735	5.209	11.706	18.999	15.699	19.345	1.075060294	up	7.00E-05	0.002350809	Ptpn22
ENSMUSG00000054203	1.412	0.688	2.174	3.626	2.174	3.202	1.074127069	up	0.000230209	0.00586563	Ifi205
ENSMUSG00000040229	1.842	0.496	3.619	5.947	2.057	4.541	1.074073198	up	8.58E-05	0.00274307	Gpr34
ENSMUSG00000053318	0.994	0.491	1.368	2.444	1.675	1.889	1.073609041	up	0.000478588	0.010208219	Slamf8
ENSMUSG00000004359	13.345	8.249	20.517	30.467	21.053	37.011	1.071931695	up	5.58E-05	0.001947725	Spic
ENSMUSG00000030711	2.919	2.113	4.471	7.322	4.785	7.851	1.070273691	up	0.000113538	0.003394583	Sult1a1
ENSMUSG00000021003	2.076	2.286	4.353	6.018	3.15	9.125	1.069459162	up	4.66E-05	0.001664216	Galc
ENSMUSG00000051748	31.494	46.23	123.887	142.744	74.685	205.166	1.067690117	up	2.25E-05	0.000944586	Wfdc21
ENSMUSG00000041268	1.5	1.593	3.241	4.67	2.151	6.453	1.067057279	up	3.90E-05	0.001456307	Dmxl2
ENSMUSG00000026480	14.162	10.74	27.522	36.25	22.51	51.035	1.066469877	up	4.04E-05	0.001497184	Ncf2
ENSMUSG00000037095	17.967	26.743	42.292	52.547	36.723	92.899	1.066131015	up	3.70E-05	0.001404864	Lrg1
ENSMUSG00000005413	101.013	67.493	233.141	254.254	264.01	322.139	1.065147586	up	3.96E-05	0.001472808	Hmox1
ENSMUSG00000024672	1.587	1.069	1.508	2.802	0.993	4.919	1.06482261	up	0.000247181	0.006168123	Ms4a7
ENSMUSG00000079362	0.419	0.292	0.798	1.295	0.829	1.035	1.064379228	up	0.000244339	0.006134423	Gbp6
ENSMUSG00000026073	0.453	1.358	0.504	1.428	1.213	2.198	1.062722513	up	0.000534906	0.011161823	Il1r2
ENSMUSG00000021665	16.503	14.193	36.075	53.03	27.898	58.428	1.061447806	up	4.18E-05	0.001528246	Hexb
ENSMUSG00000058385	1.317	2.173	4.18	11.566	1.387	3.054	1.061110648	up	0.000599264	0.0121161	Hist1h2bg
ENSMUSG00000041754	16.438	18.174	60.04	63.796	36.868	96.819	1.060999762	up	2.51E-05	0.001022364	Trem3
ENSMUSG00000020709	4.885	3.65	6.664	12.475	6.263	12.959	1.060221701	up	9.61E-05	0.003002207	Adap2
ENSMUSG00000046805	55.795	31.203	100.731	156.51	68.912	166.043	1.060219794	up	4.44E-05	0.001595035	Mpeg1
ENSMUSG00000078153	6.288	3.273	8.543	13.421	9.405	14.926	1.060120179	up	0.00014434	0.004054521	Psme2b
ENSMUSG00000022667	2.574	1.487	3.997	6.675	2.937	7.163	1.057540024	up	0.000116478	0.003471054	Cd200r1
ENSMUSG00000069830	0.585	0.853	1.832	2.617	1.127	3.062	1.056829331	up	7.24E-05	0.002418033	Nlrp1a
ENSMUSG00000040249	6.071	4.223	10.261	17.012	6.645	19.031	1.054232039	up	5.22E-05	0.001847404	Lrp1
ENSMUSG00000024300	17.196	13.241	36.187	42.504	25.272	70.525	1.053664042	up	4.18E-05	0.001528246	Myo1f
ENSMUSG00000030427	2.649	2.439	5.943	7.034	4.231	11.618	1.052509446	up	6.03E-05	0.002068239	Lilra6
ENSMUSG00000027068	0.44	0.813	0.642	1.025	0.865	2.042	1.051883643	up	0.00022339	0.005734504	Dhrs9
ENSMUSG00000069274	0.804	0.947	6.506	14.62	1.353	1.129	1.050204417	up	0.000578542	0.011814859	Hist1h4f
ENSMUSG00000021123	2.494	2.351	5.921	6.726	5.162	10.407	1.050030026	up	7.81E-05	0.002576251	Rdh12
ENSMUSG00000048078	0.676	0.582	1.264	2.189	1.225	1.807	1.048871509	up	8.24E-05	0.002663284	Tenm4
ENSMUSG00000002985	75.494	46.042	126.762	209.706	107.815	195.834	1.047875196	up	6.42E-05	0.002184754	Apoe
ENSMUSG00000032890	1.34	0.802	2.754	4.477	2.198	3.438	1.046079745	up	7.74E-05	0.002561817	Rims3
ENSMUSG00000092233	13.515	10.747	14.047	27.875	19.027	32.16	1.045242852	up	0.000223761	0.005736874	Gm20403
ENSMUSG00000046321	0.464	0.17	1.33	1.918	0.456	1.68	1.044416345	up	0.000193896	0.005171065	Hs3st2
ENSMUSG00000068747	14.484	10.477	31.291	37.501	23.522	54.997	1.044357593	up	4.86E-05	0.001730131	Sort1
ENSMUSG00000017969	0.481	0.065	1.172	1.482	1.041	1.023	1.044165477	up	0.000651873	0.012988198	Ptgis
ENSMUSG00000049562	3.633	2.586	6.16	7.61	5.135	12.75	1.042139726	up	8.25E-05	0.002663284	Ap5b1
ENSMUSG00000020961	1.758	0.821	2.804	4.657	2.02	4.404	1.041192481	up	0.000108431	0.003290284	Ston2
ENSMUSG00000041992	2.719	1.263	2.88	6.619	2.157	5.348	1.041123503	up	0.00015969	0.004413381	Rapgef5
ENSMUSG00000039005	2.083	1.53	3.647	6.31	2.263	6.363	1.040446094	up	8.19E-05	0.002654832	Tlr4
ENSMUSG00000095285	2.443	1.594	2.138	7.156	4.273	1.267	1.039503118	up	0.003528846	0.044956714	Ighv5-9
ENSMUSG00000037949	4.232	3.618	8.333	12.251	6.21	14.744	1.036784336	up	7.90E-05	0.002593199	Ano10
ENSMUSG00000032776	1.114	0.835	1.186	2.226	1.413	2.791	1.035646336	up	0.000209369	0.005470209	Mctp2
ENSMUSG00000031591	9.335	6.638	17.183	25.492	13.554	28.789	1.032693138	up	7.87E-05	0.002593199	Asah1
ENSMUSG00000043795	0.768	0.526	0.794	1.772	0.5	2	1.031731358	up	0.000645183	0.012867366	Prr33
ENSMUSG00000056071	1656.577	2181.516	6139.669	6478.641	4184.033	9707.341	1.029658659	up	3.84E-05	0.0014411	S100a9
ENSMUSG00000021094	10.868	11.438	19.395	25.597	16.779	42.755	1.029549652	up	9.02E-05	0.002841646	Dhrs7
ENSMUSG00000095981	4.595	2.681	3.639	7.777	8.476	6.025	1.029105382	up	0.001744542	0.02737254	Ighv10-1
ENSMUSG00000061414	0.98	1.033	1.363	2.196	1.408	3.274	1.026021893	up	0.000705078	0.013768099	Cracr2a
ENSMUSG00000034271	5.137	4.644	12.757	14.418	10.41	21.052	1.025408203	up	7.80E-05	0.002576251	Jdp2
ENSMUSG00000030413	81.838	94.519	294.54	266.555	255.544	433.952	1.021671384	up	4.98E-05	0.001767228	Pglyrp1
ENSMUSG00000054404	3.773	2.412	5.709	9.033	4.886	10.197	1.01957227	up	0.000129745	0.003786647	Slfn5
ENSMUSG00000039853	3.3	1.859	3.045	6.344	4.199	6.088	1.019208279	up	0.000328199	0.007756825	Trim14
ENSMUSG00000097078	5.6	3.21	6.226	12.359	6.5	11.611	1.018822897	up	0.000293053	0.007060466	Gm26566
ENSMUSG00000033792	1.743	0.874	2.114	3.748	1.724	4.116	1.018621539	up	0.000202542	0.005332485	Atp7a
ENSMUSG00000024365	0.229	0.18	0.802	0.226	0.257	1.973	1.018303313	up	0.00076085	0.014607459	Cyp21a1
ENSMUSG00000095682	1.532	22.067	13.406	27.959	46.618	0.369	1.018072058	up	0.000357952	0.008335461	Igkv3-1
ENSMUSG00000024340	0.699	0.573	1.942	0.489	2.61	3.398	1.014723782	up	0.000260289	0.006437907	Btnl2
ENSMUSG00000038745	0.687	0.324	1.203	1.718	0.868	1.887	1.013601266	up	0.000252389	0.006282825	Nlrp6
ENSMUSG00000094872	12.239	6.082	0.195	16.382	11.244	9.755	1.013414745	up	0.002532116	0.036469915	Igkv9-120
ENSMUSG00000060012	2.411	1.665	2.27	5.267	2.763	4.783	1.01334477	up	0.000253551	0.006304123	Kif13b
ENSMUSG00000031328	80.907	48.249	133.937	199.076	92.854	239.029	1.013019299	up	9.87E-05	0.003053504	Flna
ENSMUSG00000108684	0.681	0.302	0.911	0.813	2.562	0.45	1.012871151	up	0.002607836	0.037289511	Pik3c2g
ENSMUSG00000055782	2.999	2.465	7.986	8.383	5.398	13.363	1.012864848	up	7.23E-05	0.002418033	Abcd2
ENSMUSG00000043740	2.791	1.612	8.035	9.332	3.675	12.086	1.012354981	up	6.57E-05	0.002220469	B430306N03Rik
ENSMUSG00000000627	0.711	0.399	0.993	1.578	0.874	1.793	1.01227833	up	0.000406937	0.00917483	Sema4f
ENSMUSG00000074497	1.6	1.508	2.195	3.521	2.606	4.572	1.012183853	up	0.000265256	0.006547657	A430078G23Rik
ENSMUSG00000047798	5.439	4.97	14.972	14.685	11.363	25.106	1.011012236	up	8.23E-05	0.002663284	Cd300lf
ENSMUSG00000031530	0.487	0.216	0.452	0.631	0.362	1.337	1.010551054	up	0.001478443	0.024205035	Dusp4
ENSMUSG00000005580	2.101	0.841	2.13	4.4	1.693	4.12	1.009350703	up	0.000258789	0.00641112	Adcy9
ENSMUSG00000041642	4.895	3.769	7.309	10.552	7.489	14.099	1.008598348	up	0.00013865	0.003910723	Kif21b
ENSMUSG00000051504	1.411	1.059	2.805	5.969	2.155	2.486	1.007769268	up	0.000216448	0.005612351	Siglech
ENSMUSG00000025330	4.918	12.084	14.576	20.033	12.025	31.337	1.005380474	up	9.20E-05	0.002891053	Padi4
ENSMUSG00000024085	10.416	7.487	16.464	23.742	14.789	30.405	1.00417052	up	0.000132084	0.003800168	Man2a1
ENSMUSG00000062312	0.674	0.635	1.001	1.87	1.029	1.735	1.003426461	up	0.000345953	0.008120429	Erbb2
ENSMUSG00000031093	6.299	4.207	10.474	14.378	8.975	18.671	1.002095518	up	0.0001323	0.003800168	Dock11
ENSMUSG00000027996	0.431	1.368	0.927	0.133	1.024	0.198	-1.006888915	down	0.001433107	0.023802546	Sfrp2
ENSMUSG00000040189	0.993	0.815	1.598	0.325	0.701	0.666	-1.008063326	down	0.001200373	0.020671745	Ccdc114
ENSMUSG00000044312	0.663	1.01	0.491	0.086	0.816	0.172	-1.008680904	down	0.002896648	0.03908194	Neurog3
ENSMUSG00000044176	0.64	1.448	0.56	0.433	0.701	0.18	-1.009281325	down	0.003424756	0.043984906	Spink10
ENSMUSG00000061393	0.538	1.225	1.49	0.379	0.604	0.63	-1.010673502	down	0.002623391	0.037391837	Acvr2b
ENSMUSG00000047222	1.031	7.015	2.606	0.969	1.157	3.153	-1.012374387	down	0.001915105	0.029352589	Rnase2a
ENSMUSG00000030735	1.466	4.653	3.893	1.075	2.387	1.456	-1.025139	down	0.000391942	0.00890509	Gm9755
ENSMUSG00000029762	5.148	7.851	11.847	4.65	3.897	3.641	-1.027371323	down	0.000276691	0.006764954	Akr1b8
ENSMUSG00000039492	0.94	1.914	0.922	0.445	1.045	0.359	-1.02892042	down	0.000502347	0.010670718	Ccdc27
ENSMUSG00000005124	1.603	1.569	1.956	0.991	0.753	0.762	-1.032127555	down	0.000197923	0.005232583	Wisp1
ENSMUSG00000036214	1.617	2.632	3.023	1.119	1.361	1.074	-1.032286274	down	0.00090135	0.016577424	Znrd1as
ENSMUSG00000074357	0.896	0.978	1.032	0.16	0.755	0.504	-1.032601831	down	0.001838694	0.028490747	AA386476
ENSMUSG00000075014	211.384	183.857	1057.483	171.415	371.842	166.149	-1.034074075	down	0.000239755	0.006063777	Gm10800
ENSMUSG00000050587	0.374	1.2	0.505	0.201	0.686	0.124	-1.037912416	down	0.000322507	0.007648663	Lrrc4c
ENSMUSG00000019732	0.961	0.906	1.051	0.576	0.573	0.27	-1.038540893	down	0.001114234	0.019548535	Calr3
ENSMUSG00000071392	0.337	1.297	0.591	0.198	0.743	0.131	-1.051412573	down	0.000624673	0.012555754	Ect2l
ENSMUSG00000030510	0.483	1.433	1.035	0.061	1.117	0.244	-1.051707907	down	0.000324425	0.007685289	Cers3
ENSMUSG00000045608	0.499	1.22	0.854	0.115	0.994	0.128	-1.054792473	down	0.000292628	0.007060466	Dbx2
ENSMUSG00000095427	0.118	39.13	19.512	12.476	0.596	15.113	-1.059826932	down	0.000366606	0.008469826	Rps2-ps6
ENSMUSG00000096768	33.057	34.449	45.511	8.812	30.485	14.493	-1.07108774	down	4.46E-05	0.001598931	Erdr1
ENSMUSG00000045257	1.83	5.288	4.591	3.509	1.438	0.617	-1.07301547	down	0.000613407	0.012377692	Morn2
ENSMUSG00000029838	0.503	1.057	0.661	0.426	0.424	0.193	-1.088273936	down	0.000385882	0.008837893	Ptn
ENSMUSG00000031481	0.524	2.033	0.674	0.078	1.246	0.173	-1.108357178	down	0.000165132	0.004527251	Tpte
ENSMUSG00000000416	2.332	3.147	2.389	1.054	1.674	0.916	-1.10983674	down	3.03E-05	0.001183551	Cttnbp2
ENSMUSG00000097187	1.515	2.04	1.799	1.007	0.729	0.73	-1.11749846	down	0.00147536	0.024205035	Gm19426
ENSMUSG00000079652	0.8	1.567	1.563	0.208	1.141	0.45	-1.126031175	down	0.000742093	0.014327623	Fam71f2
ENSMUSG00000055933	0.668	2.249	0.668	0.404	1.125	0.107	-1.130364036	down	0.001801995	0.027964248	Oosp3
ENSMUSG00000010830	1.778	2.513	3.355	1.269	0.936	1.28	-1.132871108	down	0.000218453	0.005657212	Kdelr3
ENSMUSG00000018659	12.119	59.326	36.355	13.456	18.432	17.233	-1.133897382	down	3.04E-05	0.001185714	Pnpo
ENSMUSG00000090166	0.463	2.402	37.623	0.098	8.293	9.962	-1.141349562	down	0.00034103	0.008023183	Ear10
ENSMUSG00000065947	8.993	46.117	18.983	5.595	22.05	5.351	-1.166973356	down	2.40E-05	0.000991582	mt-Nd4l
ENSMUSG00000051062	0.679	1.084	0.869	0.044	0.968	0.147	-1.181192893	down	0.000478214	0.010208219	Fbll1
ENSMUSG00000032899	0.463	1.248	0.908	0.317	0.762	0.074	-1.181526288	down	7.11E-05	0.002383856	Styk1
ENSMUSG00000091955	1.944	1.984	2.268	0.137	2.046	0.546	-1.18207802	down	0.001144114	0.019983288	Gm9844
ENSMUSG00000045031	0.546	1.799	0.631	0.346	0.656	0.307	-1.183060404	down	4.40E-05	0.00158546	Cetn4
ENSMUSG00000025150	5.945	4.069	9.105	1.258	5.9	1.193	-1.194694376	down	1.63E-05	0.00073121	Cbr2
ENSMUSG00000057913	0.128	1.007	0.299	0	0.576	0.048	-1.196522714	down	0.001775339	0.027675904	Gm10032
ENSMUSG00000007888	0.143	1.666	0.167	0.364	0.362	0.134	-1.197339148	down	0.00079907	0.015155843	Crlf1
ENSMUSG00000063060	0.691	0.786	2.085	0.786	0.321	0.442	-1.199773519	down	0.000109132	0.003290284	Sox7
ENSMUSG00000021078	0.659	1.988	0.692	0.892	0.333	0.222	-1.204658833	down	0.004012633	0.049287788	Tomm20l
ENSMUSG00000026175	0.569	0.77	1.148	0.084	0.771	0.222	-1.20511443	down	8.34E-05	0.002688519	Vil1
ENSMUSG00000000982	2.051	2.513	5.386	1.736	1.123	1.441	-1.209788603	down	0.00020686	0.005418426	Ccl3
ENSMUSG00000066867	1.309	0.617	0.153	0.406	0.147	0.343	-1.211577048	down	0.000419143	0.009398502	Oas1e
ENSMUSG00000090451	0.166	1.952	0.435	0	0.907	0.186	-1.221640038	down	0.001915727	0.029352589	Gm6133
ENSMUSG00000042498	0.483	0.95	1.048	0.142	0.424	0.496	-1.221811743	down	0.000102102	0.003133472	D330045A20Rik
ENSMUSG00000042834	5.283	4.714	10.917	3.28	2.264	3.408	-1.223910612	down	1.41E-05	0.000657824	Nrep
ENSMUSG00000029019	0.302	1.991	0.088	0.085	0.932	0	-1.224815084	down	0.003531164	0.044958381	Nppb
ENSMUSG00000020191	0.478	1.893	0.293	0.202	0.604	0.322	-1.237618896	down	0.000278569	0.006788372	4930415F15Rik
ENSMUSG00000040794	1.035	3.214	0.959	0.155	1.743	0.308	-1.238166836	down	5.91E-05	0.002031925	C1qtnf4
ENSMUSG00000062426	0.784	0.887	1.715	0.265	0.726	0.441	-1.2398089	down	0.000905044	0.016618178	Olfr304
ENSMUSG00000052554	2.235	3.311	2.515	0	2.689	0.718	-1.2417239	down	0.002768278	0.037871806	Defb34
ENSMUSG00000022676	1.199	0.911	2.37	0.72	0.358	0.804	-1.249899976	down	8.65E-05	0.002746038	Snai2
ENSMUSG00000096337	1.229	1.366	0	0.027	1.061	0	-1.251750329	down	1.83E-05	0.000796551	Gm13694
ENSMUSG00000066407	2.618	12.339	11.918	5.761	2.425	3.09	-1.252786627	down	9.96E-05	0.003071731	Gm10263
ENSMUSG00000030235	0.264	1.016	0.713	0.182	0.464	0.188	-1.253812193	down	0.000103378	0.003167912	Slco1c1
ENSMUSG00000075015	1.714	2.35	11.323	1.583	3.675	1.139	-1.265849421	down	0.000103837	0.003177213	Gm10801
ENSMUSG00000093451	0.083	1.644	0.073	0	0.699	0.047	-1.267361773	down	0.00395706	0.048695572	Vmn1r24
ENSMUSG00000031452	0.498	1.042	2.952	0.047	1.257	0.559	-1.26837213	down	0.000136293	0.003854811	1700029H14Rik
ENSMUSG00000038552	0.678	0.335	1.103	0.301	0.354	0.218	-1.274380813	down	0.00015537	0.004308945	Fndc4
ENSMUSG00000053030	1.196	1.973	0.698	0.337	1.091	0.168	-1.275163628	down	0.000367684	0.008485207	Spink2
ENSMUSG00000059623	0.358	1.821	0.939	0.242	0.964	0.08	-1.275756094	down	0.000430908	0.009548464	Olfr39
ENSMUSG00000096484	1.04	0.445	0	0.027	0.584	0	-1.277063966	down	6.96E-05	0.002343082	Gm13696
ENSMUSG00000031535	0.241	1.59	0.685	0.051	0.812	0.169	-1.283220354	down	0.000433001	0.009548464	Dkk4
ENSMUSG00000063089	0.457	1.465	0.4	0.155	0.385	0.411	-1.285169545	down	0.003281701	0.042573077	Klk1b8
ENSMUSG00000062874	0.098	2.394	0.257	0.248	0.823	0.055	-1.285434984	down	0.001745229	0.02737254	Gm4978
ENSMUSG00000027654	10.92	5.195	5.158	4.869	1.868	1.987	-1.28566924	down	1.05E-06	7.24E-05	Fam83d
ENSMUSG00000079120	0.807	1.064	2.118	0	1.087	0.544	-1.288703737	down	0.002858963	0.038700458	AY761185
ENSMUSG00000079598	0.275	1.089	1.348	0.326	0.371	0.402	-1.300827974	down	0.000422434	0.009461976	Clec2l
ENSMUSG00000100622	3.915	4.673	3.769	1.215	2.692	1.1	-1.302796235	down	4.61E-06	0.000256002	Gm20379
ENSMUSG00000014704	1.195	0.626	1.898	0.3	0.484	0.721	-1.303441627	down	7.72E-05	0.002559625	Hoxa2
ENSMUSG00000095186	10.266	6.849	38.467	6.052	11.074	5.38	-1.30419365	down	5.68E-06	0.000308939	Gm10718
ENSMUSG00000070524	0.184	1.038	0.696	0.104	0.361	0.309	-1.305871015	down	0.001593817	0.02547079	Fcrlb
ENSMUSG00000069518	3.021	6.644	5.73	0.426	3.816	1.981	-1.306365494	down	0.001630052	0.026002429	Gm10271
ENSMUSG00000039323	5.703	3.702	12.998	1.229	0.453	7.348	-1.310608003	down	1.17E-05	0.000575723	Igfbp2
ENSMUSG00000017064	0.296	1.465	0.259	0.063	0.623	0.125	-1.31339562	down	0.001455477	0.024096224	Prl5a1
ENSMUSG00000037161	1.153	0.346	1.193	0.355	0.397	0.324	-1.320590408	down	0.000181269	0.004891396	Mgarp
ENSMUSG00000020639	0.722	1.871	0.632	0.356	0.658	0.27	-1.326628525	down	0.000104673	0.003198037	Pfn4
ENSMUSG00000020583	0.73	1.056	1.141	0.132	0.856	0.176	-1.328096104	down	1.01E-05	0.000507816	Matn3
ENSMUSG00000026241	0.452	2.132	0.396	0.064	0.952	0.169	-1.328229142	down	0.000219147	0.005660919	Nppc
ENSMUSG00000061906	0.332	1.096	0.582	0.105	0.665	0.023	-1.338506836	down	0.00012789	0.003751329	Ugt2b38
ENSMUSG00000041750	1.201	1.37	0.498	0.374	0.479	0.355	-1.342979351	down	0.000152502	0.004243227	Cd1d2
ENSMUSG00000028240	0.358	1.1	0.939	0.096	0.603	0.243	-1.344648171	down	1.01E-05	0.000507816	Cyp7a1
ENSMUSG00000064357	20.763	287.013	86.828	20.693	120.546	12.965	-1.355548293	down	2.29E-07	1.98E-05	mt-Atp6
ENSMUSG00000052075	0.139	1.378	0.244	0.118	0.528	0.039	-1.358370091	down	0.001232798	0.021141611	1700029F12Rik
ENSMUSG00000047733	0.721	1.223	1.388	0.122	0.364	0.81	-1.360285331	down	0.003666006	0.046019794	BC048609
ENSMUSG00000059305	6.153	2.223	11.938	1.996	3.713	2.19	-1.362397639	down	4.10E-06	0.000235399	Vpreb1
ENSMUSG00000091034	1.254	3.282	2.438	0.825	1.642	0.235	-1.36697824	down	9.62E-05	0.003002207	Gm17660
ENSMUSG00000098078	0.504	1.424	1.763	0.142	0.424	0.849	-1.381326334	down	0.003153883	0.041313249	Gm26992
ENSMUSG00000034258	0.549	1.078	0.981	0.31	0.462	0.218	-1.394736835	down	6.53E-06	0.000349428	Mfsd7c
ENSMUSG00000086277	1.119	1.958	0.769	0.27	0.942	0.225	-1.418414859	down	5.66E-05	0.001961053	4930558K02Rik
ENSMUSG00000083138	0.103	1.307	0.449	0.13	0.476	0.087	-1.419693862	down	0.000204077	0.005366017	Cyp4a29
ENSMUSG00000052303	0.144	1.289	0.252	0.061	0.485	0.081	-1.42189117	down	0.001002356	0.017937721	Mrgpra6
ENSMUSG00000029477	1.709	1.722	2.166	0.299	0.992	0.795	-1.422614335	down	7.15E-06	0.000378709	Morn3
ENSMUSG00000037797	0.289	1.036	0.304	0.049	0.39	0.163	-1.43163401	down	0.000638247	0.012741394	Adh4
ENSMUSG00000046345	0.558	1.104	0.635	0	0.564	0.282	-1.437797402	down	0.000130641	0.003794129	Smco1
ENSMUSG00000056509	0.813	2.848	0.509	0.098	1.37	0.065	-1.441906705	down	0.000112365	0.003367987	Gm9999
ENSMUSG00000096385	0.374	0.117	1.744	0	0.734	0.07	-1.471569458	down	3.79E-05	0.001428108	Gm11168
ENSMUSG00000031559	0.11	1.033	0.671	0.093	0.369	0.185	-1.483046796	down	0.002970248	0.039736011	4930555F03Rik
ENSMUSG00000030329	3.086	3.791	4.076	0.28	3.132	0.495	-1.486480659	down	5.13E-08	5.35E-06	Pianp
ENSMUSG00000095280	11.42	7.067	100.256	9.858	19.524	12.835	-1.491880433	down	3.32E-07	2.70E-05	Gm21738
ENSMUSG00000053846	0.249	0.665	3.722	0.158	1.397	0.082	-1.500118031	down	6.77E-07	5.08E-05	Lipg
ENSMUSG00000064356	40.433	757.42	79.204	49.527	236.712	22.289	-1.507260088	down	8.23E-09	1.11E-06	mt-Atp8
ENSMUSG00000025400	13.611	28.592	11.368	4.065	13.485	1.25	-1.510570155	down	1.32E-08	1.70E-06	Tac2
ENSMUSG00000094113	0.204	1.637	0.536	0.086	0.688	0.057	-1.512842285	down	0.000614409	0.012385761	5430401F13Rik
ENSMUSG00000039963	0.318	0.157	1.087	0.192	0.115	0.238	-1.513914859	down	5.40E-06	0.000296661	Ccdc40
ENSMUSG00000042377	0.871	1.007	0.705	0.723	0.111	0.065	-1.519522937	down	2.98E-07	2.48E-05	Fam83g
ENSMUSG00000059280	1.282	0.173	4.327	0.93	0.771	0.309	-1.522969787	down	0.000277835	0.006784855	Vpreb2
ENSMUSG00000005339	2.44	2.374	9.232	1.199	2.651	0.973	-1.541567623	down	4.76E-07	3.75E-05	Fcer1a
ENSMUSG00000052584	1.647	2.038	1.892	0.958	0.607	0.347	-1.54292073	down	1.30E-05	0.000622069	Serp2
ENSMUSG00000078865	0.533	1.279	1.485	0.451	0.612	0.054	-1.558967292	down	5.23E-06	0.000288473	Gm14406
ENSMUSG00000076534	1.162	11.39	0.203	2.95	0.783	0.522	-1.583154329	down	6.66E-06	0.000354789	Igkv12-89
ENSMUSG00000108763	1.759	0.638	2.132	0.115	1.197	0.19	-1.590384374	down	1.94E-06	0.000128141	RP23-198F11.3
ENSMUSG00000055403	0.159	1.11	0.056	0.081	0.295	0.054	-1.616816217	down	1.19E-05	0.000580582	4933427D06Rik
ENSMUSG00000032181	0.245	1.053	0.153	0.118	0.235	0.118	-1.617068305	down	1.85E-05	0.000801409	Scg3
ENSMUSG00000050762	0.313	1.241	1.097	0.053	0.792	0	-1.646032201	down	1.43E-05	0.00066707	Prss27
ENSMUSG00000101243	0.512	2.817	1.196	0.217	1.222	0	-1.650802794	down	4.34E-06	0.000244062	Gm28919
ENSMUSG00000055138	0.493	1.47	0.216	0	0.691	0	-1.652643534	down	0.000115283	0.003440426	Gm4861
ENSMUSG00000095891	0.224	0.134	1.837	0.259	0.24	0.195	-1.656960825	down	8.19E-07	5.90E-05	Gm10717
ENSMUSG00000053719	0.397	1.282	0.446	0.192	0.477	0	-1.662965013	down	1.59E-05	0.000717826	Klk1b26
ENSMUSG00000069804	0.616	2.452	2.636	0.405	0.98	0.404	-1.671161926	down	5.47E-08	5.62E-06	Gm10277
ENSMUSG00000055357	0.233	1.808	0.305	0	0.734	0	-1.672310189	down	1.02E-05	0.000508116	4933400A11Rik
ENSMUSG00000028558	0.325	1.257	0.427	0.083	0.383	0.146	-1.70997199	down	9.81E-07	6.81E-05	Calr4
ENSMUSG00000076589	0.199	2.062	1.044	0.168	0.837	0	-1.714463596	down	0.000908636	0.01663702	Igkv8-18
ENSMUSG00000055072	0.108	1.22	0.189	0.183	0.091	0.182	-1.727505265	down	0.003073318	0.040534681	Gm9964
ENSMUSG00000020213	0	1.322	0.153	0.074	0.369	0	-1.728530654	down	0.000908636	0.01663702	Glipr1l1
ENSMUSG00000001657	0.547	2.616	0.478	0.071	0.85	0.165	-1.742519005	down	8.58E-08	8.40E-06	Hoxc8
ENSMUSG00000072295	0.258	1.772	0.71	0.187	0.559	0.062	-1.757980803	down	2.18E-07	1.90E-05	Als2cr11
ENSMUSG00000035984	0.093	1.054	0.652	0.158	0.314	0.052	-1.773724144	down	0.000287421	0.006977519	Nme5
ENSMUSG00000042849	0.188	0.59	1.041	0	0.422	0.106	-1.778739193	down	5.58E-05	0.001947725	Olfr1414
ENSMUSG00000090877	0.785	0.502	11.774	0.925	0.59	2.284	-1.780766259	down	8.85E-09	1.17E-06	Hspa1b
ENSMUSG00000040770	0.148	1.252	0.194	0	0.373	0.083	-1.798798254	down	0.000185422	0.004970857	Il25
ENSMUSG00000028492	0	1.33	0.254	0	0.35	0.093	-1.831186513	down	5.73E-06	0.000309849	Saxo1
ENSMUSG00000058513	0.191	1.863	0.056	0.054	0.483	0.036	-1.87515205	down	5.66E-06	0.000308597	Olfr801
ENSMUSG00000094733	1.069	4.029	2.105	0	1.8	0.15	-1.883506703	down	1.97E-05	0.000846008	Gm5416
ENSMUSG00000027643	0.535	2.018	2.343	0	1.014	0.301	-1.894136921	down	4.57E-06	0.000254669	Ghrh
ENSMUSG00000094374	0.14	1.125	0	0	0.296	0.039	-1.907459594	down	0.000128921	0.003776187	Gm5435
ENSMUSG00000091285	0.497	4.061	1.015	0.28	1.116	0	-1.994834599	down	3.07E-06	0.000185723	Gm17430
ENSMUSG00000029184	0.416	1.018	0.437	0	0.42	0.047	-1.995388291	down	2.67E-05	0.001070679	Olfr109
ENSMUSG00000091731	0	7.478	0.695	0	2.005	0	-2.025635927	down	0.00178809	0.027769418	Gm17542
ENSMUSG00000096580	0	2.25	7.028	0.184	1.279	0.732	-2.078088874	down	7.21E-07	5.30E-05	Igkv1-132
ENSMUSG00000041073	0.466	5.1	0.52	0.285	0.514	0.569	-2.150976742	down	1.46E-13	6.66E-11	Nacad
ENSMUSG00000070868	0.47	0.501	1.968	0	0	0.632	-2.21196875	down	7.53E-11	2.01E-08	Skint3
ENSMUSG00000038327	0.288	1.123	0.432	0.035	0.208	0.139	-2.261472202	down	2.26E-08	2.69E-06	Serpinb9f
ENSMUSG00000031957	1.151	0.167	0.233	0.075	0.224	0	-2.363366049	down	1.33E-05	0.000626947	Ctrb1
ENSMUSG00000076570	0.226	4.054	16.05	1.341	2.478	0.127	-2.364263818	down	4.81E-11	1.36E-08	Igkv12-38
ENSMUSG00000069721	0.152	1.436	0	0	0.257	0.043	-2.392544137	down	3.12E-06	0.000187093	Krtap3-2
ENSMUSG00000052217	0.768	1.809	0.224	0.108	0.108	0.288	-2.467428697	down	2.99E-06	0.000184306	Hbb-bh1
ENSMUSG00000033834	0.115	1.133	0.2	0	0.193	0.064	-2.480463991	down	8.11E-07	5.90E-05	Tpbpa
ENSMUSG00000096736	0.351	0.551	1.432	0.198	0.197	0	-2.553817398	down	3.20E-06	0.000190198	Gm17535
ENSMUSG00000095547	0.524	0	2.063	0.111	0.184	0.123	-2.62105996	down	1.00E-10	2.55E-08	Gm10719
ENSMUSG00000091971	0.238	0.175	5.677	0.224	0.312	0.446	-2.628957111	down	1.69E-15	1.02E-12	Hspa1a
ENSMUSG00000073433	0.374	1.55	0.196	0	0.252	0.084	-2.646747193	down	6.89E-08	6.87E-06	Arhgdig
ENSMUSG00000092609	0.696	0.919	23.894	0.589	1.29	1.879	-2.761987791	down	4.88E-16	3.35E-13	Gm20481
ENSMUSG00000051046	0.188	1.062	0.219	0.053	0.053	0.106	-2.775369106	down	1.37E-07	1.26E-05	Olfr214
ENSMUSG00000101396	0	2.154	0	0.072	0.214	0	-2.899884779	down	3.51E-08	3.87E-06	Gm28510
ENSMUSG00000094719	0.145	3.272	0.253	0.367	0.122	0	-2.900228675	down	3.51E-08	3.87E-06	Gm5108
ENSMUSG00000095063	0	1.121	0	0	0.143	0	-2.944601761	down	9.30E-06	0.000474631	Slx
ENSMUSG00000060441	2.086	1.826	3.559	0.144	0.161	0.467	-3.269612348	down	1.74E-24	3.25E-21	Trim5
ENSMUSG00000038793	0.048	0	1.91	0.041	0.082	0.055	-3.437527933	down	7.21E-12	2.35E-09	Lefty1
ENSMUSG00000079655	0	1.258	0	0	0	0.107	-3.518992847	down	1.93E-06	0.00012773	Gm5168
ENSMUSG00000057596	1.944	1.3	3.641	0.142	0.158	0.235	-3.678407065	down	1.20E-28	4.94E-25	Trim30d
ENSMUSG00000096519	0	0	1.439	0.099	0	0	-3.821430107	down	1.25E-05	0.000603541	Gm10721
ENSMUSG00000101471	0.421	2.86	0.295	0	0.142	0.047	-4.220378328	down	5.13E-16	3.40E-13	Gm29276
ENSMUSG00000057762	0.519	3.632	0.778	0	0.125	0.125	-4.28496351	down	4.35E-20	4.47E-17	Gm6169
ENSMUSG00000096461	0.223	2.097	0.195	0	0	0.125	-4.298062568	down	3.29E-06	0.000192629	Igkv14-130
ENSMUSG00000032056	0.12	1.017	0.157	0	0.05	0	-4.61304231	down	3.32E-11	9.91E-09	Btg4
ENSMUSG00000029819	0	30.085	37.901	0.117	0	0.156	-7.944489273	down	3.91E-64	8.04E-60	Npy
ENSMUSG00000084945	0.193	1.094	0.169	0	0	0	-8.925801667	down	2.33E-05	0.00096718	C030037F17Rik
ENSMUSG00000075574	0	1.83	0	0	0	0	-9.25502857	down	8.23E-07	5.90E-05	Defb48
ENSMUSG00000094168	0	5.758	1.528	0	0	0	-11.24654268	down	1.32E-05	0.000622069	Gm21903
ENSMUSG00000078197	1.54	7.258	2.696	0	0	0	-11.90400734	down	2.83E-09	4.54E-07	Gm17374
