# Supplementary material for: Blood-Enriching Effects and Immune-Regulation Mechanism of Steam-Processed Polygonatum Sibiricum Polysaccharide in Blood Deficiency Syndrome Mice
Source: Front Immunol. 2022 Feb 17;13:813676. doi: 10.3389/fimmu.2022.813676 (PMC8892585; doi:10.3389/fimmu.2022.813676)
Supplement: Supplementary file 1 [file DataSheet_1.zip › Figure7/GO/SPSP_vs_MP.DEG.down.level2.txt]

##total input seqs number with gos: 115
namespace	description	number	percent	id	genes
BP	immune system process	5	0.0434782608695652	GO:0002376	ENSMUSG00000000982;ENSMUSG00000040770;ENSMUSG00000041750;ENSMUSG00000059280;ENSMUSG00000059305
MF	catalytic activity	30	0.260869565217391	GO:0003824	ENSMUSG00000000982;ENSMUSG00000018659;ENSMUSG00000025150;ENSMUSG00000028240;ENSMUSG00000029762;ENSMUSG00000030510;ENSMUSG00000030735;ENSMUSG00000031957;ENSMUSG00000032899;ENSMUSG00000033834;ENSMUSG00000035984;ENSMUSG00000037797;ENSMUSG00000045031;ENSMUSG00000047222;ENSMUSG00000050762;ENSMUSG00000051062;ENSMUSG00000053719;ENSMUSG00000053846;ENSMUSG00000060441;ENSMUSG00000061393;ENSMUSG00000061906;…
MF	structural molecule activity	4	0.0347826086956522	GO:0005198	ENSMUSG00000062874;ENSMUSG00000066407;ENSMUSG00000069721;ENSMUSG00000091285
MF	transporter activity	5	0.0434782608695652	GO:0005215	ENSMUSG00000030235;ENSMUSG00000034258;ENSMUSG00000052217;ENSMUSG00000064356;ENSMUSG00000064357
MF	binding	70	0.608695652173913	GO:0005488	ENSMUSG00000000416;ENSMUSG00000000982;ENSMUSG00000001657;ENSMUSG00000005124;ENSMUSG00000005339;ENSMUSG00000007888;ENSMUSG00000010830;ENSMUSG00000014704;ENSMUSG00000017064;ENSMUSG00000018659;ENSMUSG00000019732;ENSMUSG00000020583;ENSMUSG00000020639;ENSMUSG00000022676;ENSMUSG00000025150;ENSMUSG00000026175;ENSMUSG00000026241;ENSMUSG00000027643;ENSMUSG00000027996;ENSMUSG00000028240;ENSMUSG00000029019;…
CC	intracellular	3	0.0260869565217391	GO:0005622	ENSMUSG00000027643;ENSMUSG00000033834;ENSMUSG00000094733
BP	behavior	2	0.0173913043478261	GO:0007610	ENSMUSG00000029819;ENSMUSG00000029838
BP	metabolic process	36	0.31304347826087	GO:0008152	ENSMUSG00000000982;ENSMUSG00000005339;ENSMUSG00000018659;ENSMUSG00000025150;ENSMUSG00000028240;ENSMUSG00000029019;ENSMUSG00000029762;ENSMUSG00000030510;ENSMUSG00000031957;ENSMUSG00000032899;ENSMUSG00000033834;ENSMUSG00000035984;ENSMUSG00000037797;ENSMUSG00000047222;ENSMUSG00000050762;ENSMUSG00000051062;ENSMUSG00000053719;ENSMUSG00000053846;ENSMUSG00000057596;ENSMUSG00000060441;ENSMUSG00000061393;…
BP	cellular process	76	0.660869565217391	GO:0009987	ENSMUSG00000000416;ENSMUSG00000000982;ENSMUSG00000001657;ENSMUSG00000005124;ENSMUSG00000005339;ENSMUSG00000010830;ENSMUSG00000014704;ENSMUSG00000017064;ENSMUSG00000018659;ENSMUSG00000019732;ENSMUSG00000020213;ENSMUSG00000020639;ENSMUSG00000021078;ENSMUSG00000022676;ENSMUSG00000025150;ENSMUSG00000025400;ENSMUSG00000026175;ENSMUSG00000026241;ENSMUSG00000027643;ENSMUSG00000027996;ENSMUSG00000028240;…
BP	reproductive process	8	0.0695652173913043	GO:0022414	ENSMUSG00000019732;ENSMUSG00000020213;ENSMUSG00000027996;ENSMUSG00000035984;ENSMUSG00000039323;ENSMUSG00000053030;ENSMUSG00000061393;ENSMUSG00000095063
BP	signaling	3	0.0260869565217391	GO:0023052	ENSMUSG00000000982;ENSMUSG00000005124;ENSMUSG00000029819
BP	multicellular organismal process	19	0.165217391304348	GO:0032501	ENSMUSG00000001657;ENSMUSG00000014704;ENSMUSG00000022676;ENSMUSG00000026241;ENSMUSG00000027996;ENSMUSG00000029019;ENSMUSG00000029819;ENSMUSG00000029838;ENSMUSG00000031535;ENSMUSG00000031957;ENSMUSG00000038793;ENSMUSG00000039323;ENSMUSG00000039963;ENSMUSG00000053719;ENSMUSG00000053846;ENSMUSG00000061393;ENSMUSG00000083138;ENSMUSG00000093451;ENSMUSG00000096768
BP	developmental process	31	0.269565217391304	GO:0032502	ENSMUSG00000000982;ENSMUSG00000001657;ENSMUSG00000007888;ENSMUSG00000014704;ENSMUSG00000019732;ENSMUSG00000022676;ENSMUSG00000026175;ENSMUSG00000026241;ENSMUSG00000027643;ENSMUSG00000027996;ENSMUSG00000029819;ENSMUSG00000029838;ENSMUSG00000030510;ENSMUSG00000031535;ENSMUSG00000035984;ENSMUSG00000038327;ENSMUSG00000038793;ENSMUSG00000039323;ENSMUSG00000039963;ENSMUSG00000040770;ENSMUSG00000042834;…
CC	protein-containing complex	27	0.234782608695652	GO:0032991	ENSMUSG00000001657;ENSMUSG00000005124;ENSMUSG00000005339;ENSMUSG00000007888;ENSMUSG00000014704;ENSMUSG00000021078;ENSMUSG00000022676;ENSMUSG00000029019;ENSMUSG00000030510;ENSMUSG00000040189;ENSMUSG00000044312;ENSMUSG00000045608;ENSMUSG00000051062;ENSMUSG00000052217;ENSMUSG00000055357;ENSMUSG00000061393;ENSMUSG00000062874;ENSMUSG00000063060;ENSMUSG00000064356;ENSMUSG00000064357;ENSMUSG00000066407;…
BP	growth	3	0.0260869565217391	GO:0040007	ENSMUSG00000029838;ENSMUSG00000038793;ENSMUSG00000061393
BP	locomotion	4	0.0347826086956522	GO:0040011	ENSMUSG00000000982;ENSMUSG00000022676;ENSMUSG00000038793;ENSMUSG00000090166
MF	protein folding chaperone	3	0.0260869565217391	GO:0044183	ENSMUSG00000019732;ENSMUSG00000090877;ENSMUSG00000091971
BP	interspecies interaction between organisms	8	0.0695652173913043	GO:0044419	ENSMUSG00000000982;ENSMUSG00000026175;ENSMUSG00000037797;ENSMUSG00000040770;ENSMUSG00000052554;ENSMUSG00000066407;ENSMUSG00000075574;ENSMUSG00000091285
BP	response to stimulus	34	0.295652173913043	GO:0050896	ENSMUSG00000000982;ENSMUSG00000022676;ENSMUSG00000025400;ENSMUSG00000026175;ENSMUSG00000026241;ENSMUSG00000027643;ENSMUSG00000027996;ENSMUSG00000028240;ENSMUSG00000029184;ENSMUSG00000031957;ENSMUSG00000033834;ENSMUSG00000035984;ENSMUSG00000037161;ENSMUSG00000037797;ENSMUSG00000038793;ENSMUSG00000039323;ENSMUSG00000040770;ENSMUSG00000041750;ENSMUSG00000042834;ENSMUSG00000042849;ENSMUSG00000051046;…
BP	localization	20	0.173913043478261	GO:0051179	ENSMUSG00000000982;ENSMUSG00000005339;ENSMUSG00000010830;ENSMUSG00000021078;ENSMUSG00000030235;ENSMUSG00000031481;ENSMUSG00000034258;ENSMUSG00000035984;ENSMUSG00000037161;ENSMUSG00000039963;ENSMUSG00000041073;ENSMUSG00000052217;ENSMUSG00000052584;ENSMUSG00000053846;ENSMUSG00000061393;ENSMUSG00000064356;ENSMUSG00000064357;ENSMUSG00000065947;ENSMUSG00000066407;ENSMUSG00000091285
BP	multi-organism process	2	0.0173913043478261	GO:0051704	ENSMUSG00000039323;ENSMUSG00000061393
MF	molecular transducer activity	16	0.139130434782609	GO:0060089	ENSMUSG00000005339;ENSMUSG00000027996;ENSMUSG00000029184;ENSMUSG00000029819;ENSMUSG00000042849;ENSMUSG00000051046;ENSMUSG00000052303;ENSMUSG00000058513;ENSMUSG00000059280;ENSMUSG00000059305;ENSMUSG00000059623;ENSMUSG00000060441;ENSMUSG00000061393;ENSMUSG00000062426;ENSMUSG00000090166;ENSMUSG00000093451
BP	biological regulation	73	0.634782608695652	GO:0065007	ENSMUSG00000000982;ENSMUSG00000001657;ENSMUSG00000005124;ENSMUSG00000005339;ENSMUSG00000007888;ENSMUSG00000010830;ENSMUSG00000014704;ENSMUSG00000017064;ENSMUSG00000022676;ENSMUSG00000025400;ENSMUSG00000026175;ENSMUSG00000026241;ENSMUSG00000027643;ENSMUSG00000027996;ENSMUSG00000028240;ENSMUSG00000029019;ENSMUSG00000029184;ENSMUSG00000029762;ENSMUSG00000029819;ENSMUSG00000029838;ENSMUSG00000030510;…
MF	molecular function regulator	20	0.173913043478261	GO:0098772	ENSMUSG00000000982;ENSMUSG00000007888;ENSMUSG00000017064;ENSMUSG00000026175;ENSMUSG00000026241;ENSMUSG00000027643;ENSMUSG00000027996;ENSMUSG00000029019;ENSMUSG00000029819;ENSMUSG00000029838;ENSMUSG00000037797;ENSMUSG00000038327;ENSMUSG00000038793;ENSMUSG00000040770;ENSMUSG00000040794;ENSMUSG00000044176;ENSMUSG00000053030;ENSMUSG00000071392;ENSMUSG00000073433;ENSMUSG00000094733
CC	cellular anatomical entity	106	0.921739130434783	GO:0110165	ENSMUSG00000000416;ENSMUSG00000000982;ENSMUSG00000001657;ENSMUSG00000005124;ENSMUSG00000005339;ENSMUSG00000007888;ENSMUSG00000010830;ENSMUSG00000014704;ENSMUSG00000017064;ENSMUSG00000018659;ENSMUSG00000019732;ENSMUSG00000020213;ENSMUSG00000020583;ENSMUSG00000020639;ENSMUSG00000021078;ENSMUSG00000022676;ENSMUSG00000025150;ENSMUSG00000025400;ENSMUSG00000026175;ENSMUSG00000026241;ENSMUSG00000027643;…
MF	transcription regulator activity	8	0.0695652173913043	GO:0140110	ENSMUSG00000001657;ENSMUSG00000014704;ENSMUSG00000022676;ENSMUSG00000030510;ENSMUSG00000044312;ENSMUSG00000045608;ENSMUSG00000063060;ENSMUSG00000090166
