# Supplementary material for: Blood-Enriching Effects and Immune-Regulation Mechanism of Steam-Processed Polygonatum Sibiricum Polysaccharide in Blood Deficiency Syndrome Mice
Source: Front Immunol. 2022 Feb 17;13:813676. doi: 10.3389/fimmu.2022.813676 (PMC8892585; doi:10.3389/fimmu.2022.813676)
Supplement: Supplementary file 1 [file DataSheet_1.zip › Figure7/GO/SPSP_vs_MP.DEG.up.level2.txt]

##total input seqs number with gos: 359
namespace	description	number	percent	id	genes
BP	immune system process	69	0.192200557103064	GO:0002376	ENSMUSG00000000290;ENSMUSG00000001128;ENSMUSG00000002602;ENSMUSG00000005413;ENSMUSG00000014361;ENSMUSG00000015340;ENSMUSG00000015950;ENSMUSG00000019726;ENSMUSG00000020340;ENSMUSG00000022181;ENSMUSG00000022887;ENSMUSG00000022901;ENSMUSG00000023349;ENSMUSG00000024164;ENSMUSG00000024300;ENSMUSG00000024659;ENSMUSG00000025330;ENSMUSG00000025473;ENSMUSG00000026177;ENSMUSG00000026180;ENSMUSG00000026390;…
MF	catalytic activity	116	0.323119777158774	GO:0003824	ENSMUSG00000002602;ENSMUSG00000004668;ENSMUSG00000004864;ENSMUSG00000005413;ENSMUSG00000005580;ENSMUSG00000005800;ENSMUSG00000005803;ENSMUSG00000008540;ENSMUSG00000014361;ENSMUSG00000015340;ENSMUSG00000015950;ENSMUSG00000016255;ENSMUSG00000017737;ENSMUSG00000017969;ENSMUSG00000018924;ENSMUSG00000019278;ENSMUSG00000019577;ENSMUSG00000019590;ENSMUSG00000020467;ENSMUSG00000021003;ENSMUSG00000021069;…
MF	structural molecule activity	10	0.0278551532033426	GO:0005198	ENSMUSG00000016255;ENSMUSG00000020911;ENSMUSG00000022512;ENSMUSG00000024044;ENSMUSG00000024659;ENSMUSG00000026193;ENSMUSG00000054889;ENSMUSG00000060938;ENSMUSG00000078139;ENSMUSG00000108596
MF	transporter activity	29	0.0807799442896936	GO:0005215	ENSMUSG00000002985;ENSMUSG00000015093;ENSMUSG00000015340;ENSMUSG00000020865;ENSMUSG00000022899;ENSMUSG00000026177;ENSMUSG00000026435;ENSMUSG00000026579;ENSMUSG00000026822;ENSMUSG00000027219;ENSMUSG00000030109;ENSMUSG00000030737;ENSMUSG00000030785;ENSMUSG00000031129;ENSMUSG00000031343;ENSMUSG00000031722;ENSMUSG00000032122;ENSMUSG00000032554;ENSMUSG00000032942;ENSMUSG00000033792;ENSMUSG00000037341;…
MF	binding	260	0.724233983286908	GO:0005488	ENSMUSG00000000248;ENSMUSG00000000290;ENSMUSG00000000627;ENSMUSG00000002602;ENSMUSG00000002985;ENSMUSG00000004359;ENSMUSG00000004668;ENSMUSG00000004730;ENSMUSG00000004864;ENSMUSG00000005413;ENSMUSG00000005580;ENSMUSG00000005800;ENSMUSG00000008540;ENSMUSG00000014361;ENSMUSG00000014547;ENSMUSG00000015340;ENSMUSG00000015533;ENSMUSG00000015950;ENSMUSG00000016255;ENSMUSG00000017737;ENSMUSG00000017969;…
CC	intracellular	7	0.0194986072423398	GO:0005622	ENSMUSG00000002602;ENSMUSG00000021123;ENSMUSG00000022582;ENSMUSG00000032122;ENSMUSG00000037949;ENSMUSG00000040522;ENSMUSG00000053318
BP	behavior	9	0.0250696378830084	GO:0007610	ENSMUSG00000021665;ENSMUSG00000033792;ENSMUSG00000034987;ENSMUSG00000034997;ENSMUSG00000036273;ENSMUSG00000040537;ENSMUSG00000042761;ENSMUSG00000044708;ENSMUSG00000064177
BP	metabolic process	145	0.403899721448468	GO:0008152	ENSMUSG00000002602;ENSMUSG00000002985;ENSMUSG00000004864;ENSMUSG00000005413;ENSMUSG00000005580;ENSMUSG00000005800;ENSMUSG00000005803;ENSMUSG00000008540;ENSMUSG00000014361;ENSMUSG00000015340;ENSMUSG00000015950;ENSMUSG00000017737;ENSMUSG00000017969;ENSMUSG00000018924;ENSMUSG00000019066;ENSMUSG00000019278;ENSMUSG00000019577;ENSMUSG00000019590;ENSMUSG00000019726;ENSMUSG00000020340;ENSMUSG00000020467;…
BP	cellular process	268	0.746518105849582	GO:0009987	ENSMUSG00000000157;ENSMUSG00000000248;ENSMUSG00000000290;ENSMUSG00000000627;ENSMUSG00000002602;ENSMUSG00000002985;ENSMUSG00000004359;ENSMUSG00000004609;ENSMUSG00000004730;ENSMUSG00000004864;ENSMUSG00000005413;ENSMUSG00000005580;ENSMUSG00000008540;ENSMUSG00000008845;ENSMUSG00000009628;ENSMUSG00000014361;ENSMUSG00000015093;ENSMUSG00000015340;ENSMUSG00000015533;ENSMUSG00000015854;ENSMUSG00000015950;…
MF	antioxidant activity	5	0.0139275766016713	GO:0016209	ENSMUSG00000002985;ENSMUSG00000008540;ENSMUSG00000031584;ENSMUSG00000031722;ENSMUSG00000056071
BP	reproductive process	16	0.0445682451253482	GO:0022414	ENSMUSG00000002602;ENSMUSG00000008540;ENSMUSG00000009628;ENSMUSG00000014361;ENSMUSG00000015533;ENSMUSG00000017737;ENSMUSG00000020911;ENSMUSG00000021665;ENSMUSG00000027962;ENSMUSG00000031584;ENSMUSG00000040693;ENSMUSG00000041324;ENSMUSG00000050966;ENSMUSG00000054169;ENSMUSG00000054640;ENSMUSG00000064177
BP	biological adhesion	30	0.0835654596100279	GO:0022610	ENSMUSG00000000157;ENSMUSG00000000290;ENSMUSG00000002602;ENSMUSG00000004609;ENSMUSG00000014361;ENSMUSG00000015533;ENSMUSG00000020340;ENSMUSG00000021614;ENSMUSG00000022512;ENSMUSG00000024670;ENSMUSG00000025473;ENSMUSG00000026193;ENSMUSG00000026579;ENSMUSG00000027322;ENSMUSG00000027962;ENSMUSG00000030474;ENSMUSG00000030786;ENSMUSG00000031377;ENSMUSG00000034028;ENSMUSG00000036353;ENSMUSG00000040264;…
BP	signaling	5	0.0139275766016713	GO:0023052	ENSMUSG00000025804;ENSMUSG00000031343;ENSMUSG00000033730;ENSMUSG00000054889;ENSMUSG00000068747
BP	multicellular organismal process	49	0.136490250696379	GO:0032501	ENSMUSG00000000157;ENSMUSG00000002602;ENSMUSG00000002985;ENSMUSG00000015533;ENSMUSG00000017737;ENSMUSG00000019726;ENSMUSG00000021123;ENSMUSG00000021665;ENSMUSG00000022181;ENSMUSG00000022512;ENSMUSG00000022878;ENSMUSG00000023913;ENSMUSG00000024085;ENSMUSG00000024164;ENSMUSG00000024659;ENSMUSG00000025330;ENSMUSG00000025701;ENSMUSG00000026177;ENSMUSG00000026180;ENSMUSG00000026185;ENSMUSG00000026193;…
BP	developmental process	86	0.239554317548747	GO:0032502	ENSMUSG00000000157;ENSMUSG00000002602;ENSMUSG00000002985;ENSMUSG00000004359;ENSMUSG00000008540;ENSMUSG00000009628;ENSMUSG00000014361;ENSMUSG00000015533;ENSMUSG00000017737;ENSMUSG00000018924;ENSMUSG00000020709;ENSMUSG00000020846;ENSMUSG00000020911;ENSMUSG00000020961;ENSMUSG00000021614;ENSMUSG00000021665;ENSMUSG00000022181;ENSMUSG00000022878;ENSMUSG00000023903;ENSMUSG00000024044;ENSMUSG00000024085;…
CC	protein-containing complex	104	0.289693593314763	GO:0032991	ENSMUSG00000000290;ENSMUSG00000002985;ENSMUSG00000015093;ENSMUSG00000015340;ENSMUSG00000015533;ENSMUSG00000015950;ENSMUSG00000017737;ENSMUSG00000019577;ENSMUSG00000020911;ENSMUSG00000020961;ENSMUSG00000022181;ENSMUSG00000022667;ENSMUSG00000022878;ENSMUSG00000023019;ENSMUSG00000023913;ENSMUSG00000024300;ENSMUSG00000024659;ENSMUSG00000025473;ENSMUSG00000025877;ENSMUSG00000025916;ENSMUSG00000026073;…
MF	cargo receptor activity	6	0.0167130919220056	GO:0038024	ENSMUSG00000008845;ENSMUSG00000015854;ENSMUSG00000022032;ENSMUSG00000024670;ENSMUSG00000026390;ENSMUSG00000042759
BP	growth	7	0.0194986072423398	GO:0040007	ENSMUSG00000002602;ENSMUSG00000020467;ENSMUSG00000026185;ENSMUSG00000026879;ENSMUSG00000028019;ENSMUSG00000030413;ENSMUSG00000037095
BP	locomotion	25	0.0696378830083565	GO:0040011	ENSMUSG00000000290;ENSMUSG00000002602;ENSMUSG00000015533;ENSMUSG00000019726;ENSMUSG00000021614;ENSMUSG00000021665;ENSMUSG00000024164;ENSMUSG00000025473;ENSMUSG00000026193;ENSMUSG00000027962;ENSMUSG00000030786;ENSMUSG00000033730;ENSMUSG00000035448;ENSMUSG00000035954;ENSMUSG00000036273;ENSMUSG00000036353;ENSMUSG00000040432;ENSMUSG00000041754;ENSMUSG00000049130;ENSMUSG00000052270;ENSMUSG00000054169;…
BP	interspecies interaction between organisms	57	0.158774373259053	GO:0044419	ENSMUSG00000001128;ENSMUSG00000002602;ENSMUSG00000015340;ENSMUSG00000015950;ENSMUSG00000017737;ENSMUSG00000019726;ENSMUSG00000020340;ENSMUSG00000022181;ENSMUSG00000022887;ENSMUSG00000022901;ENSMUSG00000023349;ENSMUSG00000024164;ENSMUSG00000024300;ENSMUSG00000025330;ENSMUSG00000026177;ENSMUSG00000026390;ENSMUSG00000026822;ENSMUSG00000026835;ENSMUSG00000026938;ENSMUSG00000027962;ENSMUSG00000029915;…
CC	virion part	2	0.00557103064066852	GO:0044423	ENSMUSG00000084897;ENSMUSG00000089901
BP	biological phase	4	0.011142061281337	GO:0044848	ENSMUSG00000060678;ENSMUSG00000062312;ENSMUSG00000067455;ENSMUSG00000069274
BP	rhythmic process	5	0.0139275766016713	GO:0048511	ENSMUSG00000002602;ENSMUSG00000022878;ENSMUSG00000041324;ENSMUSG00000046321;ENSMUSG00000101523
BP	response to stimulus	137	0.381615598885794	GO:0050896	ENSMUSG00000000157;ENSMUSG00000001128;ENSMUSG00000002602;ENSMUSG00000002985;ENSMUSG00000004864;ENSMUSG00000005413;ENSMUSG00000008540;ENSMUSG00000008845;ENSMUSG00000015340;ENSMUSG00000015533;ENSMUSG00000015950;ENSMUSG00000017737;ENSMUSG00000017969;ENSMUSG00000018924;ENSMUSG00000019278;ENSMUSG00000019577;ENSMUSG00000019726;ENSMUSG00000020340;ENSMUSG00000021123;ENSMUSG00000021614;ENSMUSG00000021866;…
BP	localization	95	0.264623955431755	GO:0051179	ENSMUSG00000002602;ENSMUSG00000002985;ENSMUSG00000004668;ENSMUSG00000008845;ENSMUSG00000009628;ENSMUSG00000014361;ENSMUSG00000015093;ENSMUSG00000015533;ENSMUSG00000015950;ENSMUSG00000019066;ENSMUSG00000019590;ENSMUSG00000019726;ENSMUSG00000020865;ENSMUSG00000020961;ENSMUSG00000021665;ENSMUSG00000021866;ENSMUSG00000022032;ENSMUSG00000022878;ENSMUSG00000022899;ENSMUSG00000024044;ENSMUSG00000024066;…
BP	multi-organism process	4	0.011142061281337	GO:0051704	ENSMUSG00000015533;ENSMUSG00000021665;ENSMUSG00000067297;ENSMUSG00000089901
MF	molecular transducer activity	41	0.114206128133705	GO:0060089	ENSMUSG00000000157;ENSMUSG00000000290;ENSMUSG00000000627;ENSMUSG00000002602;ENSMUSG00000004730;ENSMUSG00000014361;ENSMUSG00000015533;ENSMUSG00000020467;ENSMUSG00000022667;ENSMUSG00000025804;ENSMUSG00000026073;ENSMUSG00000026180;ENSMUSG00000026712;ENSMUSG00000030413;ENSMUSG00000030474;ENSMUSG00000031343;ENSMUSG00000032094;ENSMUSG00000034987;ENSMUSG00000034997;ENSMUSG00000035448;ENSMUSG00000036353;…
BP	biological regulation	238	0.662952646239554	GO:0065007	ENSMUSG00000000157;ENSMUSG00000000248;ENSMUSG00000000290;ENSMUSG00000000627;ENSMUSG00000001128;ENSMUSG00000002602;ENSMUSG00000002985;ENSMUSG00000004359;ENSMUSG00000004730;ENSMUSG00000004864;ENSMUSG00000005413;ENSMUSG00000005580;ENSMUSG00000008845;ENSMUSG00000009628;ENSMUSG00000014361;ENSMUSG00000015093;ENSMUSG00000015340;ENSMUSG00000015533;ENSMUSG00000015854;ENSMUSG00000015950;ENSMUSG00000017737;…
MF	molecular function regulator	35	0.0974930362116992	GO:0098772	ENSMUSG00000002985;ENSMUSG00000004359;ENSMUSG00000018924;ENSMUSG00000019278;ENSMUSG00000020467;ENSMUSG00000020709;ENSMUSG00000022788;ENSMUSG00000022878;ENSMUSG00000023903;ENSMUSG00000024011;ENSMUSG00000024164;ENSMUSG00000024659;ENSMUSG00000025195;ENSMUSG00000025780;ENSMUSG00000026193;ENSMUSG00000026358;ENSMUSG00000027488;ENSMUSG00000028019;ENSMUSG00000028573;ENSMUSG00000030413;ENSMUSG00000031093;…
BP	biomineralization	2	0.00557103064066852	GO:0110148	ENSMUSG00000018924;ENSMUSG00000054889
CC	cellular anatomical entity	333	0.927576601671309	GO:0110165	ENSMUSG00000000157;ENSMUSG00000000248;ENSMUSG00000000290;ENSMUSG00000000627;ENSMUSG00000001128;ENSMUSG00000002602;ENSMUSG00000002985;ENSMUSG00000004359;ENSMUSG00000004609;ENSMUSG00000004668;ENSMUSG00000004730;ENSMUSG00000004864;ENSMUSG00000005413;ENSMUSG00000005580;ENSMUSG00000005800;ENSMUSG00000005803;ENSMUSG00000008540;ENSMUSG00000008845;ENSMUSG00000013974;ENSMUSG00000014361;ENSMUSG00000015093;…
MF	transcription regulator activity	9	0.0250696378830084	GO:0140110	ENSMUSG00000004359;ENSMUSG00000028610;ENSMUSG00000030087;ENSMUSG00000033730;ENSMUSG00000034271;ENSMUSG00000050919;ENSMUSG00000052435;ENSMUSG00000072601;ENSMUSG00000094504
