# Supplementary material for: Blood-Enriching Effects and Immune-Regulation Mechanism of Steam-Processed Polygonatum Sibiricum Polysaccharide in Blood Deficiency Syndrome Mice
Source: Front Immunol. 2022 Feb 17;13:813676. doi: 10.3389/fimmu.2022.813676 (PMC8892585; doi:10.3389/fimmu.2022.813676)
Supplement: Supplementary file 1 [file DataSheet_1.zip › Figure7/KEGG/SPSP_vs_M.DEG.Ko.enrich.xls]

layer1	layer2	layer3	ID	Input.number	Background.number	pvalue	FDR	Input	Hyperlink
5. Organismal Systems	5.1 Immune system	Hematopoietic cell lineage	ko04640	57	109	6.68957044820696e-12	2.46176192494016e-09	ENSMUSG00000002033|ENSMUSG00000003882|ENSMUSG00000005540|ENSMUSG00000006235|ENSMUSG00000014599|ENSMUSG00000022797|ENSMUSG00000022847|ENSMUSG00000023274|ENSMUSG00000024334|ENSMUSG00000024621|ENSMUSG00000024669|ENSMUSG00000024673|ENSMUSG00000025014|ENSMUSG00000025163|ENSMUSG00000026399|ENSMUSG00000026616|ENSMUSG00000026770|ENSMUSG00000027398|ENSMUSG00000027820|ENSMUSG00000027863|ENSMUSG00000028076|…	http://www.genome.jp/kegg-bin/show_pathway?ko04640/K00977%09red/K01242%09yellow/K01389%09yellow/K04006%09yellow/K04008%09red/K04012%09yellow/K04519%09yellow/K05061%09red/K05068%09yellow/K05071%09yellow/K05072%09yellow/K05079%09red/K05090%09yellow/K05431%09yellow/K05453%09yellow/K05454%09yellow/K06448%09yellow/K06449%09yellow/K06450%09yellow/K06451%09yellow/K06452%09yellow/K06454%09yellow/K06455%0…
5. Organismal Systems	5.1 Immune system	B cell receptor signaling pathway	ko04662	43	91	1.17212674788369e-07	1.43780881073733e-05	ENSMUSG00000003379|ENSMUSG00000004266|ENSMUSG00000004936|ENSMUSG00000009621|ENSMUSG00000020901|ENSMUSG00000021457|ENSMUSG00000022092|ENSMUSG00000023947|ENSMUSG00000025017|ENSMUSG00000025499|ENSMUSG00000026288|ENSMUSG00000026616|ENSMUSG00000026656|ENSMUSG00000027544|ENSMUSG00000028163|ENSMUSG00000028459|ENSMUSG00000028698|ENSMUSG00000030427|ENSMUSG00000030577|ENSMUSG00000030724|ENSMUSG00000031537|…	http://www.genome.jp/kegg-bin/show_pathway?ko04662/K00922%09yellow/K02580%09yellow/K02649%09yellow/K02833%09red/K03084%09yellow/K04012%09yellow/K04348%09yellow/K04368%09yellow/K04446%09yellow/K05697%09yellow/K05730%09yellow/K05854%09yellow/K05855%09yellow/K05859%09yellow/K05872%09yellow/K06465%09yellow/K06467%09yellow/K06504%09yellow/K06506%09yellow/K06507%09yellow/K06512%09yellow/K06856%09yellow…
5. Organismal Systems	5.4 Digestive system	Pancreatic secretion	ko04972	49	113	4.37461346480816e-07	4.02464438762351e-05	ENSMUSG00000001225|ENSMUSG00000001865|ENSMUSG00000007097|ENSMUSG00000009545|ENSMUSG00000011463|ENSMUSG00000020654|ENSMUSG00000022683|ENSMUSG00000023433|ENSMUSG00000024597|ENSMUSG00000025091|ENSMUSG00000026818|ENSMUSG00000027999|ENSMUSG00000029082|ENSMUSG00000029084|ENSMUSG00000029193|ENSMUSG00000029522|ENSMUSG00000029882|ENSMUSG00000030102|ENSMUSG00000030287|ENSMUSG00000030730|ENSMUSG00000031659|…	http://www.genome.jp/kegg-bin/show_pathway?ko04972/K01047%09green/K01176%09yellow/K01242%09yellow/K01291%09yellow/K01298%09yellow/K01310%09yellow/K01312%09yellow/K01345%09yellow/K01346%09yellow/K01538%09yellow/K01539%09yellow/K01540%09red/K02677%09yellow/K04194%09yellow/K04926%09yellow/K04958%09yellow/K04959%09yellow/K04960%09yellow/K05853%09yellow/K08043%09yellow/K08047%09yellow/K08779%09yellow/…
3. Environmental Information Processing	3.3 Signaling molecules and interaction	Cell adhesion molecules (CAMs)	ko04514	71	194	3.64372592309703e-06	0.000223481856616618	ENSMUSG00000000157|ENSMUSG00000000732|ENSMUSG00000001029|ENSMUSG00000001281|ENSMUSG00000001739|ENSMUSG00000008843|ENSMUSG00000016206|ENSMUSG00000016283|ENSMUSG00000016496|ENSMUSG00000016498|ENSMUSG00000017009|ENSMUSG00000017652|ENSMUSG00000020310|ENSMUSG00000020592|ENSMUSG00000020717|ENSMUSG00000021614|ENSMUSG00000022491|ENSMUSG00000022901|ENSMUSG00000023274|ENSMUSG00000024304|ENSMUSG00000024334|…	http://www.genome.jp/kegg-bin/show_pathway?ko04514/K03160%09yellow/K03161%09yellow/K05412%09yellow/K05413%09yellow/K05693%09yellow/K05695%09yellow/K05718%09yellow/K06081%09red/K06087%09green/K06257%09yellow/K06449%09yellow/K06454%09yellow/K06456%09yellow/K06458%09yellow/K06459%09yellow/K06464%09red/K06467%09yellow/K06470%09yellow/K06471%09yellow/K06478%09yellow/K06487%09yellow/K06490%09yellow/K06…
4. Cellular Processes	4.2 Cell growth and death	p53 signaling pathway	ko04115	33	72	7.63886871268937e-06	0.00040158624089567	ENSMUSG00000000184|ENSMUSG00000002068|ENSMUSG00000002109|ENSMUSG00000007659|ENSMUSG00000013663|ENSMUSG00000019942|ENSMUSG00000020053|ENSMUSG00000020427|ENSMUSG00000020649|ENSMUSG00000022292|ENSMUSG00000022385|ENSMUSG00000023067|ENSMUSG00000024521|ENSMUSG00000024778|ENSMUSG00000025507|ENSMUSG00000025647|ENSMUSG00000026389|ENSMUSG00000028212|ENSMUSG00000028914|ENSMUSG00000029521|ENSMUSG00000032009|…	http://www.genome.jp/kegg-bin/show_pathway?ko04115/K01110%09yellow/K02087%09red/K02091%09red/K02161%09yellow/K02216%09red/K03982%09yellow/K04390%09yellow/K04399%09yellow/K04402%09red/K04503%09yellow/K04506%09red/K04570%09red/K04728%09yellow/K05459%09yellow/K05868%09red/K06625%09red/K06626%09red/K06641%09red/K08738%09red/K10129%09red/K10130%09red/K10131%09yellow/K10135%09yellow/K10138%09yellow/K10…
2. Genetic Information Processing	2.4 Replication and repair	DNA replication	ko03030	20	36	1.41693985924371e-05	0.000651792335252107	ENSMUSG00000002870|ENSMUSG00000005410|ENSMUSG00000012483|ENSMUSG00000020974|ENSMUSG00000021932|ENSMUSG00000022881|ENSMUSG00000024742|ENSMUSG00000024854|ENSMUSG00000025395|ENSMUSG00000026134|ENSMUSG00000026355|ENSMUSG00000027342|ENSMUSG00000028394|ENSMUSG00000028884|ENSMUSG00000029730|ENSMUSG00000036875|ENSMUSG00000041859|ENSMUSG00000052926|ENSMUSG00000056394|ENSMUSG00000067608	http://www.genome.jp/kegg-bin/show_pathway?ko03030/K02209%09red/K02210%09red/K02325%09red/K02326%09red/K02540%09red/K02541%09red/K02542%09red/K02684%09red/K02685%09red/K03505%09yellow/K04799%09red/K04802%09red/K10739%09red/K10740%09red/K10742%09red/K10743%09red/K10744%09red/K10747%09red/K10755%09red
5. Organismal Systems	5.1 Immune system	Th1 and Th2 cell differentiation	ko04658	45	120	0.000105342277057718	0.0043073286619156	ENSMUSG00000000409|ENSMUSG00000001444|ENSMUSG00000002033|ENSMUSG00000002147|ENSMUSG00000002799|ENSMUSG00000004864|ENSMUSG00000005763|ENSMUSG00000014773|ENSMUSG00000015468|ENSMUSG00000016933|ENSMUSG00000017007|ENSMUSG00000018341|ENSMUSG00000022092|ENSMUSG00000023274|ENSMUSG00000023947|ENSMUSG00000024334|ENSMUSG00000026104|ENSMUSG00000026117|ENSMUSG00000026770|ENSMUSG00000027276|ENSMUSG00000027314|…	http://www.genome.jp/kegg-bin/show_pathway?ko04658/K01116%09yellow/K02580%09yellow/K02599%09yellow/K04348%09yellow/K04441%09green/K04446%09yellow/K04687%09yellow/K05064%09yellow/K05068%09yellow/K05069%09yellow/K05070%09yellow/K05071%09yellow/K05856%09yellow/K05872%09yellow/K06051%09yellow/K06052%09yellow/K06053%09yellow/K06061%09yellow/K06450%09yellow/K06451%09yellow/K06452%09yellow/K06453%09yell…
4. Cellular Processes	4.2 Cell growth and death	Cell cycle	ko04110	46	126	0.00018479338058397	0.00618217855044553	ENSMUSG00000000028|ENSMUSG00000000184|ENSMUSG00000002068|ENSMUSG00000002297|ENSMUSG00000002870|ENSMUSG00000005410|ENSMUSG00000006398|ENSMUSG00000014859|ENSMUSG00000017499|ENSMUSG00000018983|ENSMUSG00000019942|ENSMUSG00000020235|ENSMUSG00000020415|ENSMUSG00000023067|ENSMUSG00000023908|ENSMUSG00000024515|ENSMUSG00000026355|ENSMUSG00000027330|ENSMUSG00000027342|ENSMUSG00000027379|ENSMUSG00000027490|…	http://www.genome.jp/kegg-bin/show_pathway?ko04110/K02087%09red/K02091%09red/K02178%09red/K02209%09red/K02210%09red/K02213%09red/K02216%09red/K02365%09red/K02537%09red/K02540%09red/K02541%09red/K02542%09red/K02603%09red/K02608%09red/K03363%09red/K03364%09red/K04402%09red/K04501%09yellow/K04503%09yellow/K04682%09red/K04728%09yellow/K04802%09red/K05866%09red/K05867%09red/K05868%09red/K06622%09red/K…
5. Organismal Systems	5.1 Immune system	Complement and coagulation cascades	ko04610	36	92	0.000187093073018341	0.00573752090589578	ENSMUSG00000000157|ENSMUSG00000017344|ENSMUSG00000022037|ENSMUSG00000022149|ENSMUSG00000022181|ENSMUSG00000023224|ENSMUSG00000024164|ENSMUSG00000024371|ENSMUSG00000026365|ENSMUSG00000026399|ENSMUSG00000026616|ENSMUSG00000027611|ENSMUSG00000028001|ENSMUSG00000028979|ENSMUSG00000030789|ENSMUSG00000031444|ENSMUSG00000032679|ENSMUSG00000036887|ENSMUSG00000036896|ENSMUSG00000036905|ENSMUSG00000037411|…	http://www.genome.jp/kegg-bin/show_pathway?ko04610/K01314%09red/K01330%09yellow/K01331%09yellow/K01332%09yellow/K01334%09yellow/K01335%09yellow/K03903%09yellow/K03907%09yellow/K03917%09red/K03982%09yellow/K03984%09yellow/K03986%09yellow/K03987%09yellow/K03988%09yellow/K03989%09yellow/K03990%09yellow/K03991%09red/K03993%09yellow/K03995%09yellow/K03996%09yellow/K04000%09red/K04001%09yellow/K04004%0…
3. Environmental Information Processing	3.2 Signal transduction	NF-kappa B signaling pathway	ko04064	51	146	0.00030028530363635	0.00789321369558404	ENSMUSG00000000409|ENSMUSG00000002983|ENSMUSG00000007659|ENSMUSG00000016024|ENSMUSG00000016933|ENSMUSG00000017652|ENSMUSG00000019850|ENSMUSG00000020941|ENSMUSG00000021277|ENSMUSG00000021457|ENSMUSG00000022015|ENSMUSG00000024399|ENSMUSG00000024402|ENSMUSG00000025225|ENSMUSG00000025507|ENSMUSG00000026117|ENSMUSG00000026875|ENSMUSG00000027398|ENSMUSG00000027962|ENSMUSG00000028163|ENSMUSG00000029380|…	http://www.genome.jp/kegg-bin/show_pathway?ko04064/K01116%09yellow/K02161%09yellow/K02162%09yellow/K02580%09yellow/K03157%09yellow/K03160%09yellow/K03161%09yellow/K03172%09yellow/K03174%09yellow/K04466%09yellow/K04469%09yellow/K04519%09yellow/K04570%09red/K04728%09yellow/K05151%09yellow/K05399%09red/K05468%09yellow/K05473%09yellow/K05505%09yellow/K05512%09yellow/K05854%09yellow/K05855%09yellow/K0…
4. Cellular Processes	4.2 Cell growth and death	Cellular senescence	ko04218	58	174	0.000487727845480346	0.011217740446048	ENSMUSG00000000184|ENSMUSG00000001517|ENSMUSG00000002068|ENSMUSG00000004864|ENSMUSG00000004936|ENSMUSG00000007613|ENSMUSG00000013663|ENSMUSG00000014859|ENSMUSG00000016206|ENSMUSG00000016283|ENSMUSG00000018932|ENSMUSG00000018983|ENSMUSG00000019942|ENSMUSG00000020427|ENSMUSG00000020901|ENSMUSG00000021944|ENSMUSG00000022092|ENSMUSG00000023067|ENSMUSG00000023411|ENSMUSG00000025499|ENSMUSG00000026430|…	http://www.genome.jp/kegg-bin/show_pathway?ko04218/K00922%09yellow/K01110%09yellow/K02087%09red/K02091%09red/K02216%09red/K02580%09yellow/K02649%09yellow/K02678%09yellow/K02833%09red/K03982%09yellow/K04348%09yellow/K04368%09yellow/K04388%09yellow/K04402%09red/K04432%09red/K04441%09green/K04446%09yellow/K04503%09yellow/K04674%09yellow/K04682%09red/K04728%09yellow/K04958%09yellow/K04959%09yellow/K0…
5. Organismal Systems	5.1 Immune system	C-type lectin receptor signaling pathway	ko04625	40	111	0.000633339357759999	0.013709934332687	ENSMUSG00000002983|ENSMUSG00000004864|ENSMUSG00000018819|ENSMUSG00000018899|ENSMUSG00000020901|ENSMUSG00000020941|ENSMUSG00000021457|ENSMUSG00000022092|ENSMUSG00000023349|ENSMUSG00000023411|ENSMUSG00000025225|ENSMUSG00000025499|ENSMUSG00000025888|ENSMUSG00000026104|ENSMUSG00000026928|ENSMUSG00000027398|ENSMUSG00000027544|ENSMUSG00000028163|ENSMUSG00000028680|ENSMUSG00000028698|ENSMUSG00000030102|…	http://www.genome.jp/kegg-bin/show_pathway?ko04625/K00922%09yellow/K01370%09yellow/K02580%09yellow/K02649%09yellow/K02833%09red/K04348%09yellow/K04441%09green/K04446%09yellow/K04466%09yellow/K04469%09yellow/K04519%09yellow/K04958%09yellow/K04959%09yellow/K04960%09yellow/K05855%09yellow/K05859%09yellow/K06563%09yellow/K07209%09yellow/K07369%09yellow/K07830%09yellow/K08601%09yellow/K08862%09yellow/…
5. Organismal Systems	5.1 Immune system	Natural killer cell mediated cytotoxicity	ko04650	42	120	0.000931146576458652	0.0171330970068392	ENSMUSG00000000157|ENSMUSG00000000409|ENSMUSG00000000817|ENSMUSG00000001029|ENSMUSG00000004266|ENSMUSG00000004936|ENSMUSG00000005696|ENSMUSG00000005763|ENSMUSG00000009621|ENSMUSG00000015355|ENSMUSG00000016933|ENSMUSG00000019843|ENSMUSG00000020901|ENSMUSG00000021457|ENSMUSG00000022092|ENSMUSG00000024778|ENSMUSG00000025499|ENSMUSG00000026117|ENSMUSG00000027544|ENSMUSG00000028698|ENSMUSG00000030149|…	http://www.genome.jp/kegg-bin/show_pathway?ko04650/K00922%09yellow/K01116%09yellow/K02649%09yellow/K02677%09yellow/K02833%09red/K04348%09yellow/K04368%09yellow/K04389%09yellow/K04390%09yellow/K04446%09yellow/K04687%09yellow/K05697%09yellow/K05703%09yellow/K05718%09yellow/K05730%09yellow/K05855%09yellow/K05856%09yellow/K05859%09yellow/K05871%09yellow/K06453%09yellow/K06464%09red/K06479%09yellow/K0…
5. Organismal Systems	5.8 Development and regeneration	Osteoclast differentiation	ko04380	44	128	0.00109089462594525	0.019116629635612	ENSMUSG00000000409|ENSMUSG00000000440|ENSMUSG00000001348|ENSMUSG00000002983|ENSMUSG00000003545|ENSMUSG00000004864|ENSMUSG00000004936|ENSMUSG00000007613|ENSMUSG00000014599|ENSMUSG00000019843|ENSMUSG00000020901|ENSMUSG00000020941|ENSMUSG00000021457|ENSMUSG00000022015|ENSMUSG00000022092|ENSMUSG00000023802|ENSMUSG00000023992|ENSMUSG00000024621|ENSMUSG00000025225|ENSMUSG00000026104|ENSMUSG00000026656|…	http://www.genome.jp/kegg-bin/show_pathway?ko04380/K00922%09yellow/K02580%09yellow/K02649%09yellow/K04348%09yellow/K04368%09yellow/K04388%09yellow/K04441%09green/K04446%09yellow/K04466%09yellow/K04469%09yellow/K04519%09yellow/K04674%09yellow/K04687%09yellow/K04696%09yellow/K05090%09yellow/K05453%09yellow/K05473%09yellow/K05703%09yellow/K05855%09yellow/K05856%09yellow/K05859%09yellow/K05869%09yell…
4. Cellular Processes	4.1 Transport and catabolism	Phagosome	ko04145	60	189	0.00154300959719222	0.0246881535550756	ENSMUSG00000000157|ENSMUSG00000009350|ENSMUSG00000016206|ENSMUSG00000016283|ENSMUSG00000021477|ENSMUSG00000021795|ENSMUSG00000022797|ENSMUSG00000024164|ENSMUSG00000024334|ENSMUSG00000026390|ENSMUSG00000026656|ENSMUSG00000026712|ENSMUSG00000027087|ENSMUSG00000027995|ENSMUSG00000030137|ENSMUSG00000030162|ENSMUSG00000030707|ENSMUSG00000031494|ENSMUSG00000031495|ENSMUSG00000035929|ENSMUSG00000036103|…	http://www.genome.jp/kegg-bin/show_pathway?ko04145/K01330%09yellow/K01365%09yellow/K01368%09yellow/K03990%09yellow/K03991%09red/K06464%09red/K06487%09yellow/K06503%09red/K06560%09yellow/K06563%09yellow/K06751%09green/K06752%09yellow/K06856%09yellow/K07374%09red/K07375%09green/K07898%09yellow/K08763%09red/K10062%09yellow/K10068%09red/K10159%09yellow/K10160%09yellow/K10169%09yellow/K10789%09red/K12…
1. Metabolism	1.8 Metabolism of cofactors and vitamins	Porphyrin and chlorophyll metabolism	ko00860	18	41	0.00161950118029808	0.0248323514312372	ENSMUSG00000003617|ENSMUSG00000022742|ENSMUSG00000024588|ENSMUSG00000028393|ENSMUSG00000028684|ENSMUSG00000030979|ENSMUSG00000032126|ENSMUSG00000032786|ENSMUSG00000040466|ENSMUSG00000054545|ENSMUSG00000061906|ENSMUSG00000089675|ENSMUSG00000089943|ENSMUSG00000089960|ENSMUSG00000090145|ENSMUSG00000090165|ENSMUSG00000090171|ENSMUSG00000090175	http://www.genome.jp/kegg-bin/show_pathway?ko00860/K00228%09red/K00643%09red/K00699%09red/K01599%09red/K01698%09red/K01719%09red/K01749%09red/K01772%09red/K05901%09red/K13624%09yellow
5. Organismal Systems	5.1 Immune system	Intestinal immune network for IgA production	ko04672	32	89	0.00218647327330124	0.0309470063298021	ENSMUSG00000000732|ENSMUSG00000001281|ENSMUSG00000010142|ENSMUSG00000017652|ENSMUSG00000020310|ENSMUSG00000020941|ENSMUSG00000022496|ENSMUSG00000022901|ENSMUSG00000024334|ENSMUSG00000026009|ENSMUSG00000026012|ENSMUSG00000029530|ENSMUSG00000031132|ENSMUSG00000036594|ENSMUSG00000037548|ENSMUSG00000037649|ENSMUSG00000040627|ENSMUSG00000041538|ENSMUSG00000060586|ENSMUSG00000061353|ENSMUSG00000068105|…	http://www.genome.jp/kegg-bin/show_pathway?ko04672/K03160%09yellow/K03161%09yellow/K04184%09yellow/K04466%09yellow/K05150%09yellow/K05151%09yellow/K05153%09yellow/K05412%09yellow/K05413%09yellow/K06470%09yellow/K06590%09yellow/K06710%09yellow/K06713%09yellow/K06752%09yellow/K06779%09yellow/K06856%09yellow/K10031%09yellow/K10989%09yellow
4. Cellular Processes	4.2 Cell growth and death	Apoptosis	ko04210	46	141	0.00283613684953243	0.0372749414509977	ENSMUSG00000000817|ENSMUSG00000004936|ENSMUSG00000007659|ENSMUSG00000016256|ENSMUSG00000017716|ENSMUSG00000020901|ENSMUSG00000020941|ENSMUSG00000021477|ENSMUSG00000023249|ENSMUSG00000024521|ENSMUSG00000024590|ENSMUSG00000024778|ENSMUSG00000024910|ENSMUSG00000025499|ENSMUSG00000025507|ENSMUSG00000026875|ENSMUSG00000027859|ENSMUSG00000028015|ENSMUSG00000028063|ENSMUSG00000028163|ENSMUSG00000028698|…	http://www.genome.jp/kegg-bin/show_pathway?ko04210/K00922%09yellow/K01275%09yellow/K01365%09yellow/K01366%09yellow/K01368%09yellow/K01374%09yellow/K02161%09yellow/K02162%09yellow/K02580%09yellow/K02582%09yellow/K02649%09yellow/K02833%09red/K03172%09yellow/K04368%09yellow/K04374%09red/K04389%09yellow/K04390%09yellow/K04399%09yellow/K04402%09red/K04466%09yellow/K04570%09red/K04728%09yellow/K04958%0…
5. Organismal Systems	5.1 Immune system	Fc epsilon RI signaling pathway	ko04664	31	87	0.00298022486372829	0.036557424995067	ENSMUSG00000004864|ENSMUSG00000004936|ENSMUSG00000005339|ENSMUSG00000009621|ENSMUSG00000016933|ENSMUSG00000018932|ENSMUSG00000019843|ENSMUSG00000020901|ENSMUSG00000021457|ENSMUSG00000024680|ENSMUSG00000025499|ENSMUSG00000025701|ENSMUSG00000026288|ENSMUSG00000028698|ENSMUSG00000033847|ENSMUSG00000033852|ENSMUSG00000034330|ENSMUSG00000039936|ENSMUSG00000042228|ENSMUSG00000052889|ENSMUSG00000053137|…	http://www.genome.jp/kegg-bin/show_pathway?ko04664/K00461%09red/K00922%09yellow/K01116%09yellow/K02649%09yellow/K02677%09yellow/K02833%09red/K03084%09yellow/K04368%09yellow/K04432%09red/K04441%09green/K05703%09yellow/K05730%09yellow/K05854%09yellow/K05855%09yellow/K05859%09yellow/K06856%09yellow/K08089%09red/K08090%09red/K16342%09green
3. Environmental Information Processing	3.2 Signal transduction	TNF signaling pathway	ko04668	39	118	0.00441531684182073	0.0524140837996783	ENSMUSG00000002799|ENSMUSG00000004864|ENSMUSG00000004936|ENSMUSG00000012519|ENSMUSG00000014599|ENSMUSG00000018899|ENSMUSG00000018932|ENSMUSG00000019850|ENSMUSG00000020901|ENSMUSG00000020941|ENSMUSG00000021277|ENSMUSG00000024235|ENSMUSG00000024402|ENSMUSG00000024778|ENSMUSG00000026582|ENSMUSG00000026875|ENSMUSG00000027276|ENSMUSG00000027398|ENSMUSG00000027962|ENSMUSG00000028163|ENSMUSG00000028466|…	http://www.genome.jp/kegg-bin/show_pathway?ko04668/K00922%09yellow/K02580%09yellow/K02649%09yellow/K03172%09yellow/K03174%09yellow/K04368%09yellow/K04374%09red/K04390%09yellow/K04415%09yellow/K04432%09red/K04441%09green/K04466%09yellow/K04519%09yellow/K04696%09yellow/K05453%09yellow/K05468%09yellow/K05505%09yellow/K06052%09yellow/K06490%09yellow/K06494%09red/K06527%09yellow/K07209%09yellow/K08849…
5. Organismal Systems	5.4 Digestive system	Protein digestion and absorption	ko04974	33	97	0.00512250046978802	0.0571236416024845	ENSMUSG00000000958|ENSMUSG00000001506|ENSMUSG00000001865|ENSMUSG00000007097|ENSMUSG00000009545|ENSMUSG00000011463|ENSMUSG00000020264|ENSMUSG00000023433|ENSMUSG00000024330|ENSMUSG00000025064|ENSMUSG00000027820|ENSMUSG00000029675|ENSMUSG00000029882|ENSMUSG00000031896|ENSMUSG00000031957|ENSMUSG00000032572|ENSMUSG00000035000|ENSMUSG00000036938|ENSMUSG00000041329|ENSMUSG00000054106|ENSMUSG00000054342|…	http://www.genome.jp/kegg-bin/show_pathway?ko04974/K01278%09yellow/K01291%09yellow/K01298%09yellow/K01310%09yellow/K01312%09yellow/K01345%09yellow/K01346%09yellow/K01389%09yellow/K01538%09yellow/K01539%09yellow/K01540%09red/K04926%09yellow/K04945%09red/K05006%09red/K05849%09yellow/K06236%09green/K06238%09yellow/K07603%09yellow/K08779%09yellow/K08780%09red/K09632%09yellow/K13867%09yellow/K14209%09…
5. Organismal Systems	5.1 Immune system	Th17 cell differentiation	ko04659	43	135	0.00614499663858437	0.0646102503714013	ENSMUSG00000000409|ENSMUSG00000001444|ENSMUSG00000002033|ENSMUSG00000002147|ENSMUSG00000004864|ENSMUSG00000005763|ENSMUSG00000007613|ENSMUSG00000015846|ENSMUSG00000016933|ENSMUSG00000021109|ENSMUSG00000021356|ENSMUSG00000022092|ENSMUSG00000023274|ENSMUSG00000023947|ENSMUSG00000024334|ENSMUSG00000024515|ENSMUSG00000026104|ENSMUSG00000026117|ENSMUSG00000026770|ENSMUSG00000027398|ENSMUSG00000027544|…	http://www.genome.jp/kegg-bin/show_pathway?ko04659/K01116%09yellow/K02580%09yellow/K04348%09yellow/K04388%09yellow/K04441%09green/K04446%09yellow/K04501%09yellow/K04519%09yellow/K04674%09yellow/K04687%09yellow/K05068%09yellow/K05069%09yellow/K05070%09yellow/K05071%09yellow/K05075%09yellow/K05856%09yellow/K05872%09yellow/K06450%09yellow/K06451%09yellow/K06452%09yellow/K06453%09yellow/K06454%09yell…
1. Metabolism	1.8 Metabolism of cofactors and vitamins	Riboflavin metabolism	ko00740	6	10	0.0109235137796005	0.111662585302583	ENSMUSG00000001348|ENSMUSG00000002103|ENSMUSG00000019989|ENSMUSG00000032561|ENSMUSG00000037370|ENSMUSG00000040466	http://www.genome.jp/kegg-bin/show_pathway?ko00740/K01513%09green/K05901%09red/K14379%09yellow/K14410%09yellow
3. Environmental Information Processing	3.3 Signaling molecules and interaction	Cytokine-cytokine receptor interaction	ko04060	80	286	0.0128902880706655	0.124832263421182	ENSMUSG00000000120|ENSMUSG00000000817|ENSMUSG00000003882|ENSMUSG00000004814|ENSMUSG00000006235|ENSMUSG00000007613|ENSMUSG00000010142|ENSMUSG00000014599|ENSMUSG00000017057|ENSMUSG00000017652|ENSMUSG00000018341|ENSMUSG00000019122|ENSMUSG00000020713|ENSMUSG00000021342|ENSMUSG00000021796|ENSMUSG00000022015|ENSMUSG00000022496|ENSMUSG00000022847|ENSMUSG00000023078|ENSMUSG00000023274|ENSMUSG00000024399|…	http://www.genome.jp/kegg-bin/show_pathway?ko04060/K02582%09yellow/K02583%09yellow/K03157%09yellow/K03160%09yellow/K03161%09yellow/K04178%09yellow/K04180%09yellow/K04181%09yellow/K04182%09yellow/K04184%09yellow/K04186%09yellow/K04188%09yellow/K04190%09yellow/K04191%09yellow/K04192%09yellow/K04193%09yellow/K04304%09yellow/K04388%09yellow/K04389%09yellow/K04390%09yellow/K04519%09yellow/K04667%09gre…
3. Environmental Information Processing	3.3 Signaling molecules and interaction	Viral protein interaction with cytokine and cytokine receptor	ko04061	31	96	0.0146671622008195	0.13493789224754	ENSMUSG00000004814|ENSMUSG00000014599|ENSMUSG00000019122|ENSMUSG00000023078|ENSMUSG00000024402|ENSMUSG00000024621|ENSMUSG00000026770|ENSMUSG00000029380|ENSMUSG00000029417|ENSMUSG00000029530|ENSMUSG00000031304|ENSMUSG00000031779|ENSMUSG00000032089|ENSMUSG00000034855|ENSMUSG00000035042|ENSMUSG00000035448|ENSMUSG00000037944|ENSMUSG00000039217|ENSMUSG00000040899|ENSMUSG00000044337|ENSMUSG00000047880|…	http://www.genome.jp/kegg-bin/show_pathway?ko04061/K04178%09yellow/K04180%09yellow/K04181%09yellow/K04182%09yellow/K04184%09yellow/K04186%09yellow/K04188%09yellow/K04190%09yellow/K04192%09yellow/K04193%09yellow/K04304%09yellow/K05068%09yellow/K05069%09yellow/K05070%09yellow/K05090%09yellow/K05134%09yellow/K05416%09yellow/K05453%09yellow/K05468%09yellow/K05482%09yellow/K05505%09yellow/K05510%09red…
5. Organismal Systems	5.1 Immune system	T cell receptor signaling pathway	ko04660	42	138	0.0153609301453809	0.137873714475614	ENSMUSG00000000409|ENSMUSG00000002033|ENSMUSG00000004266|ENSMUSG00000004864|ENSMUSG00000004936|ENSMUSG00000005763|ENSMUSG00000009621|ENSMUSG00000016933|ENSMUSG00000019843|ENSMUSG00000020395|ENSMUSG00000020901|ENSMUSG00000020941|ENSMUSG00000022092|ENSMUSG00000023274|ENSMUSG00000023947|ENSMUSG00000024235|ENSMUSG00000025499|ENSMUSG00000026009|ENSMUSG00000026011|ENSMUSG00000026012|ENSMUSG00000026117|…	http://www.genome.jp/kegg-bin/show_pathway?ko04660/K00922%09yellow/K01116%09yellow/K02580%09yellow/K02649%09yellow/K02833%09red/K03161%09yellow/K04348%09yellow/K04350%09yellow/K04368%09yellow/K04415%09yellow/K04441%09green/K04446%09yellow/K04466%09yellow/K04687%09yellow/K05697%09yellow/K05703%09yellow/K05730%09yellow/K05735%09red/K05856%09yellow/K05872%09yellow/K06450%09yellow/K06451%09yellow/K06…
3. Environmental Information Processing	3.2 Signal transduction	FoxO signaling pathway	ko04068	41	135	0.0170711303977147	0.146097115961837	ENSMUSG00000000184|ENSMUSG00000000215|ENSMUSG00000000817|ENSMUSG00000003882|ENSMUSG00000004864|ENSMUSG00000004936|ENSMUSG00000005533|ENSMUSG00000007613|ENSMUSG00000013663|ENSMUSG00000018566|ENSMUSG00000019970|ENSMUSG00000020053|ENSMUSG00000020122|ENSMUSG00000020901|ENSMUSG00000021701|ENSMUSG00000022358|ENSMUSG00000022508|ENSMUSG00000023067|ENSMUSG00000024515|ENSMUSG00000025422|ENSMUSG00000025499|…	http://www.genome.jp/kegg-bin/show_pathway?ko04068/K00922%09yellow/K01110%09yellow/K01596%09green/K02649%09yellow/K02833%09red/K04288%09yellow/K04293%09yellow/K04361%09yellow/K04368%09yellow/K04388%09yellow/K04389%09yellow/K04402%09red/K04441%09green/K04501%09yellow/K04503%09yellow/K04526%09yellow/K04674%09yellow/K04728%09yellow/K05072%09yellow/K05087%09red/K05459%09yellow/K05868%09red/K06623%09r…
5. Organismal Systems	5.1 Immune system	Antigen processing and presentation	ko04612	36	116	0.0173596193320134	0.145189543504112	ENSMUSG00000005774|ENSMUSG00000016206|ENSMUSG00000016283|ENSMUSG00000021477|ENSMUSG00000022504|ENSMUSG00000023274|ENSMUSG00000024334|ENSMUSG00000024610|ENSMUSG00000030165|ENSMUSG00000030167|ENSMUSG00000031838|ENSMUSG00000033027|ENSMUSG00000035929|ENSMUSG00000036594|ENSMUSG00000037548|ENSMUSG00000037649|ENSMUSG00000038642|ENSMUSG00000041538|ENSMUSG00000052736|ENSMUSG00000053044|ENSMUSG00000053977|…	http://www.genome.jp/kegg-bin/show_pathway?ko04612/K01365%09yellow/K01368%09yellow/K04687%09yellow/K06454%09yellow/K06458%09yellow/K06459%09yellow/K06505%09yellow/K06516%09yellow/K06541%09yellow/K06697%09yellow/K06751%09green/K06752%09yellow/K08059%09yellow/K08060%09yellow/K08061%09yellow
1. Metabolism	1.3 Lipid metabolism	Ether lipid metabolism	ko00565	16	44	0.0231299223825168	0.185039379060134	ENSMUSG00000005447|ENSMUSG00000020828|ENSMUSG00000022425|ENSMUSG00000022683|ENSMUSG00000023913|ENSMUSG00000027999|ENSMUSG00000029522|ENSMUSG00000032854|ENSMUSG00000033192|ENSMUSG00000033847|ENSMUSG00000033852|ENSMUSG00000037366|ENSMUSG00000041193|ENSMUSG00000041202|ENSMUSG00000052160|ENSMUSG00000098488	http://www.genome.jp/kegg-bin/show_pathway?ko00565/K01047%09green/K01062%09green/K01115%09yellow/K01122%09yellow/K04628%09red/K13510%09yellow/K16342%09green/K16795%09yellow/K16860%09yellow
5. Organismal Systems	5.2 Endocrine system	Renin-angiotensin system	ko04614	13	34	0.0254207044323462	0.199038707044753	ENSMUSG00000001865|ENSMUSG00000022225|ENSMUSG00000023845|ENSMUSG00000027820|ENSMUSG00000028024|ENSMUSG00000039062|ENSMUSG00000040314|ENSMUSG00000044485|ENSMUSG00000053719|ENSMUSG00000063177|ENSMUSG00000063903|ENSMUSG00000066512|ENSMUSG00000066515	http://www.genome.jp/kegg-bin/show_pathway?ko04614/K01257%09yellow/K01319%09red/K01325%09green/K01329%09yellow/K01389%09yellow/K08780%09red/K11140%09yellow/K11141%09yellow
4. Cellular Processes	4.2 Cell growth and death	Cell cycle - yeast	ko04111	23	70	0.0264751145832006	0.202975878471205	ENSMUSG00000000028|ENSMUSG00000002870|ENSMUSG00000005410|ENSMUSG00000006398|ENSMUSG00000017499|ENSMUSG00000020235|ENSMUSG00000026355|ENSMUSG00000027379|ENSMUSG00000028044|ENSMUSG00000028587|ENSMUSG00000029521|ENSMUSG00000029730|ENSMUSG00000029910|ENSMUSG00000031697|ENSMUSG00000032113|ENSMUSG00000033102|ENSMUSG00000034349|ENSMUSG00000034906|ENSMUSG00000038252|ENSMUSG00000038379|ENSMUSG00000041859|…	http://www.genome.jp/kegg-bin/show_pathway?ko04111/K02178%09red/K02209%09red/K02210%09red/K02213%09red/K02216%09red/K02219%09red/K02365%09red/K02537%09red/K02540%09red/K02541%09red/K02542%09red/K02603%09red/K02608%09red/K03363%09red/K03364%09red/K06628%09red/K06639%09yellow/K06641%09red/K06675%09red/K06676%09red/K06677%09red/K08866%09red
5. Organismal Systems	5.4 Digestive system	Fat digestion and absorption	ko04975	14	38	0.0289686772139125	0.213209464294396	ENSMUSG00000015243|ENSMUSG00000022683|ENSMUSG00000024225|ENSMUSG00000025091|ENSMUSG00000026818|ENSMUSG00000027999|ENSMUSG00000029522|ENSMUSG00000032083|ENSMUSG00000041193|ENSMUSG00000041202|ENSMUSG00000042179|ENSMUSG00000046008|ENSMUSG00000052396|ENSMUSG00000054422	http://www.genome.jp/kegg-bin/show_pathway?ko04975/K01047%09green/K05641%09yellow/K08750%09yellow/K08757%09yellow/K12298%09yellow/K14073%09yellow/K14074%09yellow/K14075%09yellow/K14457%09red/K14460%09yellow
5. Organismal Systems	5.1 Immune system	Fc gamma R-mediated phagocytosis	ko04666	34	114	0.0358315903847124	0.244185652992114	ENSMUSG00000003283|ENSMUSG00000004936|ENSMUSG00000009621|ENSMUSG00000016933|ENSMUSG00000020143|ENSMUSG00000020828|ENSMUSG00000020901|ENSMUSG00000021457|ENSMUSG00000022272|ENSMUSG00000024867|ENSMUSG00000026288|ENSMUSG00000026395|ENSMUSG00000026656|ENSMUSG00000026879|ENSMUSG00000028698|ENSMUSG00000033847|ENSMUSG00000033852|ENSMUSG00000034330|ENSMUSG00000039936|ENSMUSG00000042228|ENSMUSG00000045038|…	http://www.genome.jp/kegg-bin/show_pathway?ko04666/K00889%09red/K00922%09yellow/K01115%09yellow/K01116%09yellow/K02649%09yellow/K02677%09yellow/K03084%09yellow/K04368%09yellow/K04718%09red/K05730%09yellow/K05754%09red/K05768%09yellow/K05854%09yellow/K05855%09yellow/K05859%09yellow/K06478%09yellow/K06856%09yellow/K08893%09yellow/K12367%09yellow/K12559%09yellow/K12560%09yellow/K16342%09green/K18050…
5. Organismal Systems	5.2 Endocrine system	Progesterone-mediated oocyte maturation	ko04914	28	93	0.0474276289023565	0.300920128208055	ENSMUSG00000000215|ENSMUSG00000004864|ENSMUSG00000004936|ENSMUSG00000005533|ENSMUSG00000019942|ENSMUSG00000020053|ENSMUSG00000020235|ENSMUSG00000020272|ENSMUSG00000020654|ENSMUSG00000020901|ENSMUSG00000023908|ENSMUSG00000027330|ENSMUSG00000027379|ENSMUSG00000027496|ENSMUSG00000027715|ENSMUSG00000028698|ENSMUSG00000029910|ENSMUSG00000030671|ENSMUSG00000030677|ENSMUSG00000030867|ENSMUSG00000031659|…	http://www.genome.jp/kegg-bin/show_pathway?ko04914/K00922%09yellow/K02087%09red/K02178%09red/K02537%09red/K02649%09yellow/K03364%09red/K04368%09yellow/K04373%09red/K04441%09green/K04526%09yellow/K04630%09yellow/K05087%09red/K05459%09yellow/K05866%09red/K05867%09red/K05868%09red/K06627%09red/K06631%09red/K06633%09red/K08043%09yellow/K08047%09yellow/K08837%09yellow/K10403%09red/K11481%09red/K13296%…
1. Metabolism	1.5 Amino acid metabolism	Phenylalanine, tyrosine and tryptophan biosynthesis	ko00400	4	7	0.0476965162779488	0.297496915089579	ENSMUSG00000020051|ENSMUSG00000025190|ENSMUSG00000069873|ENSMUSG00000074141	http://www.genome.jp/kegg-bin/show_pathway?ko00400/K00500%09yellow/K03334%09green/K14454%09yellow
5. Organismal Systems	5.5 Excretory system	Aldosterone-regulated sodium reabsorption	ko04960	14	41	0.0543579021049191	0.322640451203391	ENSMUSG00000000215|ENSMUSG00000004988|ENSMUSG00000007097|ENSMUSG00000019970|ENSMUSG00000020053|ENSMUSG00000020901|ENSMUSG00000028698|ENSMUSG00000030340|ENSMUSG00000031618|ENSMUSG00000039936|ENSMUSG00000041329|ENSMUSG00000052889|ENSMUSG00000059412|ENSMUSG00000078816	http://www.genome.jp/kegg-bin/show_pathway?ko04960/K00922%09yellow/K01538%09yellow/K01539%09yellow/K01540%09red/K02649%09yellow/K02677%09yellow/K04526%09yellow/K04824%09red/K05459%09yellow/K08555%09yellow/K13302%09yellow/K13359%09red
2. Genetic Information Processing	2.4 Replication and repair	Base excision repair	ko03410	12	34	0.0569518349416478	0.327473050914475	ENSMUSG00000020974|ENSMUSG00000023249|ENSMUSG00000024742|ENSMUSG00000024854|ENSMUSG00000025269|ENSMUSG00000027342|ENSMUSG00000028394|ENSMUSG00000032298|ENSMUSG00000039396|ENSMUSG00000054509|ENSMUSG00000056394|ENSMUSG00000067608	http://www.genome.jp/kegg-bin/show_pathway?ko03410/K02325%09red/K02326%09red/K03505%09yellow/K04799%09red/K04802%09red/K10567%09yellow/K10569%09red/K10747%09red/K10772%09red/K10798%09yellow
5. Organismal Systems	5.1 Immune system	Toll-like receptor signaling pathway	ko04620	30	103	0.0614681825240709	0.342731684376638	ENSMUSG00000004864|ENSMUSG00000004936|ENSMUSG00000016024|ENSMUSG00000017652|ENSMUSG00000018932|ENSMUSG00000020901|ENSMUSG00000021277|ENSMUSG00000022901|ENSMUSG00000024235|ENSMUSG00000026104|ENSMUSG00000027398|ENSMUSG00000027995|ENSMUSG00000028163|ENSMUSG00000028698|ENSMUSG00000029417|ENSMUSG00000029771|ENSMUSG00000031537|ENSMUSG00000031639|ENSMUSG00000034855|ENSMUSG00000035042|ENSMUSG00000039005|…	http://www.genome.jp/kegg-bin/show_pathway?ko04620/K00922%09yellow/K02580%09yellow/K02649%09yellow/K03160%09yellow/K03174%09yellow/K04368%09yellow/K04415%09yellow/K04432%09red/K04441%09green/K04519%09yellow/K05398%09yellow/K05399%09red/K05401%09yellow/K05404%09yellow/K05412%09yellow/K05413%09yellow/K05416%09yellow/K07209%09yellow/K09446%09yellow/K10159%09yellow/K10160%09yellow/K10161%09yellow/K10…
3. Environmental Information Processing	3.2 Signal transduction	Notch signaling pathway	ko04330	17	53	0.0633972069270884	0.343090766899537	ENSMUSG00000002799|ENSMUSG00000004947|ENSMUSG00000014773|ENSMUSG00000015468|ENSMUSG00000017007|ENSMUSG00000018169|ENSMUSG00000019789|ENSMUSG00000027276|ENSMUSG00000027314|ENSMUSG00000027878|ENSMUSG00000029603|ENSMUSG00000031925|ENSMUSG00000038146|ENSMUSG00000040289|ENSMUSG00000041777|ENSMUSG00000048001|ENSMUSG00000052593	http://www.genome.jp/kegg-bin/show_pathway?ko04330/K02599%09yellow/K05948%09yellow/K06051%09yellow/K06052%09yellow/K06053%09yellow/K06055%09yellow/K06058%09yellow/K06059%09yellow/K06061%09yellow/K06066%09red/K09091%09yellow
3. Environmental Information Processing	3.2 Signal transduction	PI3K-Akt signaling pathway	ko04151	100	392	0.0666767225244868	0.355609186797263	ENSMUSG00000000120|ENSMUSG00000000184|ENSMUSG00000000215|ENSMUSG00000000817|ENSMUSG00000001281|ENSMUSG00000001506|ENSMUSG00000002068|ENSMUSG00000003882|ENSMUSG00000004936|ENSMUSG00000005533|ENSMUSG00000006235|ENSMUSG00000007659|ENSMUSG00000013663|ENSMUSG00000014599|ENSMUSG00000015647|ENSMUSG00000015846|ENSMUSG00000017344|ENSMUSG00000019970|ENSMUSG00000019982|ENSMUSG00000020053|ENSMUSG00000020108|…	http://www.genome.jp/kegg-bin/show_pathway?ko04151/K00922%09yellow/K01110%09yellow/K01596%09green/K02091%09red/K02161%09yellow/K02580%09yellow/K02582%09yellow/K02583%09yellow/K02649%09yellow/K02677%09yellow/K02833%09red/K04289%09yellow/K04358%09yellow/K04361%09yellow/K04363%09yellow/K04368%09yellow/K04374%09red/K04389%09yellow/K04399%09yellow/K04503%09yellow/K04526%09yellow/K04547%09red/K04549%09…
3. Environmental Information Processing	3.2 Signal transduction	Phospholipase D signaling pathway	ko04072	44	160	0.0674755861672861	0.354728795850876	ENSMUSG00000000215|ENSMUSG00000000276|ENSMUSG00000004936|ENSMUSG00000005339|ENSMUSG00000016933|ENSMUSG00000019843|ENSMUSG00000020122|ENSMUSG00000020123|ENSMUSG00000020654|ENSMUSG00000020828|ENSMUSG00000020901|ENSMUSG00000021457|ENSMUSG00000024680|ENSMUSG00000024867|ENSMUSG00000025357|ENSMUSG00000025499|ENSMUSG00000026821|ENSMUSG00000028019|ENSMUSG00000028698|ENSMUSG00000029231|ENSMUSG00000031659|…	http://www.genome.jp/kegg-bin/show_pathway?ko04072/K00889%09red/K00901%09yellow/K00922%09yellow/K01115%09yellow/K01116%09yellow/K02649%09yellow/K02677%09yellow/K02833%09red/K04226%09yellow/K04289%09yellow/K04351%09yellow/K04361%09yellow/K04363%09yellow/K04368%09yellow/K04526%09yellow/K04718%09red/K05450%09yellow/K05703%09yellow/K05855%09yellow/K05859%09yellow/K05871%09yellow/K06856%09yellow/K0783…
4. Cellular Processes	4.2 Cell growth and death	Oocyte meiosis	ko04114	33	116	0.0691685976440799	0.35850766102847	ENSMUSG00000000215|ENSMUSG00000002068|ENSMUSG00000002324|ENSMUSG00000004864|ENSMUSG00000004936|ENSMUSG00000005533|ENSMUSG00000006398|ENSMUSG00000019773|ENSMUSG00000019942|ENSMUSG00000020053|ENSMUSG00000020415|ENSMUSG00000020654|ENSMUSG00000022092|ENSMUSG00000023908|ENSMUSG00000023940|ENSMUSG00000024777|ENSMUSG00000027379|ENSMUSG00000027496|ENSMUSG00000028212|ENSMUSG00000029910|ENSMUSG00000030102|…	http://www.genome.jp/kegg-bin/show_pathway?ko04114/K02087%09red/K02178%09red/K02365%09red/K02537%09red/K03363%09red/K04348%09yellow/K04368%09yellow/K04373%09red/K04441%09green/K04515%09yellow/K04526%09yellow/K04958%09yellow/K04959%09yellow/K04960%09yellow/K05087%09red/K05459%09yellow/K05867%09red/K05868%09red/K06626%09red/K06631%09red/K06633%09red/K06635%09red/K08043%09yellow/K08047%09yellow/K102…
1. Metabolism	1.11 Xenobiotics biodegradation and metabolism	Drug metabolism - cytochrome P450	ko00982	22	73	0.0718885463042878	0.367430347777471	ENSMUSG00000001663|ENSMUSG00000004032|ENSMUSG00000015134|ENSMUSG00000025479|ENSMUSG00000026688|ENSMUSG00000037263|ENSMUSG00000037797|ENSMUSG00000040170|ENSMUSG00000054545|ENSMUSG00000058135|ENSMUSG00000061906|ENSMUSG00000074207|ENSMUSG00000074604|ENSMUSG00000075296|ENSMUSG00000089675|ENSMUSG00000089943|ENSMUSG00000089960|ENSMUSG00000090145|ENSMUSG00000090165|ENSMUSG00000090171|ENSMUSG00000090175|…	http://www.genome.jp/kegg-bin/show_pathway?ko00982/K00129%09green/K00485%09green/K00699%09red/K00799%09red/K07415%09yellow/K13951%09yellow/K13980%09red
1. Metabolism	1.11 Xenobiotics biodegradation and metabolism	Metabolism of xenobiotics by cytochrome P450	ko00980	23	77	0.0729190005098403	0.367591673803031	ENSMUSG00000001663|ENSMUSG00000004032|ENSMUSG00000015134|ENSMUSG00000022947|ENSMUSG00000024087|ENSMUSG00000025479|ENSMUSG00000026688|ENSMUSG00000037263|ENSMUSG00000037797|ENSMUSG00000038776|ENSMUSG00000054545|ENSMUSG00000058135|ENSMUSG00000061906|ENSMUSG00000074207|ENSMUSG00000074604|ENSMUSG00000075296|ENSMUSG00000089675|ENSMUSG00000089943|ENSMUSG00000089960|ENSMUSG00000090145|ENSMUSG00000090165|…	http://www.genome.jp/kegg-bin/show_pathway?ko00980/K00084%09yellow/K00129%09green/K00699%09red/K00799%09red/K01253%09yellow/K07410%09yellow/K07415%09yellow/K13951%09yellow/K13980%09red
1. Metabolism	1.1 Carbohydrate metabolism	Ascorbate and aldarate metabolism	ko00053	10	28	0.0730906273748295	0.363477714512666	ENSMUSG00000010025|ENSMUSG00000054545|ENSMUSG00000061906|ENSMUSG00000089675|ENSMUSG00000089943|ENSMUSG00000089960|ENSMUSG00000090145|ENSMUSG00000090165|ENSMUSG00000090171|ENSMUSG00000090175	http://www.genome.jp/kegg-bin/show_pathway?ko00053/K00128%09yellow/K00699%09red
5. Organismal Systems	5.2 Endocrine system	PPAR signaling pathway	ko03320	26	89	0.0750866379258548	0.363577404693613	ENSMUSG00000000440|ENSMUSG00000002108|ENSMUSG00000002289|ENSMUSG00000005681|ENSMUSG00000015568|ENSMUSG00000015846|ENSMUSG00000017754|ENSMUSG00000018796|ENSMUSG00000020333|ENSMUSG00000022878|ENSMUSG00000026170|ENSMUSG00000027513|ENSMUSG00000027875|ENSMUSG00000028240|ENSMUSG00000029098|ENSMUSG00000030162|ENSMUSG00000031710|ENSMUSG00000031808|ENSMUSG00000032083|ENSMUSG00000032281|ENSMUSG00000037071|…	http://www.genome.jp/kegg-bin/show_pathway?ko03320/K00232%09yellow/K00488%09yellow/K00489%09red/K00507%09yellow/K01059%09yellow/K01596%09green/K01641%09yellow/K01897%09red/K07296%09yellow/K07425%09red/K07431%09yellow/K08524%09yellow/K08530%09yellow/K08536%09yellow/K08745%09yellow/K08750%09yellow/K08752%09red/K08757%09yellow/K08758%09yellow/K08761%09yellow/K08763%09red/K08767%09yellow/K08769%09red…
3. Environmental Information Processing	3.2 Signal transduction	VEGF signaling pathway	ko04370	19	62	0.0778829584019859	0.367447803742703	ENSMUSG00000004864|ENSMUSG00000004936|ENSMUSG00000016933|ENSMUSG00000020901|ENSMUSG00000022092|ENSMUSG00000025499|ENSMUSG00000027544|ENSMUSG00000028071|ENSMUSG00000028698|ENSMUSG00000028914|ENSMUSG00000033847|ENSMUSG00000033852|ENSMUSG00000034330|ENSMUSG00000039936|ENSMUSG00000052889|ENSMUSG00000053137|ENSMUSG00000061878|ENSMUSG00000078816|ENSMUSG00000098488	http://www.genome.jp/kegg-bin/show_pathway?ko04370/K00922%09yellow/K01116%09yellow/K02649%09yellow/K02677%09yellow/K02833%09red/K04348%09yellow/K04368%09yellow/K04399%09yellow/K04441%09green/K04718%09red/K05859%09yellow/K08273%09yellow/K16342%09green/K17332%09yellow
5. Organismal Systems	5.4 Digestive system	Cholesterol metabolism	ko04979	13	40	0.0884140510308423	0.401683589868518	ENSMUSG00000002289|ENSMUSG00000002985|ENSMUSG00000005681|ENSMUSG00000015243|ENSMUSG00000015568|ENSMUSG00000017754|ENSMUSG00000026170|ENSMUSG00000027698|ENSMUSG00000028240|ENSMUSG00000031574|ENSMUSG00000032083|ENSMUSG00000038175|ENSMUSG00000040249	http://www.genome.jp/kegg-bin/show_pathway?ko04979/K00488%09yellow/K00489%09red/K01059%09yellow/K04524%09yellow/K04550%09yellow/K05641%09yellow/K08757%09yellow/K08758%09yellow/K08761%09yellow/K08767%09yellow/K10637%09yellow/K14349%09yellow/K16931%09yellow
1. Metabolism	1.3 Lipid metabolism	alpha-Linolenic acid metabolism	ko00592	9	26	0.102948069341259	0.462010847775406	ENSMUSG00000022683|ENSMUSG00000027999|ENSMUSG00000029098|ENSMUSG00000029522|ENSMUSG00000033847|ENSMUSG00000033852|ENSMUSG00000041193|ENSMUSG00000041202|ENSMUSG00000098488	http://www.genome.jp/kegg-bin/show_pathway?ko00592/K00232%09yellow/K01047%09green/K16342%09green
1. Metabolism	1.3 Lipid metabolism	Glycerolipid metabolism	ko00561	17	57	0.112871093708045	0.49448288672096	ENSMUSG00000000276|ENSMUSG00000001642|ENSMUSG00000010025|ENSMUSG00000015568|ENSMUSG00000020593|ENSMUSG00000025091|ENSMUSG00000025357|ENSMUSG00000026818|ENSMUSG00000032207|ENSMUSG00000033174|ENSMUSG00000042179|ENSMUSG00000046008|ENSMUSG00000052131|ENSMUSG00000052396|ENSMUSG00000053846|ENSMUSG00000054469|ENSMUSG00000070738	http://www.genome.jp/kegg-bin/show_pathway?ko00561/K00011%09yellow/K00128%09yellow/K00901%09yellow/K01046%09green/K01054%09red/K01059%09yellow/K12298%09yellow/K13513%09yellow/K14073%09yellow/K14074%09yellow/K14075%09yellow/K14457%09red/K15728%09yellow
1. Metabolism	1.1 Carbohydrate metabolism	Starch and sucrose metabolism	ko00500	11	34	0.114569739017732	0.49601957598265	ENSMUSG00000019989|ENSMUSG00000025877|ENSMUSG00000033059|ENSMUSG00000037370|ENSMUSG00000068587|ENSMUSG00000070360|ENSMUSG00000074264|ENSMUSG00000074268|ENSMUSG00000093931|ENSMUSG00000096569|ENSMUSG00000096770	http://www.genome.jp/kegg-bin/show_pathway?ko00500/K00688%09yellow/K00844%09red/K01176%09yellow/K01513%09green/K12047%09red
1. Metabolism	1.1 Carbohydrate metabolism	Pentose and glucuronate interconversions	ko00040	11	34	0.114569739017732	0.490251906494479	ENSMUSG00000001642|ENSMUSG00000052131|ENSMUSG00000054545|ENSMUSG00000061906|ENSMUSG00000089675|ENSMUSG00000089943|ENSMUSG00000089960|ENSMUSG00000090145|ENSMUSG00000090165|ENSMUSG00000090171|ENSMUSG00000090175	http://www.genome.jp/kegg-bin/show_pathway?ko00040/K00011%09yellow/K00699%09red
1. Metabolism	1.7 Glycan biosynthesis and metabolism	Glycosaminoglycan biosynthesis - chondroitin sulfate / dermatan sulfate	ko00532	7	20	0.135503736073112	0.560285110953991	ENSMUSG00000020868|ENSMUSG00000032997|ENSMUSG00000037347|ENSMUSG00000039497|ENSMUSG00000047712|ENSMUSG00000056643|ENSMUSG00000057337	http://www.genome.jp/kegg-bin/show_pathway?ko00532/K00747%09yellow/K00771%09yellow/K01020%09yellow/K01794%09yellow/K03193%09yellow/K04743%09yellow/K07779%09red
5. Organismal Systems	5.5 Excretory system	Proximal tubule bicarbonate reclamation	ko04964	7	20	0.135503736073112	0.55405972083228	ENSMUSG00000004655|ENSMUSG00000007097|ENSMUSG00000010064|ENSMUSG00000027513|ENSMUSG00000040618|ENSMUSG00000041329|ENSMUSG00000059412	http://www.genome.jp/kegg-bin/show_pathway?ko04964/K01538%09yellow/K01539%09yellow/K01540%09red/K01596%09green/K09864%09red/K13576%09yellow
4. Cellular Processes	4.3 Cellular community - eukaryotes	Gap junction	ko04540	24	87	0.141476108391289	0.572123163604334	ENSMUSG00000004936|ENSMUSG00000019942|ENSMUSG00000020122|ENSMUSG00000020654|ENSMUSG00000024383|ENSMUSG00000025499|ENSMUSG00000028019|ENSMUSG00000029231|ENSMUSG00000030102|ENSMUSG00000030137|ENSMUSG00000030287|ENSMUSG00000031659|ENSMUSG00000032006|ENSMUSG00000036752|ENSMUSG00000038668|ENSMUSG00000041624|ENSMUSG00000042644|ENSMUSG00000043091|ENSMUSG00000045136|ENSMUSG00000052889|ENSMUSG00000057614|…	http://www.genome.jp/kegg-bin/show_pathway?ko04540/K02087%09red/K02677%09yellow/K02833%09red/K04289%09yellow/K04361%09yellow/K04363%09yellow/K04368%09yellow/K04420%09yellow/K04630%09yellow/K04958%09yellow/K04959%09yellow/K04960%09yellow/K05450%09yellow/K07374%09red/K07375%09green/K08043%09yellow/K08047%09yellow/K12318%09yellow
2. Genetic Information Processing	2.4 Replication and repair	Mismatch repair	ko03430	8	24	0.144017050862041	0.569873921690659	ENSMUSG00000012483|ENSMUSG00000022881|ENSMUSG00000024854|ENSMUSG00000027342|ENSMUSG00000028884|ENSMUSG00000039748|ENSMUSG00000056394|ENSMUSG00000067608	http://www.genome.jp/kegg-bin/show_pathway?ko03430/K03505%09yellow/K04802%09red/K10739%09red/K10740%09red/K10746%09red/K10747%09red/K10755%09red
1. Metabolism	1.7 Glycan biosynthesis and metabolism	Glycosaminoglycan biosynthesis - heparan sulfate / heparin	ko00534	8	24	0.144017050862041	0.563811433162034	ENSMUSG00000020868|ENSMUSG00000028838|ENSMUSG00000046321|ENSMUSG00000047759|ENSMUSG00000051022|ENSMUSG00000054008|ENSMUSG00000062184|ENSMUSG00000070407	http://www.genome.jp/kegg-bin/show_pathway?ko00534/K00771%09yellow/K01024%09yellow/K02368%09yellow/K02576%09yellow/K07808%09yellow/K07809%09yellow/K08102%09yellow
5. Organismal Systems	5.2 Endocrine system	Thyroid hormone synthesis	ko04918	20	71	0.144128462442155	0.558308149249613	ENSMUSG00000004344|ENSMUSG00000007097|ENSMUSG00000020651|ENSMUSG00000020654|ENSMUSG00000020963|ENSMUSG00000025823|ENSMUSG00000027225|ENSMUSG00000027857|ENSMUSG00000028466|ENSMUSG00000029368|ENSMUSG00000030102|ENSMUSG00000030287|ENSMUSG00000031584|ENSMUSG00000031659|ENSMUSG00000041329|ENSMUSG00000042406|ENSMUSG00000042644|ENSMUSG00000052889|ENSMUSG00000059412|ENSMUSG00000078816	http://www.genome.jp/kegg-bin/show_pathway?ko04918/K00383%09red/K00432%09red/K01538%09yellow/K01539%09yellow/K01540%09red/K02677%09yellow/K04249%09red/K04374%09red/K04958%09yellow/K04959%09yellow/K04960%09yellow/K05251%09red/K08043%09yellow/K08047%09yellow/K09048%09yellow/K09582%09yellow/K14702%09red/K16141%09yellow/K17232%09red
1. Metabolism	1.4 Nucleotide metabolism	Pyrimidine metabolism	ko00240	17	59	0.144470277454117	0.553802730240781	ENSMUSG00000019989|ENSMUSG00000020649|ENSMUSG00000022292|ENSMUSG00000024177|ENSMUSG00000025574|ENSMUSG00000025747|ENSMUSG00000027203|ENSMUSG00000029366|ENSMUSG00000029780|ENSMUSG00000030978|ENSMUSG00000032420|ENSMUSG00000033427|ENSMUSG00000035824|ENSMUSG00000035984|ENSMUSG00000037370|ENSMUSG00000048120|ENSMUSG00000073016	http://www.genome.jp/kegg-bin/show_pathway?ko00240/K00560%09red/K00761%09yellow/K00857%09green/K00893%09red/K00940%09red/K01081%09green/K01431%09yellow/K01510%09yellow/K01513%09green/K01520%09red/K10807%09red/K10808%09green
1. Metabolism	1.6 Metabolism of other amino acids	beta-Alanine metabolism	ko00410	10	32	0.154417761453527	0.585832332112351	ENSMUSG00000010025|ENSMUSG00000015134|ENSMUSG00000021238|ENSMUSG00000027333|ENSMUSG00000029098|ENSMUSG00000033427|ENSMUSG00000037263|ENSMUSG00000070880|ENSMUSG00000075289|ENSMUSG00000075296	http://www.genome.jp/kegg-bin/show_pathway?ko00410/K00128%09yellow/K00129%09green/K00140%09yellow/K00232%09yellow/K01431%09yellow/K01580%09yellow/K12259%09red/K14755%09yellow
5. Organismal Systems	5.4 Digestive system	Carbohydrate digestion and absorption	ko04973	14	48	0.161810577123392	0.601477700822307	ENSMUSG00000007097|ENSMUSG00000020901|ENSMUSG00000025877|ENSMUSG00000028698|ENSMUSG00000039936|ENSMUSG00000041329|ENSMUSG00000059412|ENSMUSG00000068587|ENSMUSG00000070360|ENSMUSG00000074264|ENSMUSG00000074268|ENSMUSG00000093931|ENSMUSG00000096569|ENSMUSG00000096770	http://www.genome.jp/kegg-bin/show_pathway?ko04973/K00844%09red/K00922%09yellow/K01176%09yellow/K01538%09yellow/K01539%09yellow/K01540%09red/K02649%09yellow/K12047%09red
1. Metabolism	1.5 Amino acid metabolism	Histidine metabolism	ko00340	8	25	0.172720156100228	0.635610174448839	ENSMUSG00000010025|ENSMUSG00000015134|ENSMUSG00000020017|ENSMUSG00000026986|ENSMUSG00000027360|ENSMUSG00000037263|ENSMUSG00000075289|ENSMUSG00000075296	http://www.genome.jp/kegg-bin/show_pathway?ko00340/K00128%09yellow/K00129%09green/K00546%09red/K01590%09red/K01745%09red/K14755%09yellow
5. Organismal Systems	5.4 Digestive system	Salivary secretion	ko04970	22	81	0.173481314745782	0.625893370847528	ENSMUSG00000007097|ENSMUSG00000020654|ENSMUSG00000024597|ENSMUSG00000027335|ENSMUSG00000027447|ENSMUSG00000029082|ENSMUSG00000029084|ENSMUSG00000030102|ENSMUSG00000030287|ENSMUSG00000031659|ENSMUSG00000038357|ENSMUSG00000041329|ENSMUSG00000041624|ENSMUSG00000042644|ENSMUSG00000045875|ENSMUSG00000047517|ENSMUSG00000052889|ENSMUSG00000054342|ENSMUSG00000057378|ENSMUSG00000059412|ENSMUSG00000069515|…	http://www.genome.jp/kegg-bin/show_pathway?ko04970/K01242%09yellow/K01538%09yellow/K01539%09yellow/K01540%09red/K02677%09yellow/K04135%09red/K04137%09yellow/K04945%09red/K04958%09yellow/K04959%09yellow/K04960%09yellow/K04963%09yellow/K08043%09yellow/K08047%09yellow/K10951%09yellow/K12318%09yellow/K13899%09yellow/K13912%09yellow/K13915%09yellow/K13916%09red
1. Metabolism	1.8 Metabolism of cofactors and vitamins	Folate biosynthesis	ko00790	9	29	0.177034915645665	0.626431239976967	ENSMUSG00000001642|ENSMUSG00000020051|ENSMUSG00000020098|ENSMUSG00000021707|ENSMUSG00000028766|ENSMUSG00000037580|ENSMUSG00000052131|ENSMUSG00000064120|ENSMUSG00000073987	http://www.genome.jp/kegg-bin/show_pathway?ko00790/K00011%09yellow/K00287%09red/K00500%09yellow/K01077%09yellow/K01307%09yellow/K01495%09red/K01724%09yellow/K03639%09red
5. Organismal Systems	5.6 Nervous system	Long-term depression	ko04730	17	61	0.180466600732526	0.626525557260089	ENSMUSG00000001986|ENSMUSG00000004936|ENSMUSG00000005533|ENSMUSG00000020053|ENSMUSG00000025499|ENSMUSG00000030102|ENSMUSG00000030287|ENSMUSG00000033847|ENSMUSG00000033852|ENSMUSG00000040009|ENSMUSG00000041624|ENSMUSG00000042228|ENSMUSG00000042644|ENSMUSG00000052889|ENSMUSG00000057614|ENSMUSG00000078816|ENSMUSG00000098488	http://www.genome.jp/kegg-bin/show_pathway?ko04730/K02677%09yellow/K02833%09red/K04368%09yellow/K04535%09red/K04630%09yellow/K04958%09yellow/K04959%09yellow/K04960%09yellow/K05087%09red/K05199%09red/K05459%09yellow/K05854%09yellow/K12318%09yellow/K16342%09green
4. Cellular Processes	4.2 Cell growth and death	Ferroptosis	ko04216	13	45	0.182845014790651	0.628850144326726	ENSMUSG00000003617|ENSMUSG00000018796|ENSMUSG00000020333|ENSMUSG00000022094|ENSMUSG00000022797|ENSMUSG00000023495|ENSMUSG00000025993|ENSMUSG00000026389|ENSMUSG00000027737|ENSMUSG00000028124|ENSMUSG00000032350|ENSMUSG00000032554|ENSMUSG00000090639	http://www.genome.jp/kegg-bin/show_pathway?ko04216/K01897%09red/K06503%09red/K10142%09red/K11204%09red/K11205%09red/K13162%09yellow/K13624%09yellow/K13869%09yellow/K14685%09yellow/K14720%09yellow/K14736%09yellow
2. Genetic Information Processing	2.4 Replication and repair	Nucleotide excision repair	ko03420	13	45	0.182845014790651	0.623027457805182	ENSMUSG00000002109|ENSMUSG00000003813|ENSMUSG00000012483|ENSMUSG00000020974|ENSMUSG00000022881|ENSMUSG00000024854|ENSMUSG00000027342|ENSMUSG00000028394|ENSMUSG00000028884|ENSMUSG00000031446|ENSMUSG00000045031|ENSMUSG00000056394|ENSMUSG00000067608	http://www.genome.jp/kegg-bin/show_pathway?ko03420/K02325%09red/K02326%09red/K03505%09yellow/K04802%09red/K10140%09yellow/K10609%09red/K10739%09red/K10740%09red/K10747%09red/K10755%09red/K10839%09red/K10840%09red
1. Metabolism	1.11 Xenobiotics biodegradation and metabolism	Drug metabolism - other enzymes	ko00983	26	99	0.196496888252369	0.663402338319925	ENSMUSG00000001663|ENSMUSG00000004032|ENSMUSG00000009350|ENSMUSG00000020649|ENSMUSG00000022292|ENSMUSG00000024177|ENSMUSG00000025479|ENSMUSG00000025574|ENSMUSG00000026688|ENSMUSG00000027203|ENSMUSG00000030978|ENSMUSG00000031877|ENSMUSG00000033427|ENSMUSG00000035824|ENSMUSG00000035984|ENSMUSG00000054545|ENSMUSG00000058135|ENSMUSG00000061906|ENSMUSG00000074604|ENSMUSG00000089675|ENSMUSG00000089943|…	http://www.genome.jp/kegg-bin/show_pathway?ko00983/K00699%09red/K00799%09red/K00857%09green/K00940%09red/K01431%09yellow/K01520%09red/K03927%09red/K07415%09yellow/K10789%09red/K10807%09red/K10808%09green
1. Metabolism	1.3 Lipid metabolism	Glycerophospholipid metabolism	ko00564	25	95	0.199101913224273	0.666086400604841	ENSMUSG00000000276|ENSMUSG00000009995|ENSMUSG00000020593|ENSMUSG00000020828|ENSMUSG00000022683|ENSMUSG00000023019|ENSMUSG00000025357|ENSMUSG00000025495|ENSMUSG00000026623|ENSMUSG00000027999|ENSMUSG00000029522|ENSMUSG00000030275|ENSMUSG00000031903|ENSMUSG00000033192|ENSMUSG00000033847|ENSMUSG00000033852|ENSMUSG00000035246|ENSMUSG00000041193|ENSMUSG00000041202|ENSMUSG00000050627|ENSMUSG00000050860|…	http://www.genome.jp/kegg-bin/show_pathway?ko00564/K00006%09yellow/K00894%09yellow/K00901%09yellow/K00968%09red/K01047%09green/K01115%09yellow/K06124%09red/K06129%09yellow/K08730%09red/K13510%09yellow/K13511%09yellow/K13513%09yellow/K13514%09yellow/K15728%09yellow/K16342%09green/K16860%09yellow
1. Metabolism	1.5 Amino acid metabolism	Phenylalanine metabolism	ko00360	7	22	0.199726435401465	0.662156110159811	ENSMUSG00000015134|ENSMUSG00000020051|ENSMUSG00000025190|ENSMUSG00000037263|ENSMUSG00000069873|ENSMUSG00000074141|ENSMUSG00000075296	http://www.genome.jp/kegg-bin/show_pathway?ko00360/K00129%09green/K00500%09yellow/K03334%09green/K14454%09yellow
1. Metabolism	1.6 Metabolism of other amino acids	Glutathione metabolism	ko00480	17	62	0.200004804952072	0.657158644842523	ENSMUSG00000001663|ENSMUSG00000002797|ENSMUSG00000004032|ENSMUSG00000004344|ENSMUSG00000006344|ENSMUSG00000006345|ENSMUSG00000020649|ENSMUSG00000022292|ENSMUSG00000026688|ENSMUSG00000027313|ENSMUSG00000028124|ENSMUSG00000030978|ENSMUSG00000031584|ENSMUSG00000032350|ENSMUSG00000039062|ENSMUSG00000058135|ENSMUSG00000074604	http://www.genome.jp/kegg-bin/show_pathway?ko00480/K00383%09red/K00432%09red/K00681%09yellow/K00682%09yellow/K00799%09red/K07232%09red/K10807%09red/K10808%09green/K11140%09yellow/K11204%09red/K11205%09red
4. Cellular Processes	4.2 Cell growth and death	Meiosis - yeast	ko04113	17	62	0.200004804952072	0.651343081613828	ENSMUSG00000000028|ENSMUSG00000002870|ENSMUSG00000005410|ENSMUSG00000006398|ENSMUSG00000017499|ENSMUSG00000024777|ENSMUSG00000026355|ENSMUSG00000027379|ENSMUSG00000028587|ENSMUSG00000029730|ENSMUSG00000029910|ENSMUSG00000031697|ENSMUSG00000032113|ENSMUSG00000033102|ENSMUSG00000041859|ENSMUSG00000057614|ENSMUSG00000058290	http://www.genome.jp/kegg-bin/show_pathway?ko04113/K02178%09red/K02209%09red/K02210%09red/K02213%09red/K02216%09red/K02365%09red/K02537%09red/K02540%09red/K02541%09red/K02542%09red/K02603%09red/K02608%09red/K03363%09red/K04630%09yellow/K06628%09red/K06639%09yellow/K11584%09red
4. Cellular Processes	4.1 Transport and catabolism	Lysosome	ko04142	32	125	0.209027805493859	0.674756424752105	ENSMUSG00000000594|ENSMUSG00000001348|ENSMUSG00000001751|ENSMUSG00000002103|ENSMUSG00000002204|ENSMUSG00000003309|ENSMUSG00000004552|ENSMUSG00000005043|ENSMUSG00000016256|ENSMUSG00000018774|ENSMUSG00000019818|ENSMUSG00000021477|ENSMUSG00000023030|ENSMUSG00000024480|ENSMUSG00000024910|ENSMUSG00000026177|ENSMUSG00000028015|ENSMUSG00000028581|ENSMUSG00000028657|ENSMUSG00000029426|ENSMUSG00000030560|…	http://www.genome.jp/kegg-bin/show_pathway?ko04142/K01074%09yellow/K01136%09yellow/K01137%09yellow/K01205%09yellow/K01275%09yellow/K01319%09red/K01365%09yellow/K01366%09yellow/K01368%09yellow/K01374%09yellow/K01382%09red/K01565%09yellow/K06129%09yellow/K06501%09yellow/K06546%09yellow/K08565%09yellow/K08568%09yellow/K08569%09yellow/K12347%09green/K12348%09yellow/K12383%09yellow/K12384%09yellow/K12…
4. Cellular Processes	4.4 Cellular community - prokaryotes	Quorum sensing	ko02024	4	11	0.213494997986958	0.677294476372418	ENSMUSG00000018796|ENSMUSG00000020333|ENSMUSG00000070880|ENSMUSG00000073079	http://www.genome.jp/kegg-bin/show_pathway?ko02024/K01580%09yellow/K01897%09red/K03106%09yellow
1. Metabolism	1.6 Metabolism of other amino acids	Taurine and hypotaurine metabolism	ko00430	4	11	0.213494997986958	0.671505634694021	ENSMUSG00000006344|ENSMUSG00000006345|ENSMUSG00000033022|ENSMUSG00000070880	http://www.genome.jp/kegg-bin/show_pathway?ko00430/K00456%09yellow/K00681%09yellow/K01580%09yellow
1. Metabolism	1.11 Xenobiotics biodegradation and metabolism	Fluorobenzoate degradation	ko00364	1	1	0.22220409051349	0.687152145453482	ENSMUSG00000022235	http://www.genome.jp/kegg-bin/show_pathway?ko00364/K01061%09yellow
1. Metabolism	1.11 Xenobiotics biodegradation and metabolism	Toluene degradation	ko00623	1	1	0.22220409051349	0.681425877574703	ENSMUSG00000022235	http://www.genome.jp/kegg-bin/show_pathway?ko00623/K01061%09yellow
1. Metabolism	1.11 Xenobiotics biodegradation and metabolism	Chlorocyclohexane and chlorobenzene degradation	ko00361	1	1	0.22220409051349	0.675794258751771	ENSMUSG00000022235	http://www.genome.jp/kegg-bin/show_pathway?ko00361/K01061%09yellow
3. Environmental Information Processing	3.2 Signal transduction	Jak-STAT signaling pathway	ko04630	43	173	0.226180066323136	0.68224806890913	ENSMUSG00000000184|ENSMUSG00000002147|ENSMUSG00000003882|ENSMUSG00000004266|ENSMUSG00000006235|ENSMUSG00000007659|ENSMUSG00000017057|ENSMUSG00000018341|ENSMUSG00000020122|ENSMUSG00000020713|ENSMUSG00000020901|ENSMUSG00000020932|ENSMUSG00000021342|ENSMUSG00000022847|ENSMUSG00000023067|ENSMUSG00000024014|ENSMUSG00000025499|ENSMUSG00000026104|ENSMUSG00000026770|ENSMUSG00000028698|ENSMUSG00000028859|…	http://www.genome.jp/kegg-bin/show_pathway?ko04630/K00922%09yellow/K02161%09yellow/K02649%09yellow/K02833%09red/K04361%09yellow/K04363%09yellow/K04503%09yellow/K04570%09red/K04687%09yellow/K04695%09red/K04696%09yellow/K04698%09yellow/K04702%09red/K05061%09red/K05062%09yellow/K05064%09yellow/K05068%09yellow/K05069%09yellow/K05070%09yellow/K05071%09yellow/K05072%09yellow/K05075%09yellow/K05076%09ye…
5. Organismal Systems	5.8 Development and regeneration	Dorso-ventral axis formation	ko04320	7	23	0.235534350878311	0.693413128985748	ENSMUSG00000004936|ENSMUSG00000015468|ENSMUSG00000020122|ENSMUSG00000024533|ENSMUSG00000027878|ENSMUSG00000032035|ENSMUSG00000038146	http://www.genome.jp/kegg-bin/show_pathway?ko04320/K02098%09red/K02599%09yellow/K02678%09yellow/K04361%09yellow/K04368%09yellow
2. Genetic Information Processing	2.4 Replication and repair	Homologous recombination	ko03440	10	35	0.235820842364443	0.688746587223135	ENSMUSG00000007646|ENSMUSG00000012483|ENSMUSG00000024854|ENSMUSG00000026196|ENSMUSG00000028702|ENSMUSG00000028884|ENSMUSG00000030528|ENSMUSG00000034218|ENSMUSG00000041147|ENSMUSG00000059060	http://www.genome.jp/kegg-bin/show_pathway?ko03440/K03505%09yellow/K04728%09yellow/K08775%09red/K10683%09red/K10739%09red/K10740%09red/K10869%09red/K10870%09red/K10875%09red/K10901%09red
3. Environmental Information Processing	3.2 Signal transduction	MAPK signaling pathway	ko04010	73	304	0.244353827066753	0.697071382640039	ENSMUSG00000000120|ENSMUSG00000000215|ENSMUSG00000000817|ENSMUSG00000002983|ENSMUSG00000003352|ENSMUSG00000004110|ENSMUSG00000004864|ENSMUSG00000004936|ENSMUSG00000005533|ENSMUSG00000005583|ENSMUSG00000007613|ENSMUSG00000014599|ENSMUSG00000018932|ENSMUSG00000019960|ENSMUSG00000020053|ENSMUSG00000020122|ENSMUSG00000020151|ENSMUSG00000020700|ENSMUSG00000020882|ENSMUSG00000020941|ENSMUSG00000022092|…	http://www.genome.jp/kegg-bin/show_pathway?ko04010/K02580%09yellow/K02582%09yellow/K02583%09yellow/K02677%09yellow/K02833%09red/K04348%09yellow/K04350%09yellow/K04358%09yellow/K04361%09yellow/K04363%09yellow/K04368%09yellow/K04373%09red/K04374%09red/K04376%09yellow/K04381%09red/K04388%09yellow/K04389%09yellow/K04390%09yellow/K04402%09red/K04407%09yellow/K04408%09yellow/K04415%09yellow/K04420%09ye…
4. Cellular Processes	4.2 Cell growth and death	Apoptosis - multiple species	ko04215	9	32	0.268888809333033	0.755351769729436	ENSMUSG00000000120|ENSMUSG00000007659|ENSMUSG00000017716|ENSMUSG00000024073|ENSMUSG00000024521|ENSMUSG00000028914|ENSMUSG00000032000|ENSMUSG00000056436|ENSMUSG00000057329	http://www.genome.jp/kegg-bin/show_pathway?ko04215/K02161%09yellow/K02583%09yellow/K04399%09yellow/K04570%09red/K08731%09red/K08738%09red/K10131%09yellow/K10586%09yellow/K16060%09yellow
3. Environmental Information Processing	3.2 Signal transduction	Hippo signaling pathway - multiple species	ko04392	8	28	0.271399476100793	0.756628842462818	ENSMUSG00000027339|ENSMUSG00000029370|ENSMUSG00000030796|ENSMUSG00000036862|ENSMUSG00000046743|ENSMUSG00000048285|ENSMUSG00000053110|ENSMUSG00000109470	http://www.genome.jp/kegg-bin/show_pathway?ko04392/K09448%09yellow/K09851%09yellow/K09854%09yellow/K16507%09yellow/K16669%09yellow/K16687%09yellow/K16822%09yellow
5. Organismal Systems	5.8 Development and regeneration	Axon regeneration	ko04361	24	95	0.272480874589038	0.753932043975685	ENSMUSG00000000276|ENSMUSG00000004864|ENSMUSG00000013663|ENSMUSG00000015468|ENSMUSG00000019960|ENSMUSG00000020902|ENSMUSG00000021109|ENSMUSG00000025357|ENSMUSG00000026979|ENSMUSG00000027368|ENSMUSG00000027878|ENSMUSG00000028678|ENSMUSG00000028842|ENSMUSG00000030203|ENSMUSG00000031383|ENSMUSG00000031530|ENSMUSG00000033004|ENSMUSG00000034171|ENSMUSG00000034765|ENSMUSG00000037887|ENSMUSG00000038146|…	http://www.genome.jp/kegg-bin/show_pathway?ko04361/K00901%09yellow/K00922%09yellow/K01110%09yellow/K02599%09yellow/K04441%09green/K04459%09green/K06843%09yellow/K08268%09yellow/K10393%09red/K10693%09yellow/K11593%09yellow/K12494%09yellow/K15528%09yellow
1. Metabolism	1.3 Lipid metabolism	Primary bile acid biosynthesis	ko00120	5	16	0.272543170822174	0.748476767631046	ENSMUSG00000023963|ENSMUSG00000026170|ENSMUSG00000028240|ENSMUSG00000050370|ENSMUSG00000050445	http://www.genome.jp/kegg-bin/show_pathway?ko00120/K00488%09yellow/K00489%09red/K07431%09yellow/K07439%09yellow/K10223%09yellow
5. Organismal Systems	5.1 Immune system	Leukocyte transendothelial migration	ko04670	30	121	0.279023140177531	0.760596411743195	ENSMUSG00000000157|ENSMUSG00000001739|ENSMUSG00000004864|ENSMUSG00000008843|ENSMUSG00000009621|ENSMUSG00000016933|ENSMUSG00000020395|ENSMUSG00000020717|ENSMUSG00000020901|ENSMUSG00000026430|ENSMUSG00000027962|ENSMUSG00000028698|ENSMUSG00000029204|ENSMUSG00000030830|ENSMUSG00000031207|ENSMUSG00000032011|ENSMUSG00000034330|ENSMUSG00000035133|ENSMUSG00000037405|ENSMUSG00000039936|ENSMUSG00000049044|…	http://www.genome.jp/kegg-bin/show_pathway?ko04670/K00922%09yellow/K01116%09yellow/K02649%09yellow/K02677%09yellow/K04351%09yellow/K04441%09green/K04630%09yellow/K05718%09yellow/K05730%09yellow/K05763%09yellow/K05859%09yellow/K05871%09yellow/K06087%09green/K06464%09red/K06471%09yellow/K06490%09yellow/K06514%09yellow/K06527%09yellow/K06735%09yellow/K07363%09yellow/K07873%09yellow/K08015%09yellow/K…
3. Environmental Information Processing	3.2 Signal transduction	MAPK signaling pathway - yeast	ko04011	9	33	0.302279184508175	0.811961605102252	ENSMUSG00000004864|ENSMUSG00000023019|ENSMUSG00000024867|ENSMUSG00000030796|ENSMUSG00000050627|ENSMUSG00000052889|ENSMUSG00000053137|ENSMUSG00000078816|ENSMUSG00000109470	http://www.genome.jp/kegg-bin/show_pathway?ko04011/K00006%09yellow/K00889%09red/K02677%09yellow/K04441%09green/K09448%09yellow
3. Environmental Information Processing	3.2 Signal transduction	HIF-1 signaling pathway	ko04066	31	127	0.307734070283544	0.814720416290246	ENSMUSG00000000215|ENSMUSG00000004936|ENSMUSG00000005533|ENSMUSG00000016933|ENSMUSG00000020053|ENSMUSG00000020122|ENSMUSG00000020901|ENSMUSG00000021109|ENSMUSG00000022797|ENSMUSG00000023067|ENSMUSG00000025271|ENSMUSG00000025877|ENSMUSG00000027460|ENSMUSG00000028163|ENSMUSG00000028645|ENSMUSG00000028698|ENSMUSG00000030851|ENSMUSG00000032554|ENSMUSG00000034330|ENSMUSG00000035105|ENSMUSG00000037411|…	http://www.genome.jp/kegg-bin/show_pathway?ko04066/K00016%09red/K00844%09red/K00922%09yellow/K01103%09red/K01116%09yellow/K02161%09yellow/K02580%09yellow/K02649%09yellow/K02677%09yellow/K03982%09yellow/K04361%09yellow/K04368%09yellow/K04515%09yellow/K04526%09yellow/K04687%09yellow/K05083%09yellow/K05087%09red/K05459%09yellow/K05467%09red/K05859%09yellow/K06503%09red/K06625%09red/K07299%09yellow/K…
1. Metabolism	1.11 Xenobiotics biodegradation and metabolism	Chloroalkane and chloroalkene degradation	ko00625	2	5	0.308719442810254	0.811491106815524	ENSMUSG00000010025|ENSMUSG00000022040	http://www.genome.jp/kegg-bin/show_pathway?ko00625/K00128%09yellow/K08726%09yellow
5. Organismal Systems	5.2 Endocrine system	GnRH signaling pathway	ko04912	23	93	0.3169734597194	0.82727824948042	ENSMUSG00000004864|ENSMUSG00000004936|ENSMUSG00000018932|ENSMUSG00000020122|ENSMUSG00000020654|ENSMUSG00000020700|ENSMUSG00000020828|ENSMUSG00000024383|ENSMUSG00000025499|ENSMUSG00000030102|ENSMUSG00000030287|ENSMUSG00000031659|ENSMUSG00000033847|ENSMUSG00000033852|ENSMUSG00000038418|ENSMUSG00000042406|ENSMUSG00000042644|ENSMUSG00000052889|ENSMUSG00000053137|ENSMUSG00000053819|ENSMUSG00000059456|…	http://www.genome.jp/kegg-bin/show_pathway?ko04912/K01115%09yellow/K02677%09yellow/K02833%09red/K04361%09yellow/K04368%09yellow/K04374%09red/K04420%09yellow/K04421%09yellow/K04432%09red/K04441%09green/K04515%09yellow/K04958%09yellow/K04959%09yellow/K04960%09yellow/K05871%09yellow/K08043%09yellow/K08047%09yellow/K09203%09yellow/K16342%09green
5. Organismal Systems	5.2 Endocrine system	Thyroid hormone signaling pathway	ko04919	30	124	0.330922210568696	0.851604010414547	ENSMUSG00000004936|ENSMUSG00000007097|ENSMUSG00000007682|ENSMUSG00000015468|ENSMUSG00000015846|ENSMUSG00000016933|ENSMUSG00000020901|ENSMUSG00000021109|ENSMUSG00000021944|ENSMUSG00000024998|ENSMUSG00000025499|ENSMUSG00000026104|ENSMUSG00000027087|ENSMUSG00000027678|ENSMUSG00000027878|ENSMUSG00000028645|ENSMUSG00000028698|ENSMUSG00000028914|ENSMUSG00000030235|ENSMUSG00000030730|ENSMUSG00000033083|…	http://www.genome.jp/kegg-bin/show_pathway?ko04919/K00922%09yellow/K01116%09yellow/K01538%09yellow/K01539%09yellow/K01540%09red/K02599%09yellow/K02649%09yellow/K02677%09yellow/K02833%09red/K04368%09yellow/K04399%09yellow/K04503%09yellow/K05853%09yellow/K05859%09yellow/K05860%09yellow/K06487%09yellow/K07201%09yellow/K07299%09yellow/K08268%09yellow/K08524%09yellow/K08747%09red/K09183%09yellow/K1122…
3. Environmental Information Processing	3.2 Signal transduction	Sphingolipid signaling pathway	ko04071	30	124	0.330922210568696	0.845690093675557	ENSMUSG00000004864|ENSMUSG00000004936|ENSMUSG00000005339|ENSMUSG00000013663|ENSMUSG00000019822|ENSMUSG00000019843|ENSMUSG00000020828|ENSMUSG00000020901|ENSMUSG00000021263|ENSMUSG00000024680|ENSMUSG00000024777|ENSMUSG00000025499|ENSMUSG00000028163|ENSMUSG00000028698|ENSMUSG00000030510|ENSMUSG00000031591|ENSMUSG00000032908|ENSMUSG00000039936|ENSMUSG00000044199|ENSMUSG00000045038|ENSMUSG00000045092|…	http://www.genome.jp/kegg-bin/show_pathway?ko04071/K00922%09yellow/K01110%09yellow/K01115%09yellow/K02161%09yellow/K02580%09yellow/K02649%09yellow/K02677%09yellow/K02833%09red/K04288%09yellow/K04290%09yellow/K04293%09yellow/K04368%09yellow/K04441%09green/K04630%09yellow/K04710%09red/K04712%09yellow/K04714%09red/K04717%09yellow/K04718%09red/K05703%09yellow/K08089%09red/K08090%09red/K11584%09red/K1…
5. Organismal Systems	5.2 Endocrine system	Aldosterone synthesis and secretion	ko04925	25	103	0.344122280858174	0.861476186093932	ENSMUSG00000002688|ENSMUSG00000007097|ENSMUSG00000020654|ENSMUSG00000022416|ENSMUSG00000024365|ENSMUSG00000028466|ENSMUSG00000030102|ENSMUSG00000030287|ENSMUSG00000031574|ENSMUSG00000031659|ENSMUSG00000032323|ENSMUSG00000035735|ENSMUSG00000036760|ENSMUSG00000038128|ENSMUSG00000039145|ENSMUSG00000041187|ENSMUSG00000041329|ENSMUSG00000041616|ENSMUSG00000042406|ENSMUSG00000042644|ENSMUSG00000045038|…	http://www.genome.jp/kegg-bin/show_pathway?ko04925/K00498%09red/K00513%09yellow/K01539%09yellow/K01540%09red/K02677%09yellow/K04200%09red/K04374%09red/K04515%09yellow/K04856%09yellow/K04919%09red/K04958%09yellow/K04959%09yellow/K04960%09yellow/K05869%09yellow/K06070%09yellow/K08043%09yellow/K08047%09yellow/K08794%09yellow/K09048%09yellow/K12334%09red/K13806%09yellow/K16931%09yellow/K18050%09yellow
3. Environmental Information Processing	3.2 Signal transduction	Ras signaling pathway	ko04014	63	270	0.352149275083424	0.875614413720946	ENSMUSG00000000120|ENSMUSG00000000215|ENSMUSG00000000817|ENSMUSG00000004936|ENSMUSG00000005533|ENSMUSG00000007659|ENSMUSG00000014599|ENSMUSG00000016933|ENSMUSG00000020053|ENSMUSG00000020122|ENSMUSG00000020275|ENSMUSG00000020828|ENSMUSG00000020901|ENSMUSG00000022683|ENSMUSG00000024621|ENSMUSG00000024998|ENSMUSG00000025499|ENSMUSG00000025739|ENSMUSG00000026117|ENSMUSG00000026430|ENSMUSG00000026482|…	http://www.genome.jp/kegg-bin/show_pathway?ko04014/K00922%09yellow/K01047%09green/K01115%09yellow/K01116%09yellow/K02580%09yellow/K02582%09yellow/K02583%09yellow/K02649%09yellow/K02677%09yellow/K02678%09yellow/K02833%09red/K04350%09yellow/K04358%09yellow/K04361%09yellow/K04363%09yellow/K04368%09yellow/K04389%09yellow/K04526%09yellow/K04547%09red/K04549%09yellow/K04570%09red/K05087%09red/K05090%09…
5. Organismal Systems	5.2 Endocrine system	Growth hormone synthesis, secretion and action	ko04935	29	121	0.355394052042028	0.877751752694406	ENSMUSG00000004864|ENSMUSG00000004936|ENSMUSG00000016933|ENSMUSG00000018932|ENSMUSG00000020053|ENSMUSG00000020427|ENSMUSG00000020654|ENSMUSG00000020713|ENSMUSG00000020901|ENSMUSG00000025499|ENSMUSG00000026104|ENSMUSG00000027643|ENSMUSG00000028466|ENSMUSG00000028698|ENSMUSG00000030102|ENSMUSG00000030287|ENSMUSG00000031659|ENSMUSG00000034330|ENSMUSG00000039936|ENSMUSG00000042406|ENSMUSG00000042644|…	http://www.genome.jp/kegg-bin/show_pathway?ko04935/K00922%09yellow/K01116%09yellow/K02649%09yellow/K02677%09yellow/K02833%09red/K04368%09yellow/K04374%09red/K04432%09red/K04441%09green/K04630%09yellow/K04695%09red/K04696%09yellow/K04958%09yellow/K04959%09yellow/K04960%09yellow/K05260%09red/K05438%09yellow/K05459%09yellow/K05859%09yellow/K08043%09yellow/K08047%09yellow/K09028%09yellow/K09048%09yel…
1. Metabolism	1.3 Lipid metabolism	Sphingolipid metabolism	ko00600	12	48	0.37489514761212	0.901708590335034	ENSMUSG00000019822|ENSMUSG00000021263|ENSMUSG00000030510|ENSMUSG00000031591|ENSMUSG00000031906|ENSMUSG00000032854|ENSMUSG00000032908|ENSMUSG00000035891|ENSMUSG00000050931|ENSMUSG00000056124|ENSMUSG00000061878|ENSMUSG00000087408	http://www.genome.jp/kegg-bin/show_pathway?ko00600/K04628%09red/K04710%09red/K04712%09yellow/K04714%09red/K04715%09yellow/K04717%09yellow/K04718%09red/K07553%09red/K12348%09yellow/K12351%09yellow/K12352%09yellow
3. Environmental Information Processing	3.2 Signal transduction	Phosphatidylinositol signaling system	ko04070	23	96	0.379116982103152	0.900097092993291	ENSMUSG00000000276|ENSMUSG00000013663|ENSMUSG00000015214|ENSMUSG00000016933|ENSMUSG00000020901|ENSMUSG00000023805|ENSMUSG00000024867|ENSMUSG00000024998|ENSMUSG00000025357|ENSMUSG00000026288|ENSMUSG00000026447|ENSMUSG00000028698|ENSMUSG00000029186|ENSMUSG00000030102|ENSMUSG00000030287|ENSMUSG00000030660|ENSMUSG00000034330|ENSMUSG00000037940|ENSMUSG00000039936|ENSMUSG00000042644|ENSMUSG00000052889|…	http://www.genome.jp/kegg-bin/show_pathway?ko04070/K00889%09red/K00901%09yellow/K00922%09yellow/K00923%09yellow/K01099%09yellow/K01109%09yellow/K01110%09yellow/K01116%09yellow/K02649%09yellow/K02677%09yellow/K03084%09yellow/K04958%09yellow/K04959%09yellow/K04960%09yellow/K05859%09yellow/K05860%09yellow/K13711%09red/K18081%09yellow
1. Metabolism	1.10 Biosynthesis of other secondary metabolites	Phenylpropanoid biosynthesis	ko00940	1	2	0.395038223853298	0.931885040884704	ENSMUSG00000050114	http://www.genome.jp/kegg-bin/show_pathway?ko00940/K11188%09red
5. Organismal Systems	5.8 Development and regeneration	Axon guidance	ko04360	42	181	0.403196059456264	0.945071018343344	ENSMUSG00000000627|ENSMUSG00000001300|ENSMUSG00000016933|ENSMUSG00000019843|ENSMUSG00000020901|ENSMUSG00000020902|ENSMUSG00000021451|ENSMUSG00000021904|ENSMUSG00000022092|ENSMUSG00000022231|ENSMUSG00000023411|ENSMUSG00000025085|ENSMUSG00000025499|ENSMUSG00000027200|ENSMUSG00000027544|ENSMUSG00000028661|ENSMUSG00000028698|ENSMUSG00000029869|ENSMUSG00000030084|ENSMUSG00000031217|ENSMUSG00000031398|…	http://www.genome.jp/kegg-bin/show_pathway?ko04360/K00922%09yellow/K01116%09yellow/K02649%09yellow/K02677%09yellow/K02833%09red/K04348%09yellow/K04515%09yellow/K04630%09yellow/K05104%09yellow/K05109%09red/K05114%09yellow/K05462%09red/K05463%09yellow/K05703%09yellow/K05735%09red/K05859%09yellow/K06093%09yellow/K06521%09yellow/K06529%09yellow/K06572%09yellow/K06755%09red/K06766%09yellow/K06820%09ye…
3. Environmental Information Processing	3.2 Signal transduction	Apelin signaling pathway	ko04371	31	134	0.432699955802713	1	ENSMUSG00000002799|ENSMUSG00000004936|ENSMUSG00000005583|ENSMUSG00000007613|ENSMUSG00000019997|ENSMUSG00000020654|ENSMUSG00000024515|ENSMUSG00000025499|ENSMUSG00000025739|ENSMUSG00000027276|ENSMUSG00000030102|ENSMUSG00000030287|ENSMUSG00000030671|ENSMUSG00000031659|ENSMUSG00000031710|ENSMUSG00000032571|ENSMUSG00000037411|ENSMUSG00000038128|ENSMUSG00000038418|ENSMUSG00000038811|ENSMUSG00000042644|…	http://www.genome.jp/kegg-bin/show_pathway?ko04371/K02833%09red/K03982%09yellow/K04368%09yellow/K04454%09yellow/K04501%09yellow/K04503%09yellow/K04547%09red/K04549%09yellow/K04630%09yellow/K04674%09yellow/K04718%09red/K04958%09yellow/K04959%09yellow/K04960%09yellow/K04963%09yellow/K05849%09yellow/K05869%09yellow/K06052%09yellow/K06827%09yellow/K07826%09yellow/K07830%09yellow/K08043%09yellow/K0804…
3. Environmental Information Processing	3.3 Signaling molecules and interaction	ECM-receptor interaction	ko04512	21	90	0.440247236932263	1	ENSMUSG00000001281|ENSMUSG00000001506|ENSMUSG00000015647|ENSMUSG00000017009|ENSMUSG00000017344|ENSMUSG00000020330|ENSMUSG00000020592|ENSMUSG00000020758|ENSMUSG00000024330|ENSMUSG00000026478|ENSMUSG00000026639|ENSMUSG00000026725|ENSMUSG00000027087|ENSMUSG00000032572|ENSMUSG00000033327|ENSMUSG00000039084|ENSMUSG00000039952|ENSMUSG00000040998|ENSMUSG00000042284|ENSMUSG00000052911|ENSMUSG00000055447	http://www.genome.jp/kegg-bin/show_pathway?ko04512/K05635%09yellow/K06236%09green/K06238%09yellow/K06240%09yellow/K06243%09yellow/K06244%09yellow/K06248%09yellow/K06251%09yellow/K06252%09yellow/K06257%09yellow/K06265%09yellow/K06266%09red/K06267%09red/K06480%09yellow/K06487%09yellow/K06525%09yellow/K06590%09yellow/K06824%09yellow/K16338%09yellow
3. Environmental Information Processing	3.1 Membrane transport	ABC transporters	ko02010	11	46	0.447690656525334	1	ENSMUSG00000004668|ENSMUSG00000015243|ENSMUSG00000020865|ENSMUSG00000024030|ENSMUSG00000029299|ENSMUSG00000031974|ENSMUSG00000032131|ENSMUSG00000040584|ENSMUSG00000041797|ENSMUSG00000041828|ENSMUSG00000042476	http://www.genome.jp/kegg-bin/show_pathway?ko02010/K05641%09yellow/K05647%09red/K05650%09yellow/K05651%09yellow/K05657%09red/K05658%09yellow/K05659%09red/K05667%09yellow/K05679%09yellow/K05680%09red/K05682%09yellow
1. Metabolism	1.7 Glycan biosynthesis and metabolism	Glycosylphosphatidylinositol (GPI)-anchor biosynthesis	ko00563	6	24	0.449117798614887	1	ENSMUSG00000024145|ENSMUSG00000025728|ENSMUSG00000031381|ENSMUSG00000045625|ENSMUSG00000050229|ENSMUSG00000073678	http://www.genome.jp/kegg-bin/show_pathway?ko00563/K03857%09red/K03860%09red/K05284%09yellow/K05287%09yellow/K05294%09yellow/K08098%09yellow
5. Organismal Systems	5.2 Endocrine system	Insulin secretion	ko04911	20	86	0.450219587697922	1	ENSMUSG00000000215|ENSMUSG00000007097|ENSMUSG00000014351|ENSMUSG00000020654|ENSMUSG00000028466|ENSMUSG00000028645|ENSMUSG00000029193|ENSMUSG00000031659|ENSMUSG00000038260|ENSMUSG00000041329|ENSMUSG00000042406|ENSMUSG00000042644|ENSMUSG00000044453|ENSMUSG00000049044|ENSMUSG00000052889|ENSMUSG00000053819|ENSMUSG00000054342|ENSMUSG00000059412|ENSMUSG00000078816|ENSMUSG00000091091	http://www.genome.jp/kegg-bin/show_pathway?ko04911/K01538%09yellow/K01539%09yellow/K01540%09red/K02677%09yellow/K04194%09yellow/K04325%09yellow/K04351%09yellow/K04374%09red/K04515%09yellow/K04526%09yellow/K04939%09red/K04945%09red/K04960%09yellow/K04979%09yellow/K05258%09red/K07299%09yellow/K08043%09yellow/K08047%09yellow/K09048%09yellow
3. Environmental Information Processing	3.2 Signal transduction	Rap1 signaling pathway	ko04015	58	256	0.457576938324327	1	ENSMUSG00000000120|ENSMUSG00000000157|ENSMUSG00000000215|ENSMUSG00000002688|ENSMUSG00000004864|ENSMUSG00000004936|ENSMUSG00000005533|ENSMUSG00000009621|ENSMUSG00000014599|ENSMUSG00000016933|ENSMUSG00000018500|ENSMUSG00000018932|ENSMUSG00000020053|ENSMUSG00000020122|ENSMUSG00000020178|ENSMUSG00000020639|ENSMUSG00000020654|ENSMUSG00000020901|ENSMUSG00000022148|ENSMUSG00000024621|ENSMUSG00000024998|…	http://www.genome.jp/kegg-bin/show_pathway?ko04015/K00922%09yellow/K01116%09yellow/K02582%09yellow/K02583%09yellow/K02649%09yellow/K02677%09yellow/K02833%09red/K04266%09yellow/K04267%09red/K04289%09yellow/K04351%09yellow/K04358%09yellow/K04361%09yellow/K04363%09yellow/K04368%09yellow/K04432%09red/K04441%09green/K04526%09yellow/K04630%09yellow/K05087%09red/K05090%09yellow/K05094%09yellow/K05450%09…
5. Organismal Systems	5.1 Immune system	Chemokine signaling pathway	ko04062	43	189	0.458482725082301	1	ENSMUSG00000003283|ENSMUSG00000004814|ENSMUSG00000004936|ENSMUSG00000009621|ENSMUSG00000019122|ENSMUSG00000020143|ENSMUSG00000020395|ENSMUSG00000020654|ENSMUSG00000020901|ENSMUSG00000023078|ENSMUSG00000025499|ENSMUSG00000025739|ENSMUSG00000026104|ENSMUSG00000028163|ENSMUSG00000028698|ENSMUSG00000028874|ENSMUSG00000029380|ENSMUSG00000029417|ENSMUSG00000029530|ENSMUSG00000031537|ENSMUSG00000031659|…	http://www.genome.jp/kegg-bin/show_pathway?ko04062/K00922%09yellow/K02580%09yellow/K02649%09yellow/K02833%09red/K04178%09yellow/K04180%09yellow/K04181%09yellow/K04182%09yellow/K04184%09yellow/K04188%09yellow/K04190%09yellow/K04191%09yellow/K04192%09yellow/K04193%09yellow/K04368%09yellow/K04547%09red/K04549%09yellow/K04630%09yellow/K05416%09yellow/K05505%09yellow/K05510%09red/K05512%09yellow/K0551…
5. Organismal Systems	5.2 Endocrine system	Prolactin signaling pathway	ko04917	18	78	0.471681059833739	1	ENSMUSG00000000184|ENSMUSG00000000215|ENSMUSG00000004864|ENSMUSG00000004936|ENSMUSG00000018899|ENSMUSG00000020901|ENSMUSG00000021342|ENSMUSG00000022015|ENSMUSG00000025499|ENSMUSG00000026104|ENSMUSG00000028163|ENSMUSG00000028698|ENSMUSG00000037104|ENSMUSG00000039936|ENSMUSG00000050974|ENSMUSG00000053113|ENSMUSG00000053137|ENSMUSG00000070348	http://www.genome.jp/kegg-bin/show_pathway?ko04917/K00922%09yellow/K02580%09yellow/K02649%09yellow/K02833%09red/K04368%09yellow/K04441%09green/K04503%09yellow/K04526%09yellow/K04695%09red/K04696%09yellow/K04698%09yellow/K05439%09red/K05473%09yellow/K09444%09yellow/K10151%09yellow/K11220%09yellow
1. Metabolism	1.5 Amino acid metabolism	Tyrosine metabolism	ko00350	9	38	0.476656020711257	1	ENSMUSG00000015134|ENSMUSG00000025190|ENSMUSG00000037263|ENSMUSG00000037797|ENSMUSG00000045316|ENSMUSG00000069873|ENSMUSG00000074141|ENSMUSG00000074207|ENSMUSG00000075296	http://www.genome.jp/kegg-bin/show_pathway?ko00350/K00129%09green/K01557%09red/K03334%09green/K13951%09yellow/K13980%09red/K14454%09yellow
1. Metabolism	1.6 Metabolism of other amino acids	Cyanoamino acid metabolism	ko00460	2	7	0.483416722356547	1	ENSMUSG00000006344|ENSMUSG00000006345	http://www.genome.jp/kegg-bin/show_pathway?ko00460/K00681%09yellow
1. Metabolism	1.5 Amino acid metabolism	Cysteine and methionine metabolism	ko00270	12	52	0.494807032397321	1	ENSMUSG00000024039|ENSMUSG00000025190|ENSMUSG00000028124|ENSMUSG00000029596|ENSMUSG00000030851|ENSMUSG00000032350|ENSMUSG00000033022|ENSMUSG00000037798|ENSMUSG00000062937|ENSMUSG00000069873|ENSMUSG00000071711|ENSMUSG00000074141	http://www.genome.jp/kegg-bin/show_pathway?ko00270/K00016%09red/K00456%09yellow/K00772%09yellow/K00789%09yellow/K01011%09red/K01697%09yellow/K03334%09green/K11204%09red/K11205%09red/K14454%09yellow/K17989%09red
5. Organismal Systems	5.7 Sensory system	Inflammatory mediator regulation of TRP channels	ko04750	30	133	0.496725381709861	1	ENSMUSG00000003053|ENSMUSG00000004864|ENSMUSG00000016933|ENSMUSG00000018932|ENSMUSG00000020053|ENSMUSG00000020654|ENSMUSG00000020901|ENSMUSG00000021108|ENSMUSG00000021678|ENSMUSG00000025003|ENSMUSG00000027398|ENSMUSG00000027859|ENSMUSG00000028698|ENSMUSG00000030102|ENSMUSG00000030287|ENSMUSG00000031659|ENSMUSG00000032808|ENSMUSG00000033847|ENSMUSG00000033852|ENSMUSG00000034330|ENSMUSG00000039936|…	http://www.genome.jp/kegg-bin/show_pathway?ko04750/K00922%09yellow/K01116%09yellow/K02582%09yellow/K02649%09yellow/K02677%09yellow/K04234%09yellow/K04432%09red/K04441%09green/K04515%09yellow/K04519%09yellow/K04958%09yellow/K04959%09yellow/K04960%09yellow/K05451%09yellow/K05459%09yellow/K05859%09yellow/K07413%09green/K07425%09red/K08043%09yellow/K08047%09yellow/K16342%09green/K18050%09yellow/K1805…
5. Organismal Systems	5.3 Circulatory system	Vascular smooth muscle contraction	ko04270	31	138	0.505873221622063	1	ENSMUSG00000004936|ENSMUSG00000018500|ENSMUSG00000020123|ENSMUSG00000020178|ENSMUSG00000020654|ENSMUSG00000021108|ENSMUSG00000022683|ENSMUSG00000026241|ENSMUSG00000027335|ENSMUSG00000027524|ENSMUSG00000027999|ENSMUSG00000029019|ENSMUSG00000029522|ENSMUSG00000030102|ENSMUSG00000030287|ENSMUSG00000031659|ENSMUSG00000033847|ENSMUSG00000033852|ENSMUSG00000034353|ENSMUSG00000041193|ENSMUSG00000041202|…	http://www.genome.jp/kegg-bin/show_pathway?ko04270/K01047%09green/K02677%09yellow/K04135%09red/K04137%09yellow/K04226%09yellow/K04266%09yellow/K04267%09red/K04368%09yellow/K04939%09red/K04958%09yellow/K04959%09yellow/K04960%09yellow/K05227%09yellow/K07425%09red/K08043%09yellow/K08047%09yellow/K08447%09red/K12318%09yellow/K12334%09red/K12335%09red/K12336%09red/K16342%09green/K18050%09yellow/K18051…
3. Environmental Information Processing	3.2 Signal transduction	Hedgehog signaling pathway	ko04340	10	44	0.52651170666214	1	ENSMUSG00000000184|ENSMUSG00000020668|ENSMUSG00000022517|ENSMUSG00000023000|ENSMUSG00000025231|ENSMUSG00000028681|ENSMUSG00000028758|ENSMUSG00000038780|ENSMUSG00000057329|ENSMUSG00000070348	http://www.genome.jp/kegg-bin/show_pathway?ko04340/K02161%09yellow/K04503%09yellow/K04678%09yellow/K06229%09yellow/K10151%09yellow/K10394%09green/K10604%09yellow/K11101%09red/K11990%09yellow
1. Metabolism	1.3 Lipid metabolism	Arachidonic acid metabolism	ko00590	21	94	0.529180793609106	1	ENSMUSG00000003053|ENSMUSG00000003484|ENSMUSG00000004344|ENSMUSG00000015889|ENSMUSG00000017969|ENSMUSG00000022040|ENSMUSG00000022683|ENSMUSG00000022947|ENSMUSG00000025003|ENSMUSG00000025479|ENSMUSG00000025701|ENSMUSG00000027999|ENSMUSG00000029522|ENSMUSG00000029919|ENSMUSG00000032808|ENSMUSG00000033847|ENSMUSG00000033852|ENSMUSG00000041193|ENSMUSG00000041202|ENSMUSG00000083138|ENSMUSG00000098488	http://www.genome.jp/kegg-bin/show_pathway?ko00590/K00084%09yellow/K00432%09red/K00461%09red/K01047%09green/K01254%09red/K01830%09yellow/K01831%09yellow/K07413%09green/K07415%09yellow/K07425%09red/K08726%09yellow/K16342%09green/K17726%09yellow
3. Environmental Information Processing	3.1 Membrane transport	Bacterial secretion system	ko03070	1	3	0.529470517578986	1	ENSMUSG00000073079	http://www.genome.jp/kegg-bin/show_pathway?ko03070/K03106%09yellow
1. Metabolism	1.9 Metabolism of terpenoids and polyketides	Limonene and pinene degradation	ko00903	1	3	0.529470517578986	1	ENSMUSG00000010025	http://www.genome.jp/kegg-bin/show_pathway?ko00903/K00128%09yellow
4. Cellular Processes	4.4 Cellular community - prokaryotes	Biofilm formation - Escherichia coli	ko02026	1	3	0.529470517578986	1	ENSMUSG00000033059	http://www.genome.jp/kegg-bin/show_pathway?ko02026/K00688%09yellow
1. Metabolism	1.9 Metabolism of terpenoids and polyketides	Insect hormone biosynthesis	ko00981	1	3	0.529470517578986	1	ENSMUSG00000010025	http://www.genome.jp/kegg-bin/show_pathway?ko00981/K00128%09yellow
1. Metabolism	1.9 Metabolism of terpenoids and polyketides	Biosynthesis of ansamycins	ko01051	1	3	0.529470517578986	1	ENSMUSG00000021957	http://www.genome.jp/kegg-bin/show_pathway?ko01051/K00615%09red
4. Cellular Processes	4.3 Cellular community - eukaryotes	Adherens junction	ko04520	17	76	0.532454721462494	1	ENSMUSG00000000782|ENSMUSG00000004266|ENSMUSG00000005533|ENSMUSG00000007613|ENSMUSG00000019843|ENSMUSG00000020122|ENSMUSG00000020154|ENSMUSG00000024515|ENSMUSG00000025314|ENSMUSG00000027985|ENSMUSG00000030536|ENSMUSG00000032440|ENSMUSG00000033278|ENSMUSG00000033295|ENSMUSG00000036825|ENSMUSG00000062312|ENSMUSG00000096322	http://www.genome.jp/kegg-bin/show_pathway?ko04520/K02620%09yellow/K04361%09yellow/K04388%09yellow/K04492%09yellow/K04501%09yellow/K04674%09yellow/K05083%09yellow/K05087%09red/K05693%09yellow/K05694%09yellow/K05695%09yellow/K05697%09yellow/K05698%09yellow/K05703%09yellow/K06081%09red/K06085%09red/K16848%09yellow
1. Metabolism	1.1 Carbohydrate metabolism	Inositol phosphate metabolism	ko00562	15	67	0.534563255239401	1	ENSMUSG00000013663|ENSMUSG00000015214|ENSMUSG00000016933|ENSMUSG00000021238|ENSMUSG00000023805|ENSMUSG00000024867|ENSMUSG00000024896|ENSMUSG00000024998|ENSMUSG00000026288|ENSMUSG00000026447|ENSMUSG00000029186|ENSMUSG00000030660|ENSMUSG00000034330|ENSMUSG00000037940|ENSMUSG00000039936	http://www.genome.jp/kegg-bin/show_pathway?ko00562/K00140%09yellow/K00889%09red/K00922%09yellow/K00923%09yellow/K01099%09yellow/K01109%09yellow/K01110%09yellow/K01116%09yellow/K03084%09yellow/K03103%09red/K05859%09yellow/K05860%09yellow/K13711%09red/K18081%09yellow
1. Metabolism	1.8 Metabolism of cofactors and vitamins	Pantothenate and CoA biosynthesis	ko00770	4	17	0.542161269776844	1	ENSMUSG00000019989|ENSMUSG00000028636|ENSMUSG00000033427|ENSMUSG00000037370	http://www.genome.jp/kegg-bin/show_pathway?ko00770/K01431%09yellow/K01513%09green/K01922%09yellow
1. Metabolism	1.2 Energy metabolism	Nitrogen metabolism	ko00910	4	17	0.542161269776844	1	ENSMUSG00000000805|ENSMUSG00000027556|ENSMUSG00000027559|ENSMUSG00000027562	http://www.genome.jp/kegg-bin/show_pathway?ko00910/K01672%09green
1. Metabolism	1.1 Carbohydrate metabolism	Glycolysis / Gluconeogenesis	ko00010	16	72	0.545918376795006	1	ENSMUSG00000010025|ENSMUSG00000015134|ENSMUSG00000020475|ENSMUSG00000021456|ENSMUSG00000024896|ENSMUSG00000025236|ENSMUSG00000025877|ENSMUSG00000027513|ENSMUSG00000030851|ENSMUSG00000037263|ENSMUSG00000037797|ENSMUSG00000040618|ENSMUSG00000041237|ENSMUSG00000069805|ENSMUSG00000074207|ENSMUSG00000075296	http://www.genome.jp/kegg-bin/show_pathway?ko00010/K00016%09red/K00128%09yellow/K00129%09green/K00844%09red/K01596%09green/K01834%09yellow/K03103%09red/K03841%09green/K08074%09red/K12406%09red/K13951%09yellow/K13980%09red
5. Organismal Systems	5.6 Nervous system	Cholinergic synapse	ko04725	25	113	0.546684430147745	1	ENSMUSG00000004936|ENSMUSG00000009545|ENSMUSG00000019843|ENSMUSG00000020654|ENSMUSG00000020901|ENSMUSG00000025499|ENSMUSG00000025739|ENSMUSG00000028033|ENSMUSG00000028466|ENSMUSG00000028698|ENSMUSG00000030102|ENSMUSG00000030287|ENSMUSG00000031491|ENSMUSG00000031659|ENSMUSG00000038128|ENSMUSG00000038811|ENSMUSG00000039936|ENSMUSG00000042406|ENSMUSG00000042644|ENSMUSG00000043004|ENSMUSG00000052889|…	http://www.genome.jp/kegg-bin/show_pathway?ko04725/K00922%09yellow/K02161%09yellow/K02649%09yellow/K02677%09yellow/K02833%09red/K04368%09yellow/K04374%09red/K04515%09yellow/K04547%09red/K04549%09yellow/K04630%09yellow/K04808%09yellow/K04926%09yellow/K04930%09yellow/K04958%09yellow/K04959%09yellow/K04960%09yellow/K05703%09yellow/K05869%09yellow/K07826%09yellow/K08043%09yellow/K08047%09yellow/K0904…
5. Organismal Systems	5.2 Endocrine system	Regulation of lipolysis in adipocytes	ko04923	14	63	0.549082481506402	1	ENSMUSG00000000215|ENSMUSG00000020654|ENSMUSG00000020901|ENSMUSG00000020963|ENSMUSG00000027857|ENSMUSG00000028698|ENSMUSG00000029819|ENSMUSG00000030671|ENSMUSG00000031659|ENSMUSG00000033174|ENSMUSG00000036437|ENSMUSG00000039936|ENSMUSG00000041616|ENSMUSG00000057614	http://www.genome.jp/kegg-bin/show_pathway?ko04923/K00922%09yellow/K01054%09red/K02649%09yellow/K04204%09yellow/K04249%09red/K04526%09yellow/K04630%09yellow/K05232%09red/K05251%09red/K08043%09yellow/K08047%09yellow/K12334%09red/K13296%09yellow
5. Organismal Systems	5.10 Environmental adaptation	Circadian rhythm - fly	ko04711	2	8	0.559949213808296	1	ENSMUSG00000029238|ENSMUSG00000055116	http://www.genome.jp/kegg-bin/show_pathway?ko04711/K02223%09yellow/K02296%09yellow
4. Cellular Processes	4.2 Cell growth and death	Necroptosis	ko04217	39	178	0.569073828530689	1	ENSMUSG00000000817|ENSMUSG00000002147|ENSMUSG00000012519|ENSMUSG00000019850|ENSMUSG00000023249|ENSMUSG00000024079|ENSMUSG00000024778|ENSMUSG00000024810|ENSMUSG00000025888|ENSMUSG00000026104|ENSMUSG00000027398|ENSMUSG00000027514|ENSMUSG00000031639|ENSMUSG00000031805|ENSMUSG00000032000|ENSMUSG00000033059|ENSMUSG00000033847|ENSMUSG00000033852|ENSMUSG00000036712|ENSMUSG00000039005|ENSMUSG00000041126|…	http://www.genome.jp/kegg-bin/show_pathway?ko04217/K00688%09yellow/K01370%09yellow/K02161%09yellow/K04389%09yellow/K04390%09yellow/K04515%09yellow/K04519%09yellow/K04687%09yellow/K05401%09yellow/K08601%09yellow/K08849%09red/K10160%09yellow/K10798%09yellow/K11218%09yellow/K11220%09yellow/K11222%09yellow/K11225%09yellow/K11251%09red/K11859%09yellow/K12965%09yellow/K12967%09yellow/K16060%09yellow/K1…
5. Organismal Systems	5.4 Digestive system	Vitamin digestion and absorption	ko04977	6	27	0.574782670005278	1	ENSMUSG00000020829|ENSMUSG00000027340|ENSMUSG00000028003|ENSMUSG00000032083|ENSMUSG00000046008|ENSMUSG00000073725	http://www.genome.jp/kegg-bin/show_pathway?ko04977/K00678%09yellow/K08757%09yellow/K14073%09yellow/K14611%09yellow/K14613%09yellow/K14617%09yellow
1. Metabolism	1.8 Metabolism of cofactors and vitamins	Nicotinate and nicotinamide metabolism	ko00760	9	41	0.577387237007225	1	ENSMUSG00000019989|ENSMUSG00000022574|ENSMUSG00000029082|ENSMUSG00000029084|ENSMUSG00000029780|ENSMUSG00000030674|ENSMUSG00000032420|ENSMUSG00000032456|ENSMUSG00000037370	http://www.genome.jp/kegg-bin/show_pathway?ko00760/K00763%09red/K00767%09yellow/K01081%09green/K01242%09yellow/K01513%09green/K06210%09red
2. Genetic Information Processing	2.4 Replication and repair	Non-homologous end-joining	ko03450	3	13	0.577567187056049	1	ENSMUSG00000020474|ENSMUSG00000024742|ENSMUSG00000025014	http://www.genome.jp/kegg-bin/show_pathway?ko03450/K00977%09red/K03513%09yellow/K04799%09red
1. Metabolism	1.10 Biosynthesis of other secondary metabolites	Isoquinoline alkaloid biosynthesis	ko00950	3	13	0.577567187056049	1	ENSMUSG00000025190|ENSMUSG00000069873|ENSMUSG00000074141	http://www.genome.jp/kegg-bin/show_pathway?ko00950/K03334%09green/K14454%09yellow
1. Metabolism	1.1 Carbohydrate metabolism	Fructose and mannose metabolism	ko00051	8	37	0.598800244973109	1	ENSMUSG00000001642|ENSMUSG00000021456|ENSMUSG00000025271|ENSMUSG00000025877|ENSMUSG00000038028|ENSMUSG00000052131|ENSMUSG00000053870|ENSMUSG00000069805	http://www.genome.jp/kegg-bin/show_pathway?ko00051/K00011%09yellow/K00844%09red/K00976%09yellow/K01103%09red/K03841%09green/K14634%09yellow
5. Organismal Systems	5.2 Endocrine system	Oxytocin signaling pathway	ko04921	33	153	0.608377299955486	1	ENSMUSG00000003352|ENSMUSG00000004936|ENSMUSG00000005583|ENSMUSG00000009292|ENSMUSG00000020122|ENSMUSG00000020654|ENSMUSG00000020882|ENSMUSG00000022092|ENSMUSG00000023067|ENSMUSG00000023411|ENSMUSG00000025499|ENSMUSG00000027301|ENSMUSG00000027544|ENSMUSG00000029082|ENSMUSG00000029084|ENSMUSG00000030102|ENSMUSG00000030287|ENSMUSG00000031659|ENSMUSG00000033016|ENSMUSG00000033847|ENSMUSG00000033852|…	http://www.genome.jp/kegg-bin/show_pathway?ko04921/K01242%09yellow/K02677%09yellow/K02833%09red/K04348%09yellow/K04361%09yellow/K04368%09yellow/K04446%09yellow/K04454%09yellow/K04503%09yellow/K04515%09yellow/K04630%09yellow/K04862%09yellow/K04864%09yellow/K04958%09yellow/K04959%09yellow/K04960%09yellow/K04963%09yellow/K04977%09yellow/K05243%09red/K05869%09yellow/K06625%09red/K08043%09yellow/K0804…
1. Metabolism	1.3 Lipid metabolism	Linoleic acid metabolism	ko00591	12	56	0.608534769551341	1	ENSMUSG00000003053|ENSMUSG00000022683|ENSMUSG00000025003|ENSMUSG00000025479|ENSMUSG00000027999|ENSMUSG00000029522|ENSMUSG00000032808|ENSMUSG00000033847|ENSMUSG00000033852|ENSMUSG00000041193|ENSMUSG00000041202|ENSMUSG00000098488	http://www.genome.jp/kegg-bin/show_pathway?ko00591/K01047%09green/K07413%09green/K07415%09yellow/K16342%09green
5. Organismal Systems	5.2 Endocrine system	Parathyroid hormone synthesis, secretion and action	ko04928	21	98	0.613970860972126	1	ENSMUSG00000004936|ENSMUSG00000005583|ENSMUSG00000015846|ENSMUSG00000020122|ENSMUSG00000020654|ENSMUSG00000020733|ENSMUSG00000020828|ENSMUSG00000022015|ENSMUSG00000023067|ENSMUSG00000028466|ENSMUSG00000030102|ENSMUSG00000030287|ENSMUSG00000031659|ENSMUSG00000038418|ENSMUSG00000042406|ENSMUSG00000042644|ENSMUSG00000052889|ENSMUSG00000057329|ENSMUSG00000057614|ENSMUSG00000074622|ENSMUSG00000078816	http://www.genome.jp/kegg-bin/show_pathway?ko04928/K01115%09yellow/K02161%09yellow/K02677%09yellow/K04361%09yellow/K04368%09yellow/K04374%09red/K04454%09yellow/K04630%09yellow/K04958%09yellow/K04959%09yellow/K04960%09yellow/K05473%09yellow/K06625%09red/K08043%09yellow/K08047%09yellow/K08524%09yellow/K09036%09yellow/K09048%09yellow/K09203%09yellow/K13365%09yellow
5. Organismal Systems	5.2 Endocrine system	Adipocytokine signaling pathway	ko04920	15	71	0.63347531960914	1	ENSMUSG00000015846|ENSMUSG00000018566|ENSMUSG00000018796|ENSMUSG00000020333|ENSMUSG00000022878|ENSMUSG00000023947|ENSMUSG00000027513|ENSMUSG00000028163|ENSMUSG00000028645|ENSMUSG00000029819|ENSMUSG00000031537|ENSMUSG00000032281|ENSMUSG00000040618|ENSMUSG00000053113|ENSMUSG00000057722	http://www.genome.jp/kegg-bin/show_pathway?ko04920/K01596%09green/K01897%09red/K02580%09yellow/K04696%09yellow/K05062%09yellow/K05232%09red/K05872%09yellow/K07191%09red/K07209%09yellow/K07296%09yellow/K07299%09yellow/K08524%09yellow/K15013%09yellow
5. Organismal Systems	5.4 Digestive system	Mineral absorption	ko04978	11	53	0.653893878137128	1	ENSMUSG00000001225|ENSMUSG00000007097|ENSMUSG00000020829|ENSMUSG00000025993|ENSMUSG00000027015|ENSMUSG00000032554|ENSMUSG00000040808|ENSMUSG00000041329|ENSMUSG00000054640|ENSMUSG00000059412|ENSMUSG00000090639	http://www.genome.jp/kegg-bin/show_pathway?ko04978/K01538%09yellow/K01539%09yellow/K01540%09red/K05849%09yellow/K08370%09yellow/K14078%09red/K14613%09yellow/K14685%09yellow/K14734%09red/K14736%09yellow
1. Metabolism	1.7 Glycan biosynthesis and metabolism	Glycosphingolipid biosynthesis - globo and isoglobo series	ko00603	3	15	0.680463687633089	1	ENSMUSG00000026829|ENSMUSG00000030283|ENSMUSG00000043300	http://www.genome.jp/kegg-bin/show_pathway?ko00603/K00719%09yellow/K00722%09yellow/K03371%09yellow
1. Metabolism	1.7 Glycan biosynthesis and metabolism	Mucin type O-glycan biosynthesis	ko00512	6	30	0.684323255979264	1	ENSMUSG00000017929|ENSMUSG00000026994|ENSMUSG00000031608|ENSMUSG00000037280|ENSMUSG00000038072|ENSMUSG00000039774	http://www.genome.jp/kegg-bin/show_pathway?ko00512/K00710%09yellow/K09905%09yellow
2. Genetic Information Processing	2.3 Folding, sorting and degradation	Sulfur relay system	ko04122	2	10	0.687508719895191	1	ENSMUSG00000064120|ENSMUSG00000071711	http://www.genome.jp/kegg-bin/show_pathway?ko04122/K01011%09red/K03639%09red
5. Organismal Systems	5.1 Immune system	Cytosolic DNA-sensing pathway	ko04623	13	64	0.690274296140815	1	ENSMUSG00000024349|ENSMUSG00000024810|ENSMUSG00000025888|ENSMUSG00000027398|ENSMUSG00000027514|ENSMUSG00000028163|ENSMUSG00000031537|ENSMUSG00000032344|ENSMUSG00000034855|ENSMUSG00000035042|ENSMUSG00000037860|ENSMUSG00000039217|ENSMUSG00000040296	http://www.genome.jp/kegg-bin/show_pathway?ko04623/K01370%09yellow/K02580%09yellow/K04519%09yellow/K05482%09yellow/K07209%09yellow/K12499%09yellow/K12646%09yellow/K12654%09yellow/K12671%09yellow/K12965%09yellow/K12966%09yellow/K12967%09yellow/K17834%09red
1. Metabolism	1.5 Amino acid metabolism	Glycine, serine and threonine metabolism	ko00260	8	40	0.691863329076334	1	ENSMUSG00000002769|ENSMUSG00000006378|ENSMUSG00000015970|ENSMUSG00000020150|ENSMUSG00000020475|ENSMUSG00000024039|ENSMUSG00000029596|ENSMUSG00000032786	http://www.genome.jp/kegg-bin/show_pathway?ko00260/K00108%09red/K00542%09yellow/K00552%09yellow/K00639%09yellow/K00643%09red/K01697%09yellow/K01834%09yellow/K17989%09red
1. Metabolism	1.1 Carbohydrate metabolism	Pyruvate metabolism	ko00620	8	40	0.691863329076334	1	ENSMUSG00000010025|ENSMUSG00000024158|ENSMUSG00000027513|ENSMUSG00000030851|ENSMUSG00000031958|ENSMUSG00000040618|ENSMUSG00000041237|ENSMUSG00000060923	http://www.genome.jp/kegg-bin/show_pathway?ko00620/K00016%09red/K00102%09yellow/K00128%09yellow/K01069%09red/K01512%09red/K01596%09green/K12406%09red
5. Organismal Systems	5.6 Nervous system	Neurotrophin signaling pathway	ko04722	26	126	0.699045497744757	1	ENSMUSG00000000120|ENSMUSG00000000817|ENSMUSG00000004864|ENSMUSG00000004936|ENSMUSG00000016933|ENSMUSG00000020700|ENSMUSG00000020901|ENSMUSG00000023947|ENSMUSG00000025151|ENSMUSG00000025499|ENSMUSG00000027859|ENSMUSG00000028163|ENSMUSG00000028698|ENSMUSG00000031537|ENSMUSG00000034330|ENSMUSG00000038128|ENSMUSG00000039936|ENSMUSG00000042406|ENSMUSG00000046432|ENSMUSG00000053137|ENSMUSG00000053819|…	http://www.genome.jp/kegg-bin/show_pathway?ko04722/K00922%09yellow/K01116%09yellow/K02161%09yellow/K02580%09yellow/K02582%09yellow/K02583%09yellow/K02649%09yellow/K02833%09red/K04368%09yellow/K04373%09red/K04374%09red/K04389%09yellow/K04421%09yellow/K04441%09green/K04515%09yellow/K05859%09yellow/K05869%09yellow/K05872%09yellow/K07209%09yellow/K12457%09red/K12458%09yellow/K12462%09yellow/K12464%09…
5. Organismal Systems	5.2 Endocrine system	GnRH secretion	ko04929	13	65	0.712636144599201	1	ENSMUSG00000004936|ENSMUSG00000020901|ENSMUSG00000022416|ENSMUSG00000025499|ENSMUSG00000028051|ENSMUSG00000028698|ENSMUSG00000030102|ENSMUSG00000030287|ENSMUSG00000039936|ENSMUSG00000042644|ENSMUSG00000052889|ENSMUSG00000054342|ENSMUSG00000078816	http://www.genome.jp/kegg-bin/show_pathway?ko04929/K00922%09yellow/K02649%09yellow/K02677%09yellow/K02833%09red/K04368%09yellow/K04856%09yellow/K04945%09red/K04956%09red/K04958%09yellow/K04959%09yellow/K04960%09yellow
1. Metabolism	1.11 Xenobiotics biodegradation and metabolism	Aminobenzoate degradation	ko00627	1	5	0.715360920277006	1	ENSMUSG00000060923	http://www.genome.jp/kegg-bin/show_pathway?ko00627/K01512%09red
1. Metabolism	1.5 Amino acid metabolism	Valine, leucine and isoleucine biosynthesis	ko00290	1	5	0.715360920277006	1	ENSMUSG00000029596	http://www.genome.jp/kegg-bin/show_pathway?ko00290/K17989%09red
1. Metabolism	1.10 Biosynthesis of other secondary metabolites	Neomycin, kanamycin and gentamicin biosynthesis	ko00524	1	5	0.715360920277006	1	ENSMUSG00000025877	http://www.genome.jp/kegg-bin/show_pathway?ko00524/K00844%09red
1. Metabolism	1.10 Biosynthesis of other secondary metabolites	Tropane, piperidine and pyridine alkaloid biosynthesis	ko00960	1	5	0.715360920277006	1	ENSMUSG00000025190	http://www.genome.jp/kegg-bin/show_pathway?ko00960/K14454%09yellow
4. Cellular Processes	4.1 Transport and catabolism	Mitophagy - yeast	ko04139	6	31	0.71639526072067	1	ENSMUSG00000004864|ENSMUSG00000024867|ENSMUSG00000029512|ENSMUSG00000052889|ENSMUSG00000053137|ENSMUSG00000078816	http://www.genome.jp/kegg-bin/show_pathway?ko04139/K00889%09red/K02677%09yellow/K04441%09green/K08269%09red
1. Metabolism	1.7 Glycan biosynthesis and metabolism	Glycosaminoglycan degradation	ko00531	4	21	0.718416272963302	1	ENSMUSG00000001751|ENSMUSG00000005043|ENSMUSG00000034707|ENSMUSG00000035847	http://www.genome.jp/kegg-bin/show_pathway?ko00531/K01136%09yellow/K01137%09yellow/K01205%09yellow/K01565%09yellow
1. Metabolism	1.8 Metabolism of cofactors and vitamins	One carbon pool by folate	ko00670	4	21	0.718416272963302	1	ENSMUSG00000005667|ENSMUSG00000020256|ENSMUSG00000021707|ENSMUSG00000025747	http://www.genome.jp/kegg-bin/show_pathway?ko00670/K00287%09red/K00289%09yellow/K00560%09red/K13403%09red
5. Organismal Systems	5.4 Digestive system	Bile secretion	ko04976	16	80	0.724637167595936	1	ENSMUSG00000004655|ENSMUSG00000007097|ENSMUSG00000015846|ENSMUSG00000020654|ENSMUSG00000020865|ENSMUSG00000027698|ENSMUSG00000028240|ENSMUSG00000028645|ENSMUSG00000030762|ENSMUSG00000031659|ENSMUSG00000032204|ENSMUSG00000038776|ENSMUSG00000040584|ENSMUSG00000041329|ENSMUSG00000042476|ENSMUSG00000059412	http://www.genome.jp/kegg-bin/show_pathway?ko04976/K00489%09red/K01253%09yellow/K01538%09yellow/K01539%09yellow/K01540%09red/K05658%09yellow/K05659%09red/K05667%09yellow/K07299%09yellow/K08043%09yellow/K08047%09yellow/K08524%09yellow/K09864%09red/K09869%09yellow/K09877%09red/K14349%09yellow
5. Organismal Systems	5.5 Excretory system	Endocrine and other factor-regulated calcium reabsorption	ko04961	12	61	0.730824961556534	1	ENSMUSG00000007097|ENSMUSG00000041329|ENSMUSG00000044485|ENSMUSG00000052889|ENSMUSG00000053719|ENSMUSG00000054640|ENSMUSG00000059412|ENSMUSG00000063177|ENSMUSG00000063903|ENSMUSG00000066512|ENSMUSG00000066515|ENSMUSG00000078816	http://www.genome.jp/kegg-bin/show_pathway?ko04961/K01325%09green/K01538%09yellow/K01539%09yellow/K01540%09red/K02677%09yellow/K05849%09yellow
5. Organismal Systems	5.1 Immune system	NOD-like receptor signaling pathway	ko04621	38	185	0.735589539382756	1	ENSMUSG00000004864|ENSMUSG00000007659|ENSMUSG00000009292|ENSMUSG00000019850|ENSMUSG00000021277|ENSMUSG00000021640|ENSMUSG00000024349|ENSMUSG00000025888|ENSMUSG00000026104|ENSMUSG00000026928|ENSMUSG00000027398|ENSMUSG00000028163|ENSMUSG00000028367|ENSMUSG00000029380|ENSMUSG00000030102|ENSMUSG00000030287|ENSMUSG00000031537|ENSMUSG00000031934|ENSMUSG00000032000|ENSMUSG00000032661|ENSMUSG00000032690|…	http://www.genome.jp/kegg-bin/show_pathway?ko04621/K01370%09yellow/K02161%09yellow/K02580%09yellow/K03174%09yellow/K03443%09yellow/K03671%09red/K04441%09green/K04519%09yellow/K04570%09red/K04958%09yellow/K04959%09yellow/K04960%09yellow/K04977%09yellow/K05230%09red/K05482%09yellow/K05505%09yellow/K06071%09yellow/K07209%09yellow/K08727%09yellow/K10160%09yellow/K10165%09yellow/K11220%09yellow/K11859…
1. Metabolism	1.3 Lipid metabolism	Synthesis and degradation of ketone bodies	ko00072	2	11	0.738953910818503	1	ENSMUSG00000027875|ENSMUSG00000046598	http://www.genome.jp/kegg-bin/show_pathway?ko00072/K00019%09yellow/K01641%09yellow
1. Metabolism	1.2 Energy metabolism	Sulfur metabolism	ko00920	2	11	0.738953910818503	1	ENSMUSG00000026617|ENSMUSG00000071711	http://www.genome.jp/kegg-bin/show_pathway?ko00920/K01011%09red/K01082%09yellow
1. Metabolism	1.8 Metabolism of cofactors and vitamins	Retinol metabolism	ko00830	20	100	0.739609327475703	1	ENSMUSG00000003053|ENSMUSG00000025003|ENSMUSG00000025396|ENSMUSG00000025921|ENSMUSG00000028003|ENSMUSG00000031845|ENSMUSG00000032808|ENSMUSG00000037797|ENSMUSG00000053279|ENSMUSG00000054545|ENSMUSG00000061906|ENSMUSG00000074207|ENSMUSG00000083138|ENSMUSG00000089675|ENSMUSG00000089943|ENSMUSG00000089960|ENSMUSG00000090145|ENSMUSG00000090165|ENSMUSG00000090171|ENSMUSG00000090175	http://www.genome.jp/kegg-bin/show_pathway?ko00830/K00515%09red/K00678%09yellow/K00699%09red/K07249%09red/K07413%09green/K07425%09red/K11151%09yellow/K13369%09red/K13951%09yellow/K13980%09red
1. Metabolism	1.5 Amino acid metabolism	Alanine, aspartate and glutamate metabolism	ko00250	7	37	0.745363338651462	1	ENSMUSG00000011148|ENSMUSG00000025190|ENSMUSG00000029752|ENSMUSG00000029992|ENSMUSG00000069873|ENSMUSG00000070880|ENSMUSG00000074141	http://www.genome.jp/kegg-bin/show_pathway?ko00250/K00820%09yellow/K01580%09yellow/K01939%09red/K01953%09red/K03334%09green/K14454%09yellow
5. Organismal Systems	5.7 Sensory system	Phototransduction - fly	ko04745	6	32	0.746137016711541	1	ENSMUSG00000025739|ENSMUSG00000030102|ENSMUSG00000035735|ENSMUSG00000052889|ENSMUSG00000053819|ENSMUSG00000078816	http://www.genome.jp/kegg-bin/show_pathway?ko04745/K02677%09yellow/K04515%09yellow/K04547%09red/K04958%09yellow/K13806%09yellow
5. Organismal Systems	5.1 Immune system	Toll and Imd signaling pathway	ko04624	9	47	0.746631626768908	1	ENSMUSG00000004864|ENSMUSG00000018932|ENSMUSG00000020275|ENSMUSG00000028163|ENSMUSG00000031537|ENSMUSG00000031543|ENSMUSG00000032000|ENSMUSG00000053137|ENSMUSG00000058317	http://www.genome.jp/kegg-bin/show_pathway?ko04624/K02580%09yellow/K04432%09red/K04441%09green/K06689%09yellow/K07209%09yellow/K09254%09yellow/K10380%09red/K16060%09yellow
1. Metabolism	1.7 Glycan biosynthesis and metabolism	Glycosphingolipid biosynthesis - lacto and neolacto series	ko00601	5	27	0.748541134296069	1	ENSMUSG00000022686|ENSMUSG00000030283|ENSMUSG00000031803|ENSMUSG00000036587|ENSMUSG00000043300	http://www.genome.jp/kegg-bin/show_pathway?ko00601/K00719%09yellow/K03371%09yellow/K03766%09yellow/K07635%09red/K07970%09red
5. Organismal Systems	5.4 Digestive system	Gastric acid secretion	ko04971	14	72	0.756609564489672	1	ENSMUSG00000007097|ENSMUSG00000009545|ENSMUSG00000020654|ENSMUSG00000030102|ENSMUSG00000030287|ENSMUSG00000031659|ENSMUSG00000041329|ENSMUSG00000042644|ENSMUSG00000044708|ENSMUSG00000051497|ENSMUSG00000052889|ENSMUSG00000053819|ENSMUSG00000057614|ENSMUSG00000078816	http://www.genome.jp/kegg-bin/show_pathway?ko04971/K01539%09yellow/K01540%09red/K02677%09yellow/K04515%09yellow/K04630%09yellow/K04926%09yellow/K04958%09yellow/K04959%09yellow/K04960%09yellow/K05003%09yellow/K05009%09yellow/K08043%09yellow/K08047%09yellow
3. Environmental Information Processing	3.2 Signal transduction	MAPK signaling pathway - plant	ko04016	3	17	0.763444865126282	1	ENSMUSG00000024177|ENSMUSG00000033792|ENSMUSG00000035984	http://www.genome.jp/kegg-bin/show_pathway?ko04016/K00940%09red/K17686%09yellow
1. Metabolism	1.3 Lipid metabolism	Fatty acid biosynthesis	ko00061	3	17	0.763444865126282	1	ENSMUSG00000018796|ENSMUSG00000020333|ENSMUSG00000032281	http://www.genome.jp/kegg-bin/show_pathway?ko00061/K01897%09red/K15013%09yellow
1. Metabolism	1.6 Metabolism of other amino acids	Phosphonate and phosphinate metabolism	ko00440	1	6	0.778617490234214	1	ENSMUSG00000035246	http://www.genome.jp/kegg-bin/show_pathway?ko00440/K00968%09red
5. Organismal Systems	5.9 Aging	Longevity regulating pathway	ko04211	18	93	0.782776012760228	1	ENSMUSG00000000215|ENSMUSG00000000440|ENSMUSG00000005533|ENSMUSG00000020053|ENSMUSG00000020654|ENSMUSG00000020901|ENSMUSG00000022878|ENSMUSG00000025499|ENSMUSG00000028163|ENSMUSG00000028466|ENSMUSG00000028698|ENSMUSG00000031659|ENSMUSG00000032009|ENSMUSG00000038128|ENSMUSG00000039936|ENSMUSG00000040760|ENSMUSG00000042406|ENSMUSG00000044167	http://www.genome.jp/kegg-bin/show_pathway?ko04211/K00922%09yellow/K02580%09yellow/K02649%09yellow/K02833%09red/K04374%09red/K04526%09yellow/K05087%09red/K05459%09yellow/K05869%09yellow/K07201%09yellow/K07296%09yellow/K08043%09yellow/K08047%09yellow/K08530%09yellow/K08733%09yellow/K09048%09yellow/K10141%09yellow
1. Metabolism	1.3 Lipid metabolism	Steroid hormone biosynthesis	ko00140	19	98	0.784866631792334	1	ENSMUSG00000003053|ENSMUSG00000024087|ENSMUSG00000024365|ENSMUSG00000025003|ENSMUSG00000025396|ENSMUSG00000025479|ENSMUSG00000028240|ENSMUSG00000032323|ENSMUSG00000032808|ENSMUSG00000033122|ENSMUSG00000054545|ENSMUSG00000061906|ENSMUSG00000089675|ENSMUSG00000089943|ENSMUSG00000089960|ENSMUSG00000090145|ENSMUSG00000090165|ENSMUSG00000090171|ENSMUSG00000090175	http://www.genome.jp/kegg-bin/show_pathway?ko00140/K00489%09red/K00498%09red/K00513%09yellow/K00699%09red/K07410%09yellow/K07413%09green/K07415%09yellow/K10207%09red/K13369%09red
5. Organismal Systems	5.2 Endocrine system	Cortisol synthesis and secretion	ko04927	13	69	0.791593863045741	1	ENSMUSG00000020654|ENSMUSG00000022416|ENSMUSG00000024365|ENSMUSG00000027698|ENSMUSG00000028466|ENSMUSG00000030102|ENSMUSG00000030287|ENSMUSG00000031574|ENSMUSG00000031659|ENSMUSG00000032323|ENSMUSG00000042406|ENSMUSG00000042644|ENSMUSG00000045569	http://www.genome.jp/kegg-bin/show_pathway?ko04927/K00498%09red/K00513%09yellow/K04200%09red/K04374%09red/K04856%09yellow/K04958%09yellow/K04959%09yellow/K04960%09yellow/K08043%09yellow/K08047%09yellow/K09048%09yellow/K14349%09yellow/K16931%09yellow
3. Environmental Information Processing	3.2 Signal transduction	ErbB signaling pathway	ko04012	17	89	0.796509179595723	1	ENSMUSG00000004936|ENSMUSG00000016933|ENSMUSG00000020122|ENSMUSG00000020901|ENSMUSG00000022637|ENSMUSG00000023067|ENSMUSG00000025499|ENSMUSG00000026596|ENSMUSG00000028698|ENSMUSG00000034330|ENSMUSG00000039936|ENSMUSG00000052889|ENSMUSG00000053819|ENSMUSG00000062312|ENSMUSG00000062991|ENSMUSG00000074923|ENSMUSG00000078816	http://www.genome.jp/kegg-bin/show_pathway?ko04012/K00922%09yellow/K01116%09yellow/K02649%09yellow/K02677%09yellow/K02833%09red/K04361%09yellow/K04368%09yellow/K04515%09yellow/K04707%09yellow/K05083%09yellow/K05455%09red/K05735%09red/K05859%09yellow/K06625%09red/K08887%09yellow
4. Cellular Processes	4.1 Transport and catabolism	Endocytosis	ko04144	49	243	0.801487969362477	1	ENSMUSG00000001036|ENSMUSG00000001588|ENSMUSG00000005533|ENSMUSG00000007613|ENSMUSG00000016206|ENSMUSG00000016283|ENSMUSG00000017639|ENSMUSG00000020122|ENSMUSG00000020440|ENSMUSG00000020828|ENSMUSG00000021706|ENSMUSG00000022637|ENSMUSG00000022797|ENSMUSG00000024867|ENSMUSG00000025422|ENSMUSG00000025499|ENSMUSG00000026770|ENSMUSG00000026979|ENSMUSG00000028528|ENSMUSG00000029053|ENSMUSG00000029231|…	http://www.genome.jp/kegg-bin/show_pathway?ko04144/K00889%09red/K01115%09yellow/K02833%09red/K04180%09yellow/K04361%09yellow/K04363%09yellow/K04388%09yellow/K04674%09yellow/K04678%09yellow/K04679%09yellow/K04707%09yellow/K05068%09yellow/K05069%09yellow/K05070%09yellow/K05087%09red/K05094%09yellow/K05754%09red/K06069%09yellow/K06093%09yellow/K06503%09red/K06751%09green/K07940%09red/K09526%09red/K1…
5. Organismal Systems	5.2 Endocrine system	Ovarian steroidogenesis	ko04913	13	70	0.808673839613659	1	ENSMUSG00000000215|ENSMUSG00000005533|ENSMUSG00000020053|ENSMUSG00000020654|ENSMUSG00000024087|ENSMUSG00000025701|ENSMUSG00000031574|ENSMUSG00000031659|ENSMUSG00000032323|ENSMUSG00000033847|ENSMUSG00000033852|ENSMUSG00000052392|ENSMUSG00000098488	http://www.genome.jp/kegg-bin/show_pathway?ko04913/K00461%09red/K00498%09red/K01068%09red/K04526%09yellow/K05087%09red/K05459%09yellow/K07410%09yellow/K08043%09yellow/K08047%09yellow/K16342%09green/K16931%09yellow
1. Metabolism	1.5 Amino acid metabolism	Arginine and proline metabolism	ko00330	9	50	0.811127299829462	1	ENSMUSG00000000308|ENSMUSG00000010025|ENSMUSG00000018906|ENSMUSG00000020150|ENSMUSG00000021125|ENSMUSG00000025190|ENSMUSG00000027333|ENSMUSG00000040706|ENSMUSG00000075289	http://www.genome.jp/kegg-bin/show_pathway?ko00330/K00128%09yellow/K00472%09yellow/K00542%09yellow/K00933%09red/K01476%09yellow/K01480%09red/K12259%09red/K14454%09yellow/K14755%09yellow
5. Organismal Systems	5.9 Aging	Longevity regulating pathway - worm	ko04212	18	95	0.812575018630609	1	ENSMUSG00000001663|ENSMUSG00000004032|ENSMUSG00000004864|ENSMUSG00000013663|ENSMUSG00000021109|ENSMUSG00000023249|ENSMUSG00000026688|ENSMUSG00000029512|ENSMUSG00000032350|ENSMUSG00000037025|ENSMUSG00000037071|ENSMUSG00000039936|ENSMUSG00000042406|ENSMUSG00000053137|ENSMUSG00000054509|ENSMUSG00000058135|ENSMUSG00000069622|ENSMUSG00000074604	http://www.genome.jp/kegg-bin/show_pathway?ko04212/K00507%09yellow/K00799%09red/K00922%09yellow/K01110%09yellow/K04374%09red/K04441%09green/K08035%09yellow/K08268%09yellow/K08269%09red/K10798%09yellow/K11204%09red/K17794%09red
5. Organismal Systems	5.9 Aging	Longevity regulating pathway - multiple species	ko04213	12	66	0.825185068810297	1	ENSMUSG00000000215|ENSMUSG00000005533|ENSMUSG00000020053|ENSMUSG00000020654|ENSMUSG00000020901|ENSMUSG00000022982|ENSMUSG00000025499|ENSMUSG00000028698|ENSMUSG00000031659|ENSMUSG00000037025|ENSMUSG00000039936|ENSMUSG00000044167	http://www.genome.jp/kegg-bin/show_pathway?ko04213/K00922%09yellow/K02649%09yellow/K02833%09red/K04526%09yellow/K04565%09red/K05087%09red/K05459%09yellow/K07201%09yellow/K08035%09yellow/K08043%09yellow/K08047%09yellow
5. Organismal Systems	5.10 Environmental adaptation	Circadian rhythm	ko04710	5	30	0.82862960137903	1	ENSMUSG00000028150|ENSMUSG00000029238|ENSMUSG00000030103|ENSMUSG00000030256|ENSMUSG00000055116	http://www.genome.jp/kegg-bin/show_pathway?ko04710/K02223%09yellow/K02296%09yellow/K03729%09yellow/K03730%09yellow/K08534%09yellow
5. Organismal Systems	5.1 Immune system	Platelet activation	ko04611	26	136	0.835170308637063	1	ENSMUSG00000001506|ENSMUSG00000004864|ENSMUSG00000019843|ENSMUSG00000020654|ENSMUSG00000020901|ENSMUSG00000021457|ENSMUSG00000024330|ENSMUSG00000027273|ENSMUSG00000027347|ENSMUSG00000028001|ENSMUSG00000028698|ENSMUSG00000029053|ENSMUSG00000030102|ENSMUSG00000030287|ENSMUSG00000031659|ENSMUSG00000033847|ENSMUSG00000033852|ENSMUSG00000034330|ENSMUSG00000036353|ENSMUSG00000039936|ENSMUSG00000041624|…	http://www.genome.jp/kegg-bin/show_pathway?ko04611/K00922%09yellow/K02649%09yellow/K03903%09yellow/K04298%09yellow/K04350%09yellow/K04441%09green/K04630%09yellow/K04958%09yellow/K04959%09yellow/K04960%09yellow/K05703%09yellow/K05854%09yellow/K05855%09yellow/K05859%09yellow/K06069%09yellow/K06236%09green/K08043%09yellow/K08047%09yellow/K08508%09red/K12318%09yellow/K16342%09green
4. Cellular Processes	4.3 Cellular community - eukaryotes	Focal adhesion	ko04510	41	209	0.839233121101922	1	ENSMUSG00000000184|ENSMUSG00000001281|ENSMUSG00000001506|ENSMUSG00000004936|ENSMUSG00000005533|ENSMUSG00000009621|ENSMUSG00000013663|ENSMUSG00000015647|ENSMUSG00000017344|ENSMUSG00000019843|ENSMUSG00000020053|ENSMUSG00000020122|ENSMUSG00000020758|ENSMUSG00000020901|ENSMUSG00000022438|ENSMUSG00000024330|ENSMUSG00000025278|ENSMUSG00000025499|ENSMUSG00000026478|ENSMUSG00000026639|ENSMUSG00000026725|…	http://www.genome.jp/kegg-bin/show_pathway?ko04510/K00922%09yellow/K01110%09yellow/K02161%09yellow/K02649%09yellow/K02677%09yellow/K02833%09red/K04361%09yellow/K04363%09yellow/K04368%09yellow/K04437%09yellow/K04503%09yellow/K05083%09yellow/K05087%09red/K05450%09yellow/K05459%09yellow/K05635%09yellow/K05703%09yellow/K05730%09yellow/K05735%09red/K06236%09green/K06238%09yellow/K06240%09yellow/K06243…
4. Cellular Processes	4.2 Cell growth and death	Apoptosis - fly	ko04214	10	57	0.844025693435279	1	ENSMUSG00000005161|ENSMUSG00000020122|ENSMUSG00000023249|ENSMUSG00000024073|ENSMUSG00000024590|ENSMUSG00000031668|ENSMUSG00000034218|ENSMUSG00000042406|ENSMUSG00000054509|ENSMUSG00000056436	http://www.genome.jp/kegg-bin/show_pathway?ko04214/K03386%09red/K04361%09yellow/K04374%09red/K04728%09yellow/K07611%09red/K08738%09red/K08860%09yellow/K10586%09yellow/K10798%09yellow
1. Metabolism	1.8 Metabolism of cofactors and vitamins	Thiamine metabolism	ko00730	2	14	0.85178111557322	1	ENSMUSG00000028527|ENSMUSG00000028766	http://www.genome.jp/kegg-bin/show_pathway?ko00730/K00939%09red/K01077%09yellow
3. Environmental Information Processing	3.2 Signal transduction	cGMP-PKG signaling pathway	ko04022	32	167	0.852782766571848	1	ENSMUSG00000000215|ENSMUSG00000004936|ENSMUSG00000005583|ENSMUSG00000007097|ENSMUSG00000020654|ENSMUSG00000021944|ENSMUSG00000022092|ENSMUSG00000022122|ENSMUSG00000023411|ENSMUSG00000026241|ENSMUSG00000027335|ENSMUSG00000027544|ENSMUSG00000028466|ENSMUSG00000029019|ENSMUSG00000030102|ENSMUSG00000030287|ENSMUSG00000030671|ENSMUSG00000030730|ENSMUSG00000031659|ENSMUSG00000033016|ENSMUSG00000041329|…	http://www.genome.jp/kegg-bin/show_pathway?ko04022/K01538%09yellow/K01539%09yellow/K01540%09red/K04135%09red/K04137%09yellow/K04198%09yellow/K04348%09yellow/K04368%09yellow/K04374%09red/K04446%09yellow/K04454%09yellow/K04526%09yellow/K04630%09yellow/K04939%09red/K04958%09yellow/K04959%09yellow/K04960%09yellow/K05849%09yellow/K05853%09yellow/K08043%09yellow/K08047%09yellow/K09048%09yellow/K09183%0…
5. Organismal Systems	5.6 Nervous system	Long-term potentiation	ko04720	12	68	0.855066064998713	1	ENSMUSG00000004936|ENSMUSG00000022092|ENSMUSG00000025499|ENSMUSG00000030102|ENSMUSG00000030287|ENSMUSG00000038128|ENSMUSG00000042406|ENSMUSG00000042644|ENSMUSG00000052889|ENSMUSG00000053819|ENSMUSG00000078816|ENSMUSG00000095720	http://www.genome.jp/kegg-bin/show_pathway?ko04720/K02677%09yellow/K02833%09red/K04348%09yellow/K04368%09yellow/K04373%09red/K04374%09red/K04515%09yellow/K04958%09yellow/K04959%09yellow/K04960%09yellow/K05869%09yellow
1. Metabolism	1.4 Nucleotide metabolism	Purine metabolism	ko00230	25	133	0.855165262993041	1	ENSMUSG00000000253|ENSMUSG00000005686|ENSMUSG00000011148|ENSMUSG00000015085|ENSMUSG00000017697|ENSMUSG00000019989|ENSMUSG00000020649|ENSMUSG00000020654|ENSMUSG00000022292|ENSMUSG00000024177|ENSMUSG00000028525|ENSMUSG00000028527|ENSMUSG00000029366|ENSMUSG00000029780|ENSMUSG00000030671|ENSMUSG00000030978|ENSMUSG00000031659|ENSMUSG00000032420|ENSMUSG00000035984|ENSMUSG00000037370|ENSMUSG00000041237|…	http://www.genome.jp/kegg-bin/show_pathway?ko00230/K00364%09red/K00893%09red/K00939%09red/K00940%09red/K00948%09red/K01081%09green/K01120%09yellow/K01488%09yellow/K01490%09red/K01509%09yellow/K01510%09yellow/K01513%09green/K01939%09red/K08043%09yellow/K08047%09yellow/K10807%09red/K10808%09green/K12318%09yellow/K12406%09red/K13296%09yellow
1. Metabolism	1.8 Metabolism of cofactors and vitamins	Vitamin B6 metabolism	ko00750	1	8	0.866084533128897	1	ENSMUSG00000018659	http://www.genome.jp/kegg-bin/show_pathway?ko00750/K00275%09red
1. Metabolism	1.5 Amino acid metabolism	Tryptophan metabolism	ko00380	8	48	0.866347873252669	1	ENSMUSG00000000673|ENSMUSG00000010025|ENSMUSG00000024087|ENSMUSG00000026348|ENSMUSG00000026866|ENSMUSG00000039783|ENSMUSG00000069873|ENSMUSG00000074141	http://www.genome.jp/kegg-bin/show_pathway?ko00380/K00128%09yellow/K00452%09yellow/K00486%09yellow/K01556%09yellow/K03334%09green/K03392%09red/K07410%09yellow
4. Cellular Processes	4.5 Cell motility	Regulation of actin cytoskeleton	ko04810	43	222	0.866453334076021	1	ENSMUSG00000000157|ENSMUSG00000000215|ENSMUSG00000001281|ENSMUSG00000004936|ENSMUSG00000005871|ENSMUSG00000005947|ENSMUSG00000009621|ENSMUSG00000020122|ENSMUSG00000020340|ENSMUSG00000020639|ENSMUSG00000020758|ENSMUSG00000020901|ENSMUSG00000022021|ENSMUSG00000022488|ENSMUSG00000024867|ENSMUSG00000025499|ENSMUSG00000026879|ENSMUSG00000027087|ENSMUSG00000027805|ENSMUSG00000028019|ENSMUSG00000028068|…	http://www.genome.jp/kegg-bin/show_pathway?ko04810/K00889%09red/K00922%09yellow/K02085%09yellow/K02649%09yellow/K02833%09red/K04289%09yellow/K04358%09yellow/K04361%09yellow/K04363%09yellow/K04368%09yellow/K04526%09yellow/K05094%09yellow/K05450%09yellow/K05718%09yellow/K05722%09yellow/K05729%09yellow/K05730%09yellow/K05735%09red/K05745%09red/K05749%09yellow/K05750%09yellow/K05754%09red/K05759%09gr…
3. Environmental Information Processing	3.2 Signal transduction	Hippo signaling pathway - fly	ko04391	12	69	0.868428633830938	1	ENSMUSG00000002068|ENSMUSG00000020782|ENSMUSG00000027339|ENSMUSG00000028212|ENSMUSG00000029053|ENSMUSG00000030796|ENSMUSG00000033306|ENSMUSG00000036862|ENSMUSG00000044641|ENSMUSG00000046743|ENSMUSG00000053110|ENSMUSG00000109470	http://www.genome.jp/kegg-bin/show_pathway?ko04391/K06069%09yellow/K06093%09yellow/K06094%09yellow/K06626%09red/K09448%09yellow/K09851%09yellow/K16507%09yellow/K16669%09yellow/K16676%09yellow/K16687%09yellow
3. Environmental Information Processing	3.2 Signal transduction	Calcium signaling pathway	ko04020	46	237	0.870146233958422	1	ENSMUSG00000004110|ENSMUSG00000016933|ENSMUSG00000017300|ENSMUSG00000018500|ENSMUSG00000020122|ENSMUSG00000020123|ENSMUSG00000020178|ENSMUSG00000020654|ENSMUSG00000022092|ENSMUSG00000022122|ENSMUSG00000022416|ENSMUSG00000024998|ENSMUSG00000027335|ENSMUSG00000028747|ENSMUSG00000029082|ENSMUSG00000029084|ENSMUSG00000029193|ENSMUSG00000029231|ENSMUSG00000029470|ENSMUSG00000030102|ENSMUSG00000030287|…	http://www.genome.jp/kegg-bin/show_pathway?ko04020/K01116%09yellow/K01242%09yellow/K02677%09yellow/K04135%09red/K04137%09yellow/K04161%09red/K04162%09red/K04194%09yellow/K04198%09yellow/K04226%09yellow/K04266%09yellow/K04267%09red/K04348%09yellow/K04361%09yellow/K04363%09yellow/K04515%09yellow/K04718%09red/K04852%09yellow/K04856%09yellow/K04958%09yellow/K04959%09yellow/K04960%09yellow/K04963%09ye…
1. Metabolism	1.7 Glycan biosynthesis and metabolism	Other types of O-glycan biosynthesis	ko00514	7	43	0.871465026472852	1	ENSMUSG00000018169|ENSMUSG00000022885|ENSMUSG00000026994|ENSMUSG00000031608|ENSMUSG00000037280|ENSMUSG00000038072|ENSMUSG00000039774	http://www.genome.jp/kegg-bin/show_pathway?ko00514/K00710%09yellow/K00778%09yellow/K05948%09yellow
1. Metabolism	1.7 Glycan biosynthesis and metabolism	Glycosphingolipid biosynthesis - ganglio series	ko00604	2	15	0.878137642948625	1	ENSMUSG00000030283|ENSMUSG00000056091	http://www.genome.jp/kegg-bin/show_pathway?ko00604/K03370%09red/K03371%09yellow
1. Metabolism	1.7 Glycan biosynthesis and metabolism	Glycosaminoglycan biosynthesis - keratan sulfate	ko00533	2	15	0.878137642948625	1	ENSMUSG00000033350|ENSMUSG00000079445	http://www.genome.jp/kegg-bin/show_pathway?ko00533/K04745%09yellow/K09664%09yellow
3. Environmental Information Processing	3.2 Signal transduction	Hippo signaling pathway	ko04390	28	151	0.884145811797864	1	ENSMUSG00000000125|ENSMUSG00000000142|ENSMUSG00000000157|ENSMUSG00000000184|ENSMUSG00000000782|ENSMUSG00000000881|ENSMUSG00000005871|ENSMUSG00000007613|ENSMUSG00000010797|ENSMUSG00000017716|ENSMUSG00000019997|ENSMUSG00000020782|ENSMUSG00000021796|ENSMUSG00000024515|ENSMUSG00000027985|ENSMUSG00000029053|ENSMUSG00000029370|ENSMUSG00000030796|ENSMUSG00000032440|ENSMUSG00000034165|ENSMUSG00000037411|…	http://www.genome.jp/kegg-bin/show_pathway?ko04390/K00182%09yellow/K00312%09red/K02085%09yellow/K02432%09yellow/K02620%09yellow/K03982%09yellow/K04385%09yellow/K04388%09yellow/K04492%09yellow/K04501%09yellow/K04503%09yellow/K04673%09yellow/K04674%09yellow/K06069%09yellow/K06092%09yellow/K06093%09yellow/K06094%09yellow/K06464%09red/K06827%09yellow/K08731%09red/K09448%09yellow/K09854%09yellow/K1015…
3. Environmental Information Processing	3.2 Signal transduction	TGF-beta signaling pathway	ko04350	15	86	0.886830712153634	1	ENSMUSG00000007613|ENSMUSG00000014859|ENSMUSG00000019929|ENSMUSG00000021706|ENSMUSG00000021765|ENSMUSG00000021796|ENSMUSG00000024515|ENSMUSG00000025880|ENSMUSG00000032340|ENSMUSG00000032440|ENSMUSG00000037035|ENSMUSG00000038780|ENSMUSG00000041324|ENSMUSG00000048027|ENSMUSG00000055170	http://www.genome.jp/kegg-bin/show_pathway?ko04350/K04388%09yellow/K04501%09yellow/K04660%09yellow/K04661%09red/K04667%09green/K04673%09yellow/K04674%09yellow/K04677%09yellow/K04678%09yellow/K04679%09yellow/K04682%09red/K04687%09yellow/K06766%09yellow/K06847%09yellow
5. Organismal Systems	5.6 Nervous system	GABAergic synapse	ko04727	15	87	0.896837492647402	1	ENSMUSG00000006930|ENSMUSG00000010064|ENSMUSG00000020654|ENSMUSG00000025739|ENSMUSG00000029211|ENSMUSG00000031170|ENSMUSG00000031343|ENSMUSG00000031344|ENSMUSG00000031659|ENSMUSG00000038811|ENSMUSG00000043004|ENSMUSG00000052889|ENSMUSG00000057614|ENSMUSG00000070880|ENSMUSG00000078816	http://www.genome.jp/kegg-bin/show_pathway?ko04727/K01580%09yellow/K02677%09yellow/K04547%09red/K04549%09yellow/K04630%09yellow/K04647%09yellow/K05175%09yellow/K05192%09yellow/K07826%09yellow/K08043%09yellow/K08047%09yellow/K13576%09yellow/K14992%09red
1. Metabolism	1.1 Carbohydrate metabolism	Butanoate metabolism	ko00650	4	28	0.897859748042332	1	ENSMUSG00000027875|ENSMUSG00000033533|ENSMUSG00000046598|ENSMUSG00000070880	http://www.genome.jp/kegg-bin/show_pathway?ko00650/K00019%09yellow/K01580%09yellow/K01641%09yellow/K01896%09red
3. Environmental Information Processing	3.2 Signal transduction	AMPK signaling pathway	ko04152	23	128	0.899634278428747	1	ENSMUSG00000000215|ENSMUSG00000000440|ENSMUSG00000005533|ENSMUSG00000018566|ENSMUSG00000020053|ENSMUSG00000020901|ENSMUSG00000021456|ENSMUSG00000022878|ENSMUSG00000024777|ENSMUSG00000025271|ENSMUSG00000026027|ENSMUSG00000027513|ENSMUSG00000027715|ENSMUSG00000028466|ENSMUSG00000028698|ENSMUSG00000037071|ENSMUSG00000039936|ENSMUSG00000040618|ENSMUSG00000044167|ENSMUSG00000045875|ENSMUSG00000057722|…	http://www.genome.jp/kegg-bin/show_pathway?ko04152/K00507%09yellow/K00922%09yellow/K01103%09red/K01596%09green/K02649%09yellow/K03841%09green/K04135%09red/K04503%09yellow/K04526%09yellow/K05062%09yellow/K05087%09red/K05459%09yellow/K06627%09red/K07191%09red/K07201%09yellow/K07296%09yellow/K08530%09yellow/K09048%09yellow/K11584%09red/K17532%09red
4. Cellular Processes	4.1 Transport and catabolism	Mitophagy - animal	ko04137	9	56	0.901777479419449	1	ENSMUSG00000007659|ENSMUSG00000021109|ENSMUSG00000023990|ENSMUSG00000025499|ENSMUSG00000027490|ENSMUSG00000031668|ENSMUSG00000042406|ENSMUSG00000052688|ENSMUSG00000055723	http://www.genome.jp/kegg-bin/show_pathway?ko04137/K02833%09red/K04374%09red/K04570%09red/K07830%09yellow/K07898%09yellow/K08268%09yellow/K08860%09yellow/K15590%09yellow/K17454%09red
1. Metabolism	1.3 Lipid metabolism	Fatty acid degradation	ko00071	8	51	0.906372587163009	1	ENSMUSG00000010025|ENSMUSG00000018796|ENSMUSG00000020333|ENSMUSG00000029098|ENSMUSG00000032281|ENSMUSG00000037797|ENSMUSG00000074207|ENSMUSG00000083138	http://www.genome.jp/kegg-bin/show_pathway?ko00071/K00128%09yellow/K00232%09yellow/K01897%09red/K07425%09red/K13951%09yellow/K13980%09red/K15013%09yellow
5. Organismal Systems	5.6 Nervous system	Glutamatergic synapse	ko04724	20	115	0.916331353512056	1	ENSMUSG00000001986|ENSMUSG00000005089|ENSMUSG00000005360|ENSMUSG00000010064|ENSMUSG00000020654|ENSMUSG00000020828|ENSMUSG00000022092|ENSMUSG00000025739|ENSMUSG00000030102|ENSMUSG00000030287|ENSMUSG00000031659|ENSMUSG00000033847|ENSMUSG00000033852|ENSMUSG00000038811|ENSMUSG00000042644|ENSMUSG00000043004|ENSMUSG00000052889|ENSMUSG00000057614|ENSMUSG00000078816|ENSMUSG00000098488	http://www.genome.jp/kegg-bin/show_pathway?ko04724/K01115%09yellow/K02677%09yellow/K04348%09yellow/K04547%09red/K04549%09yellow/K04630%09yellow/K04958%09yellow/K04959%09yellow/K04960%09yellow/K05199%09red/K05613%09yellow/K05614%09yellow/K07826%09yellow/K08043%09yellow/K08047%09yellow/K13576%09yellow/K16342%09green
2. Genetic Information Processing	2.4 Replication and repair	Fanconi anemia pathway	ko03460	8	52	0.917225037223508	1	ENSMUSG00000007646|ENSMUSG00000012483|ENSMUSG00000026429|ENSMUSG00000028884|ENSMUSG00000030528|ENSMUSG00000034023|ENSMUSG00000037991|ENSMUSG00000041147	http://www.genome.jp/kegg-bin/show_pathway?ko03460/K08775%09red/K10739%09red/K10740%09red/K10870%09red/K10891%09red/K10901%09red/K13960%09red/K15365%09red
5. Organismal Systems	5.2 Endocrine system	Glucagon signaling pathway	ko04922	18	105	0.918286496794481	1	ENSMUSG00000020475|ENSMUSG00000021456|ENSMUSG00000022092|ENSMUSG00000024042|ENSMUSG00000027513|ENSMUSG00000028466|ENSMUSG00000028645|ENSMUSG00000030102|ENSMUSG00000030287|ENSMUSG00000030671|ENSMUSG00000030851|ENSMUSG00000033059|ENSMUSG00000040618|ENSMUSG00000042406|ENSMUSG00000042644|ENSMUSG00000044167|ENSMUSG00000053819|ENSMUSG00000069805	http://www.genome.jp/kegg-bin/show_pathway?ko04922/K00016%09red/K00688%09yellow/K01596%09green/K01834%09yellow/K03841%09green/K04348%09yellow/K04374%09red/K04515%09yellow/K04958%09yellow/K04959%09yellow/K04960%09yellow/K07201%09yellow/K07299%09yellow/K09048%09yellow/K13296%09yellow/K16311%09yellow
1. Metabolism	1.7 Glycan biosynthesis and metabolism	Mannose type O-glycan biosynthesis	ko00515	2	17	0.918321708649012	1	ENSMUSG00000004383|ENSMUSG00000026080	http://www.genome.jp/kegg-bin/show_pathway?ko00515/K09668%09yellow/K09674%09yellow
1. Metabolism	1.10 Biosynthesis of other secondary metabolites	Streptomycin biosynthesis	ko00521	1	10	0.91899633502057	1	ENSMUSG00000025877	http://www.genome.jp/kegg-bin/show_pathway?ko00521/K00844%09red
1. Metabolism	1.3 Lipid metabolism	Biosynthesis of unsaturated fatty acids	ko01040	4	30	0.925731685232992	1	ENSMUSG00000029098|ENSMUSG00000037071|ENSMUSG00000052392|ENSMUSG00000063275	http://www.genome.jp/kegg-bin/show_pathway?ko01040/K00232%09yellow/K00507%09yellow/K01068%09red/K10703%09red
5. Organismal Systems	5.2 Endocrine system	Insulin signaling pathway	ko04910	25	143	0.932037792521059	1	ENSMUSG00000000215|ENSMUSG00000004936|ENSMUSG00000018566|ENSMUSG00000020901|ENSMUSG00000021456|ENSMUSG00000022637|ENSMUSG00000024143|ENSMUSG00000025499|ENSMUSG00000025855|ENSMUSG00000025877|ENSMUSG00000027513|ENSMUSG00000028698|ENSMUSG00000029053|ENSMUSG00000030671|ENSMUSG00000031537|ENSMUSG00000033059|ENSMUSG00000033295|ENSMUSG00000039556|ENSMUSG00000039936|ENSMUSG00000040618|ENSMUSG00000041237|…	http://www.genome.jp/kegg-bin/show_pathway?ko04910/K00688%09yellow/K00844%09red/K00922%09yellow/K01596%09green/K02649%09yellow/K02833%09red/K03841%09green/K04368%09yellow/K04526%09yellow/K04695%09red/K04696%09yellow/K04707%09yellow/K04739%09yellow/K05695%09yellow/K06069%09yellow/K07191%09red/K07194%09yellow/K07201%09yellow/K07209%09yellow/K12406%09red/K13296%09yellow/K17453%09yellow
5. Organismal Systems	5.1 Immune system	RIG-I-like receptor signaling pathway	ko04622	11	70	0.93210016556371	1	ENSMUSG00000004864|ENSMUSG00000021277|ENSMUSG00000024349|ENSMUSG00000027854|ENSMUSG00000028163|ENSMUSG00000031537|ENSMUSG00000034855|ENSMUSG00000035692|ENSMUSG00000036712|ENSMUSG00000040296|ENSMUSG00000053137	http://www.genome.jp/kegg-bin/show_pathway?ko04622/K02580%09yellow/K03174%09yellow/K04441%09green/K07209%09yellow/K08601%09yellow/K12159%09red/K12646%09yellow/K12654%09yellow/K12656%09yellow/K12671%09yellow
3. Environmental Information Processing	3.2 Signal transduction	Two-component system	ko02020	2	18	0.933378594238554	1	ENSMUSG00000028766|ENSMUSG00000056436	http://www.genome.jp/kegg-bin/show_pathway?ko02020/K01077%09yellow/K08738%09red
1. Metabolism	1.1 Carbohydrate metabolism	Pentose phosphate pathway	ko00030	4	31	0.936919619574369	1	ENSMUSG00000021456|ENSMUSG00000021957|ENSMUSG00000069805|ENSMUSG00000092305	http://www.genome.jp/kegg-bin/show_pathway?ko00030/K00615%09red/K00948%09red/K03841%09green
1. Metabolism	1.2 Energy metabolism	Carbon fixation in photosynthetic organisms	ko00710	4	31	0.936919619574369	1	ENSMUSG00000021456|ENSMUSG00000021957|ENSMUSG00000025190|ENSMUSG00000069805	http://www.genome.jp/kegg-bin/show_pathway?ko00710/K00615%09red/K03841%09green/K14454%09yellow
1. Metabolism	1.8 Metabolism of cofactors and vitamins	Ubiquinone and other terpenoid-quinone biosynthesis	ko00130	1	11	0.937000577440775	1	ENSMUSG00000003849	http://www.genome.jp/kegg-bin/show_pathway?ko00130/K00355%09red
5. Organismal Systems	5.10 Environmental adaptation	Circadian entrainment	ko04713	16	98	0.940997191430709	1	ENSMUSG00000001986|ENSMUSG00000020654|ENSMUSG00000022416|ENSMUSG00000025739|ENSMUSG00000030102|ENSMUSG00000031659|ENSMUSG00000038811|ENSMUSG00000041624|ENSMUSG00000042644|ENSMUSG00000043004|ENSMUSG00000049892|ENSMUSG00000052889|ENSMUSG00000053819|ENSMUSG00000057378|ENSMUSG00000057614|ENSMUSG00000078816	http://www.genome.jp/kegg-bin/show_pathway?ko04713/K02677%09yellow/K04515%09yellow/K04547%09red/K04549%09yellow/K04630%09yellow/K04856%09yellow/K04958%09yellow/K04960%09yellow/K04963%09yellow/K05199%09red/K07826%09yellow/K07843%09yellow/K08043%09yellow/K08047%09yellow/K12318%09yellow
5. Organismal Systems	5.2 Endocrine system	Relaxin signaling pathway	ko04926	24	140	0.943009661154314	1	ENSMUSG00000001506|ENSMUSG00000004864|ENSMUSG00000004936|ENSMUSG00000007613|ENSMUSG00000020122|ENSMUSG00000020654|ENSMUSG00000020901|ENSMUSG00000022122|ENSMUSG00000024330|ENSMUSG00000025499|ENSMUSG00000025739|ENSMUSG00000028163|ENSMUSG00000028466|ENSMUSG00000028698|ENSMUSG00000031659|ENSMUSG00000032440|ENSMUSG00000038811|ENSMUSG00000039936|ENSMUSG00000042406|ENSMUSG00000043004|ENSMUSG00000052889|…	http://www.genome.jp/kegg-bin/show_pathway?ko04926/K00922%09yellow/K02580%09yellow/K02649%09yellow/K02677%09yellow/K02833%09red/K04198%09yellow/K04361%09yellow/K04368%09yellow/K04374%09red/K04388%09yellow/K04441%09green/K04547%09red/K04549%09yellow/K04630%09yellow/K04674%09yellow/K06236%09green/K07826%09yellow/K08043%09yellow/K08047%09yellow/K09048%09yellow
1. Metabolism	1.3 Lipid metabolism	Fatty acid elongation	ko00062	3	26	0.949242812294443	1	ENSMUSG00000028657|ENSMUSG00000052392|ENSMUSG00000063275	http://www.genome.jp/kegg-bin/show_pathway?ko00062/K01068%09red/K01074%09yellow/K10703%09red
1. Metabolism	1.1 Carbohydrate metabolism	Propanoate metabolism	ko00640	4	33	0.954819881880035	1	ENSMUSG00000000340|ENSMUSG00000021238|ENSMUSG00000029098|ENSMUSG00000030851	http://www.genome.jp/kegg-bin/show_pathway?ko00640/K00016%09red/K00140%09yellow/K00232%09yellow/K09699%09yellow
1. Metabolism	1.1 Carbohydrate metabolism	Galactose metabolism	ko00052	4	33	0.954819881880035	1	ENSMUSG00000001642|ENSMUSG00000025877|ENSMUSG00000052131|ENSMUSG00000068587	http://www.genome.jp/kegg-bin/show_pathway?ko00052/K00011%09yellow/K00844%09red/K12047%09red
1. Metabolism	1.5 Amino acid metabolism	Arginine biosynthesis	ko00220	2	20	0.955956848049362	1	ENSMUSG00000021125|ENSMUSG00000025190	http://www.genome.jp/kegg-bin/show_pathway?ko00220/K01476%09yellow/K14454%09yellow
1. Metabolism	1.0 Global and overview maps	Biosynthesis of secondary metabolites	ko01110	86	452	0.957437891811881	1	ENSMUSG00000000276|ENSMUSG00000000340|ENSMUSG00000003849|ENSMUSG00000005686|ENSMUSG00000010025|ENSMUSG00000015134|ENSMUSG00000019989|ENSMUSG00000020475|ENSMUSG00000020593|ENSMUSG00000020828|ENSMUSG00000021125|ENSMUSG00000021456|ENSMUSG00000021957|ENSMUSG00000022683|ENSMUSG00000022742|ENSMUSG00000023019|ENSMUSG00000024039|ENSMUSG00000024177|ENSMUSG00000024588|ENSMUSG00000025190|ENSMUSG00000025236|…	http://www.genome.jp/kegg-bin/show_pathway?ko01110/K00006%09yellow/K00016%09red/K00128%09yellow/K00129%09green/K00228%09red/K00232%09yellow/K00355%09red/K00615%09red/K00643%09red/K00688%09yellow/K00699%09red/K00789%09yellow/K00844%09red/K00901%09yellow/K00939%09red/K00940%09red/K00948%09red/K01047%09green/K01068%09red/K01081%09green/K01115%09yellow/K01176%09yellow/K01476%09yellow/K01490%09red/K01…
1. Metabolism	1.2 Energy metabolism	Methane metabolism	ko00680	3	27	0.957807472218167	1	ENSMUSG00000020475|ENSMUSG00000021456|ENSMUSG00000069805	http://www.genome.jp/kegg-bin/show_pathway?ko00680/K01834%09yellow/K03841%09green
4. Cellular Processes	4.3 Cellular community - eukaryotes	Signaling pathways regulating pluripotency of stem cells	ko04550	23	139	0.960584350997158	1	ENSMUSG00000000125|ENSMUSG00000000142|ENSMUSG00000000782|ENSMUSG00000004864|ENSMUSG00000004936|ENSMUSG00000005533|ENSMUSG00000005871|ENSMUSG00000010797|ENSMUSG00000020053|ENSMUSG00000020901|ENSMUSG00000021796|ENSMUSG00000021848|ENSMUSG00000024515|ENSMUSG00000025499|ENSMUSG00000028698|ENSMUSG00000031805|ENSMUSG00000037035|ENSMUSG00000039936|ENSMUSG00000041324|ENSMUSG00000042258|ENSMUSG00000044674|…	http://www.genome.jp/kegg-bin/show_pathway?ko04550/K00182%09yellow/K00312%09red/K00922%09yellow/K02085%09yellow/K02432%09yellow/K02620%09yellow/K02649%09yellow/K02833%09red/K04368%09yellow/K04385%09yellow/K04441%09green/K04501%09yellow/K04667%09green/K04673%09yellow/K05087%09red/K05094%09yellow/K05459%09yellow/K09326%09red/K09370%09red/K11218%09yellow
1. Metabolism	1.1 Carbohydrate metabolism	Amino sugar and nucleotide sugar metabolism	ko00520	7	52	0.961091820049621	1	ENSMUSG00000016756|ENSMUSG00000025877|ENSMUSG00000026450|ENSMUSG00000027902|ENSMUSG00000029992|ENSMUSG00000030282|ENSMUSG00000053870	http://www.genome.jp/kegg-bin/show_pathway?ko00520/K00820%09yellow/K00844%09red/K00976%09yellow/K00983%09red/K01183%09red/K08080%09yellow
4. Cellular Processes	4.1 Transport and catabolism	Autophagy - other	ko04136	4	34	0.96189206274452	1	ENSMUSG00000029512|ENSMUSG00000032571|ENSMUSG00000041895|ENSMUSG00000047767	http://www.genome.jp/kegg-bin/show_pathway?ko04136/K08269%09red/K08333%09yellow/K17890%09yellow/K17908%09red
5. Organismal Systems	5.1 Immune system	IL-17 signaling pathway	ko04657	13	86	0.962021308777585	1	ENSMUSG00000003545|ENSMUSG00000004864|ENSMUSG00000019850|ENSMUSG00000021277|ENSMUSG00000027398|ENSMUSG00000028163|ENSMUSG00000029380|ENSMUSG00000031537|ENSMUSG00000034855|ENSMUSG00000040770|ENSMUSG00000053137|ENSMUSG00000055170|ENSMUSG00000056501	http://www.genome.jp/kegg-bin/show_pathway?ko04657/K02580%09yellow/K03174%09yellow/K04441%09green/K04519%09yellow/K04687%09yellow/K05493%09red/K05505%09yellow/K07209%09yellow/K09029%09yellow/K10048%09red/K11859%09yellow/K12671%09yellow
3. Environmental Information Processing	3.2 Signal transduction	MAPK signaling pathway - fly	ko04013	12	81	0.964209915677195	1	ENSMUSG00000004864|ENSMUSG00000004936|ENSMUSG00000018932|ENSMUSG00000020122|ENSMUSG00000020639|ENSMUSG00000027805|ENSMUSG00000029217|ENSMUSG00000032035|ENSMUSG00000036712|ENSMUSG00000040749|ENSMUSG00000053137|ENSMUSG00000058317	http://www.genome.jp/kegg-bin/show_pathway?ko04013/K02678%09yellow/K04361%09yellow/K04368%09yellow/K04432%09red/K04441%09green/K04506%09red/K05759%09green/K06689%09yellow/K07364%09yellow/K08601%09yellow
5. Organismal Systems	5.2 Endocrine system	Estrogen signaling pathway	ko04915	22	135	0.964884377967508	1	ENSMUSG00000004936|ENSMUSG00000017588|ENSMUSG00000019761|ENSMUSG00000020122|ENSMUSG00000020654|ENSMUSG00000020901|ENSMUSG00000020911|ENSMUSG00000020912|ENSMUSG00000023043|ENSMUSG00000025499|ENSMUSG00000027678|ENSMUSG00000028466|ENSMUSG00000028698|ENSMUSG00000030102|ENSMUSG00000030287|ENSMUSG00000031659|ENSMUSG00000035775|ENSMUSG00000039936|ENSMUSG00000042406|ENSMUSG00000042644|ENSMUSG00000057329|…	http://www.genome.jp/kegg-bin/show_pathway?ko04915/K00922%09yellow/K02161%09yellow/K02649%09yellow/K02833%09red/K04361%09yellow/K04368%09yellow/K04374%09red/K04630%09yellow/K04958%09yellow/K04959%09yellow/K04960%09yellow/K07604%09green/K08043%09yellow/K08047%09yellow/K09048%09yellow/K11256%09yellow
3. Environmental Information Processing	3.2 Signal transduction	cAMP signaling pathway	ko04024	37	215	0.971106895796051	1	ENSMUSG00000001986|ENSMUSG00000004936|ENSMUSG00000007097|ENSMUSG00000009621|ENSMUSG00000014351|ENSMUSG00000020178|ENSMUSG00000020654|ENSMUSG00000020828|ENSMUSG00000020901|ENSMUSG00000020963|ENSMUSG00000024998|ENSMUSG00000027301|ENSMUSG00000027524|ENSMUSG00000027857|ENSMUSG00000028163|ENSMUSG00000028466|ENSMUSG00000028698|ENSMUSG00000028747|ENSMUSG00000029098|ENSMUSG00000029819|ENSMUSG00000030671|…	http://www.genome.jp/kegg-bin/show_pathway?ko04024/K00232%09yellow/K00922%09yellow/K01115%09yellow/K01538%09yellow/K01539%09yellow/K01540%09red/K02580%09yellow/K02649%09yellow/K04162%09red/K04200%09red/K04204%09yellow/K04249%09red/K04266%09yellow/K04351%09yellow/K04368%09yellow/K04446%09yellow/K04515%09yellow/K04630%09yellow/K05199%09red/K05227%09yellow/K05232%09red/K05243%09red/K05251%09red/K052…
5. Organismal Systems	5.3 Circulatory system	Cardiac muscle contraction	ko04260	12	83	0.971841835266553	1	ENSMUSG00000003352|ENSMUSG00000007097|ENSMUSG00000020882|ENSMUSG00000030730|ENSMUSG00000030785|ENSMUSG00000041329|ENSMUSG00000049387|ENSMUSG00000051811|ENSMUSG00000054640|ENSMUSG00000059412|ENSMUSG00000064358|ENSMUSG00000079941	http://www.genome.jp/kegg-bin/show_pathway?ko04260/K01538%09yellow/K01539%09yellow/K01540%09red/K02262%09red/K02265%09red/K02266%09yellow/K02267%09red/K02271%09red/K04862%09yellow/K04864%09yellow/K05849%09yellow/K05853%09yellow
5. Organismal Systems	5.2 Endocrine system	Melanogenesis	ko04916	15	100	0.973040142558565	1	ENSMUSG00000000125|ENSMUSG00000000782|ENSMUSG00000004936|ENSMUSG00000010797|ENSMUSG00000020654|ENSMUSG00000022122|ENSMUSG00000025499|ENSMUSG00000027985|ENSMUSG00000028466|ENSMUSG00000031659|ENSMUSG00000044674|ENSMUSG00000052889|ENSMUSG00000053819|ENSMUSG00000057614|ENSMUSG00000078816	http://www.genome.jp/kegg-bin/show_pathway?ko04916/K00182%09yellow/K00312%09red/K02432%09yellow/K02620%09yellow/K02677%09yellow/K02833%09red/K04198%09yellow/K04368%09yellow/K04492%09yellow/K04515%09yellow/K04630%09yellow/K08043%09yellow/K08047%09yellow/K09048%09yellow
5. Organismal Systems	5.3 Circulatory system	Adrenergic signaling in cardiomyocytes	ko04261	24	149	0.974627889431063	1	ENSMUSG00000003352|ENSMUSG00000004864|ENSMUSG00000007097|ENSMUSG00000009545|ENSMUSG00000020654|ENSMUSG00000020882|ENSMUSG00000024777|ENSMUSG00000027335|ENSMUSG00000028466|ENSMUSG00000030730|ENSMUSG00000031659|ENSMUSG00000041329|ENSMUSG00000042406|ENSMUSG00000045875|ENSMUSG00000046480|ENSMUSG00000049044|ENSMUSG00000052889|ENSMUSG00000053137|ENSMUSG00000053819|ENSMUSG00000054640|ENSMUSG00000057329|…	http://www.genome.jp/kegg-bin/show_pathway?ko04261/K01538%09yellow/K01539%09yellow/K01540%09red/K02161%09yellow/K02677%09yellow/K04135%09red/K04137%09yellow/K04351%09yellow/K04374%09red/K04441%09green/K04515%09yellow/K04630%09yellow/K04848%09yellow/K04862%09yellow/K04864%09yellow/K04926%09yellow/K05849%09yellow/K05853%09yellow/K08043%09yellow/K08047%09yellow/K09048%09yellow/K11584%09red
4. Cellular Processes	4.3 Cellular community - eukaryotes	Tight junction	ko04530	26	160	0.975659515527164	1	ENSMUSG00000000159|ENSMUSG00000000881|ENSMUSG00000001739|ENSMUSG00000008843|ENSMUSG00000020733|ENSMUSG00000020782|ENSMUSG00000020900|ENSMUSG00000021636|ENSMUSG00000021944|ENSMUSG00000022831|ENSMUSG00000027342|ENSMUSG00000028076|ENSMUSG00000029053|ENSMUSG00000030137|ENSMUSG00000030189|ENSMUSG00000031207|ENSMUSG00000043091|ENSMUSG00000044279|ENSMUSG00000044641|ENSMUSG00000045038|ENSMUSG00000053062|…	http://www.genome.jp/kegg-bin/show_pathway?ko04530/K04503%09yellow/K04802%09red/K05083%09yellow/K05763%09yellow/K06069%09yellow/K06087%09green/K06090%09yellow/K06092%09yellow/K06093%09yellow/K06094%09yellow/K06099%09red/K06106%09yellow/K06448%09yellow/K06735%09yellow/K06786%09yellow/K07374%09red/K09183%09yellow/K10352%09red/K12075%09yellow/K13365%09yellow/K17291%09yellow/K18050%09yellow
4. Cellular Processes	4.1 Transport and catabolism	Autophagy - animal	ko04140	21	135	0.979152670295033	1	ENSMUSG00000000215|ENSMUSG00000004936|ENSMUSG00000005533|ENSMUSG00000007659|ENSMUSG00000013663|ENSMUSG00000020108|ENSMUSG00000020901|ENSMUSG00000021109|ENSMUSG00000021477|ENSMUSG00000025499|ENSMUSG00000028698|ENSMUSG00000029512|ENSMUSG00000030102|ENSMUSG00000031668|ENSMUSG00000032571|ENSMUSG00000039936|ENSMUSG00000041895|ENSMUSG00000047767|ENSMUSG00000052688|ENSMUSG00000055723|ENSMUSG00000057329	http://www.genome.jp/kegg-bin/show_pathway?ko04140/K00922%09yellow/K01110%09yellow/K01365%09yellow/K02161%09yellow/K02649%09yellow/K02833%09red/K04368%09yellow/K04526%09yellow/K04570%09red/K04958%09yellow/K05087%09red/K07830%09yellow/K07898%09yellow/K08268%09yellow/K08269%09red/K08270%09yellow/K08333%09yellow/K08860%09yellow/K17890%09yellow/K17908%09red
5. Organismal Systems	5.2 Endocrine system	Renin secretion	ko04924	10	74	0.979191151734372	1	ENSMUSG00000004655|ENSMUSG00000022092|ENSMUSG00000027524|ENSMUSG00000030102|ENSMUSG00000030287|ENSMUSG00000030671|ENSMUSG00000041616|ENSMUSG00000041624|ENSMUSG00000042644|ENSMUSG00000057614	http://www.genome.jp/kegg-bin/show_pathway?ko04924/K04348%09yellow/K04630%09yellow/K04958%09yellow/K04959%09yellow/K04960%09yellow/K05227%09yellow/K09864%09red/K12318%09yellow/K12334%09red/K13296%09yellow
2. Genetic Information Processing	2.3 Folding, sorting and degradation	RNA degradation	ko03018	11	81	0.982289528477074	1	ENSMUSG00000007050|ENSMUSG00000011257|ENSMUSG00000027433|ENSMUSG00000027714|ENSMUSG00000032056|ENSMUSG00000033991|ENSMUSG00000035649|ENSMUSG00000036478|ENSMUSG00000044645|ENSMUSG00000062093|ENSMUSG00000064317	http://www.genome.jp/kegg-bin/show_pathway?ko03018/K03678%09red/K12597%09yellow/K12600%09yellow/K12619%09yellow/K12621%09red/K12626%09red/K13126%09red/K14443%09green
5. Organismal Systems	5.5 Excretory system	Vasopressin-regulated water reabsorption	ko04962	5	45	0.982647365670747	1	ENSMUSG00000020654|ENSMUSG00000028435|ENSMUSG00000028466|ENSMUSG00000064063|ENSMUSG00000073433	http://www.genome.jp/kegg-bin/show_pathway?ko04962/K08043%09yellow/K09048%09yellow/K09876%09yellow/K10418%09red/K12462%09yellow
1. Metabolism	1.6 Metabolism of other amino acids	Selenocompound metabolism	ko00450	1	17	0.986060183652229	1	ENSMUSG00000075704	http://www.genome.jp/kegg-bin/show_pathway?ko00450/K00384%09red
1. Metabolism	1.0 Global and overview maps	Fatty acid metabolism	ko01212	7	59	0.986236824274177	1	ENSMUSG00000018796|ENSMUSG00000020333|ENSMUSG00000028657|ENSMUSG00000029098|ENSMUSG00000032281|ENSMUSG00000037071|ENSMUSG00000063275	http://www.genome.jp/kegg-bin/show_pathway?ko01212/K00232%09yellow/K00507%09yellow/K01074%09yellow/K01897%09red/K10703%09red/K15013%09yellow
3. Environmental Information Processing	3.2 Signal transduction	mTOR signaling pathway	ko04150	21	140	0.987624464726782	1	ENSMUSG00000000125|ENSMUSG00000000215|ENSMUSG00000004936|ENSMUSG00000005533|ENSMUSG00000010797|ENSMUSG00000013663|ENSMUSG00000019970|ENSMUSG00000020053|ENSMUSG00000020108|ENSMUSG00000020901|ENSMUSG00000025499|ENSMUSG00000026027|ENSMUSG00000028698|ENSMUSG00000029512|ENSMUSG00000031537|ENSMUSG00000039936|ENSMUSG00000040010|ENSMUSG00000044674|ENSMUSG00000052889|ENSMUSG00000078816|ENSMUSG00000095720	http://www.genome.jp/kegg-bin/show_pathway?ko04150/K00182%09yellow/K00312%09red/K00922%09yellow/K01110%09yellow/K02432%09yellow/K02649%09yellow/K02677%09yellow/K02833%09red/K04368%09yellow/K04373%09red/K04526%09yellow/K05087%09red/K05459%09yellow/K07209%09yellow/K08269%09red/K08270%09yellow/K13302%09yellow/K13780%09red/K17532%09red
5. Organismal Systems	5.5 Excretory system	Collecting duct acid secretion	ko04966	2	26	0.987769102073757	1	ENSMUSG00000006574|ENSMUSG00000017756	http://www.genome.jp/kegg-bin/show_pathway?ko04966/K06573%09red/K13627%09yellow
3. Environmental Information Processing	3.3 Signaling molecules and interaction	Neuroactive ligand-receptor interaction	ko04080	60	344	0.988065247773489	1	ENSMUSG00000001986|ENSMUSG00000014351|ENSMUSG00000018500|ENSMUSG00000020123|ENSMUSG00000020178|ENSMUSG00000020713|ENSMUSG00000020963|ENSMUSG00000021342|ENSMUSG00000021678|ENSMUSG00000022122|ENSMUSG00000023132|ENSMUSG00000024164|ENSMUSG00000024907|ENSMUSG00000025400|ENSMUSG00000026271|ENSMUSG00000027301|ENSMUSG00000027335|ENSMUSG00000027524|ENSMUSG00000027643|ENSMUSG00000027857|ENSMUSG00000028747|…	http://www.genome.jp/kegg-bin/show_pathway?ko04080/K01312%09yellow/K01319%09red/K01352%09yellow/K03990%09yellow/K04010%09red/K04135%09red/K04137%09yellow/K04161%09red/K04162%09red/K04194%09yellow/K04198%09yellow/K04200%09red/K04204%09yellow/K04210%09yellow/K04226%09yellow/K04234%09yellow/K04249%09red/K04266%09yellow/K04267%09red/K04274%09yellow/K04276%09yellow/K04278%09yellow/K04288%09yellow/K042…
3. Environmental Information Processing	3.2 Signal transduction	Wnt signaling pathway	ko04310	23	152	0.988964280841943	1	ENSMUSG00000000125|ENSMUSG00000000142|ENSMUSG00000000184|ENSMUSG00000000782|ENSMUSG00000005871|ENSMUSG00000010797|ENSMUSG00000022092|ENSMUSG00000023411|ENSMUSG00000024515|ENSMUSG00000027544|ENSMUSG00000027985|ENSMUSG00000030020|ENSMUSG00000031535|ENSMUSG00000031548|ENSMUSG00000033016|ENSMUSG00000034165|ENSMUSG00000040749|ENSMUSG00000044674|ENSMUSG00000047604|ENSMUSG00000052889|ENSMUSG00000053819|…	http://www.genome.jp/kegg-bin/show_pathway?ko04310/K00182%09yellow/K00312%09red/K02085%09yellow/K02165%09red/K02166%09yellow/K02432%09yellow/K02620%09yellow/K02677%09yellow/K03096%09red/K04348%09yellow/K04385%09yellow/K04446%09yellow/K04492%09yellow/K04501%09yellow/K04503%09yellow/K04506%09red/K04511%09yellow/K04515%09yellow/K10151%09yellow/K10152%09red/K17332%09yellow/K17334%09yellow
1. Metabolism	1.7 Glycan biosynthesis and metabolism	Other glycan degradation	ko00511	1	18	0.989159100676562	1	ENSMUSG00000029119	http://www.genome.jp/kegg-bin/show_pathway?ko00511/K12312%09yellow
5. Organismal Systems	5.10 Environmental adaptation	Plant-pathogen interaction	ko04626	1	18	0.989159100676562	1	ENSMUSG00000004936	http://www.genome.jp/kegg-bin/show_pathway?ko04626/K04368%09yellow
5. Organismal Systems	5.6 Nervous system	Serotonergic synapse	ko04726	20	136	0.989479599576548	1	ENSMUSG00000003053|ENSMUSG00000004936|ENSMUSG00000025003|ENSMUSG00000025499|ENSMUSG00000025701|ENSMUSG00000025739|ENSMUSG00000028747|ENSMUSG00000030102|ENSMUSG00000030287|ENSMUSG00000032808|ENSMUSG00000033847|ENSMUSG00000033852|ENSMUSG00000038811|ENSMUSG00000042644|ENSMUSG00000043004|ENSMUSG00000050534|ENSMUSG00000052889|ENSMUSG00000057614|ENSMUSG00000078816|ENSMUSG00000098488	http://www.genome.jp/kegg-bin/show_pathway?ko04726/K00461%09red/K02677%09yellow/K02833%09red/K04161%09red/K04162%09red/K04368%09yellow/K04547%09red/K04549%09yellow/K04630%09yellow/K04958%09yellow/K04959%09yellow/K04960%09yellow/K07413%09green/K07826%09yellow/K16342%09green
1. Metabolism	1.0 Global and overview maps	Biosynthesis of amino acids	ko01230	11	85	0.989607303253092	1	ENSMUSG00000020051|ENSMUSG00000020475|ENSMUSG00000021125|ENSMUSG00000021957|ENSMUSG00000024039|ENSMUSG00000025190|ENSMUSG00000029596|ENSMUSG00000029752|ENSMUSG00000037798|ENSMUSG00000041237|ENSMUSG00000092305	http://www.genome.jp/kegg-bin/show_pathway?ko01230/K00500%09yellow/K00615%09red/K00789%09yellow/K00948%09red/K01476%09yellow/K01697%09yellow/K01834%09yellow/K01953%09red/K12406%09red/K14454%09yellow/K17989%09red
5. Organismal Systems	5.6 Nervous system	Dopaminergic synapse	ko04728	19	131	0.990095271709154	1	ENSMUSG00000001986|ENSMUSG00000004864|ENSMUSG00000022092|ENSMUSG00000024777|ENSMUSG00000025739|ENSMUSG00000028466|ENSMUSG00000029238|ENSMUSG00000030102|ENSMUSG00000030287|ENSMUSG00000038811|ENSMUSG00000042406|ENSMUSG00000042644|ENSMUSG00000043004|ENSMUSG00000052889|ENSMUSG00000053137|ENSMUSG00000053819|ENSMUSG00000055116|ENSMUSG00000057614|ENSMUSG00000078816	http://www.genome.jp/kegg-bin/show_pathway?ko04728/K02223%09yellow/K02296%09yellow/K02677%09yellow/K04348%09yellow/K04374%09red/K04441%09green/K04515%09yellow/K04547%09red/K04549%09yellow/K04630%09yellow/K04958%09yellow/K04959%09yellow/K04960%09yellow/K05199%09red/K07826%09yellow/K09048%09yellow/K11584%09red
1. Metabolism	1.5 Amino acid metabolism	Valine, leucine and isoleucine degradation	ko00280	6	55	0.990451744754939	1	ENSMUSG00000000340|ENSMUSG00000010025|ENSMUSG00000021238|ENSMUSG00000027875|ENSMUSG00000069873|ENSMUSG00000074141	http://www.genome.jp/kegg-bin/show_pathway?ko00280/K00128%09yellow/K00140%09yellow/K01641%09yellow/K03334%09green/K09699%09yellow
1. Metabolism	1.3 Lipid metabolism	Steroid biosynthesis	ko00100	1	19	0.99156917271663	1	ENSMUSG00000026818	http://www.genome.jp/kegg-bin/show_pathway?ko00100/K12298%09yellow
1. Metabolism	1.0 Global and overview maps	2-Oxocarboxylic acid metabolism	ko01210	1	20	0.993443505593855	1	ENSMUSG00000025190	http://www.genome.jp/kegg-bin/show_pathway?ko01210/K14454%09yellow
1. Metabolism	1.7 Glycan biosynthesis and metabolism	N-Glycan biosynthesis	ko00510	5	51	0.993858524540292	1	ENSMUSG00000003746|ENSMUSG00000022885|ENSMUSG00000024085|ENSMUSG00000026110|ENSMUSG00000042428	http://www.genome.jp/kegg-bin/show_pathway?ko00510/K00737%09yellow/K00738%09yellow/K00778%09yellow/K01230%09yellow/K01231%09yellow
3. Environmental Information Processing	3.2 Signal transduction	Hedgehog signaling pathway - fly	ko04341	2	30	0.994920377540291	1	ENSMUSG00000025231|ENSMUSG00000038780	http://www.genome.jp/kegg-bin/show_pathway?ko04341/K04678%09yellow/K06229%09yellow
5. Organismal Systems	5.6 Nervous system	Retrograde endocannabinoid signaling	ko04723	21	149	0.995450119256845	1	ENSMUSG00000001986|ENSMUSG00000004864|ENSMUSG00000020654|ENSMUSG00000025739|ENSMUSG00000029211|ENSMUSG00000030102|ENSMUSG00000030287|ENSMUSG00000031343|ENSMUSG00000031344|ENSMUSG00000031659|ENSMUSG00000033174|ENSMUSG00000034171|ENSMUSG00000035735|ENSMUSG00000038811|ENSMUSG00000042644|ENSMUSG00000043004|ENSMUSG00000052889|ENSMUSG00000053137|ENSMUSG00000057614|ENSMUSG00000065947|ENSMUSG00000078816	http://www.genome.jp/kegg-bin/show_pathway?ko04723/K01054%09red/K02677%09yellow/K03882%09red/K04441%09green/K04547%09red/K04549%09yellow/K04630%09yellow/K04958%09yellow/K04959%09yellow/K04960%09yellow/K05175%09yellow/K05192%09yellow/K05199%09red/K07826%09yellow/K08043%09yellow/K08047%09yellow/K13806%09yellow/K15528%09yellow
2. Genetic Information Processing	2.1 Transcription	Basal transcription factors	ko03022	4	46	0.99569768664838	1	ENSMUSG00000022828|ENSMUSG00000054321|ENSMUSG00000061809|ENSMUSG00000094374	http://www.genome.jp/kegg-bin/show_pathway?ko03022/K03120%09red/K03122%09red/K03129%09yellow/K03136%09yellow
2. Genetic Information Processing	2.3 Folding, sorting and degradation	Ubiquitin mediated proteolysis	ko04120	20	145	0.996250779105685	1	ENSMUSG00000001403|ENSMUSG00000002109|ENSMUSG00000006398|ENSMUSG00000020235|ENSMUSG00000022075|ENSMUSG00000022517|ENSMUSG00000022637|ENSMUSG00000024073|ENSMUSG00000029804|ENSMUSG00000031446|ENSMUSG00000032000|ENSMUSG00000035299|ENSMUSG00000036782|ENSMUSG00000038780|ENSMUSG00000040749|ENSMUSG00000048185|ENSMUSG00000051675|ENSMUSG00000053113|ENSMUSG00000058317|ENSMUSG00000060860	http://www.genome.jp/kegg-bin/show_pathway?ko04120/K03363%09red/K03364%09red/K04506%09red/K04678%09yellow/K04696%09yellow/K04707%09yellow/K06688%09red/K06689%09yellow/K07868%09yellow/K08285%09yellow/K10140%09yellow/K10447%09yellow/K10583%09red/K10586%09yellow/K10604%09yellow/K10607%09yellow/K10609%09red/K10611%09red/K10614%09yellow/K16060%09yellow
1. Metabolism	1.7 Glycan biosynthesis and metabolism	Various types of N-glycan biosynthesis	ko00513	3	40	0.996731648196814	1	ENSMUSG00000003746|ENSMUSG00000024085|ENSMUSG00000026110	http://www.genome.jp/kegg-bin/show_pathway?ko00513/K00738%09yellow/K01230%09yellow/K01231%09yellow
1. Metabolism	1.1 Carbohydrate metabolism	Citrate cycle (TCA cycle)	ko00020	2	32	0.996744857627206	1	ENSMUSG00000027513|ENSMUSG00000040618	http://www.genome.jp/kegg-bin/show_pathway?ko00020/K01596%09green
1. Metabolism	1.9 Metabolism of terpenoids and polyketides	Terpenoid backbone biosynthesis	ko00900	1	23	0.996916414951871	1	ENSMUSG00000027875	http://www.genome.jp/kegg-bin/show_pathway?ko00900/K01641%09yellow
1. Metabolism	1.0 Global and overview maps	Microbial metabolism in diverse environments	ko01120	26	182	0.997411993257095	1	ENSMUSG00000010025|ENSMUSG00000015134|ENSMUSG00000018659|ENSMUSG00000020475|ENSMUSG00000021456|ENSMUSG00000021957|ENSMUSG00000022040|ENSMUSG00000022235|ENSMUSG00000025190|ENSMUSG00000025236|ENSMUSG00000025877|ENSMUSG00000026617|ENSMUSG00000027513|ENSMUSG00000028393|ENSMUSG00000030851|ENSMUSG00000030979|ENSMUSG00000032126|ENSMUSG00000037263|ENSMUSG00000040618|ENSMUSG00000045316|ENSMUSG00000060923|…	http://www.genome.jp/kegg-bin/show_pathway?ko01120/K00016%09red/K00128%09yellow/K00129%09green/K00275%09red/K00615%09red/K00844%09red/K00948%09red/K01011%09red/K01061%09yellow/K01082%09yellow/K01512%09red/K01557%09red/K01580%09yellow/K01596%09green/K01698%09red/K01719%09red/K01749%09red/K01834%09yellow/K03841%09green/K08074%09red/K08726%09yellow/K14454%09yellow
2. Genetic Information Processing	2.3 Folding, sorting and degradation	SNARE interactions in vesicular transport	ko04130	2	34	0.997920712895399	1	ENSMUSG00000027273|ENSMUSG00000030337	http://www.genome.jp/kegg-bin/show_pathway?ko04130/K08508%09red/K08510%09yellow
2. Genetic Information Processing	2.3 Folding, sorting and degradation	Protein export	ko03060	1	25	0.998135216033229	1	ENSMUSG00000073079	http://www.genome.jp/kegg-bin/show_pathway?ko03060/K03106%09yellow
2. Genetic Information Processing	2.2 Translation	Aminoacyl-tRNA biosynthesis	ko00970	3	44	0.998574325911137	1	ENSMUSG00000019863|ENSMUSG00000030515|ENSMUSG00000035202	http://www.genome.jp/kegg-bin/show_pathway?ko00970/K01868%09red/K01869%09red/K02433%09yellow
4. Cellular Processes	4.1 Transport and catabolism	Autophagy - yeast	ko04138	5	62	0.999189088763487	1	ENSMUSG00000020264|ENSMUSG00000029512|ENSMUSG00000032571|ENSMUSG00000041895|ENSMUSG00000047767	http://www.genome.jp/kegg-bin/show_pathway?ko04138/K08269%09red/K08333%09yellow/K14209%09yellow/K17890%09yellow/K17908%09red
1. Metabolism	1.5 Amino acid metabolism	Lysine degradation	ko00310	4	57	0.999504417453234	1	ENSMUSG00000010025|ENSMUSG00000029695|ENSMUSG00000049327|ENSMUSG00000057637	http://www.genome.jp/kegg-bin/show_pathway?ko00310/K00128%09yellow/K11428%09red/K11432%09yellow/K14157%09yellow
2. Genetic Information Processing	2.3 Folding, sorting and degradation	Proteasome	ko03050	3	49	0.999504574844488	1	ENSMUSG00000024338|ENSMUSG00000055170|ENSMUSG00000078153	http://www.genome.jp/kegg-bin/show_pathway?ko03050/K02740%09yellow/K04687%09yellow/K06697%09yellow
2. Genetic Information Processing	2.3 Folding, sorting and degradation	Protein processing in endoplasmic reticulum	ko04141	21	171	0.999705446030273	1	ENSMUSG00000003746|ENSMUSG00000003813|ENSMUSG00000009092|ENSMUSG00000020484|ENSMUSG00000020964|ENSMUSG00000022136|ENSMUSG00000024079|ENSMUSG00000025823|ENSMUSG00000026203|ENSMUSG00000029613|ENSMUSG00000031668|ENSMUSG00000038991|ENSMUSG00000039474|ENSMUSG00000040435|ENSMUSG00000042406|ENSMUSG00000046404|ENSMUSG00000051984|ENSMUSG00000057069|ENSMUSG00000057329|ENSMUSG00000058317|ENSMUSG00000074093	http://www.genome.jp/kegg-bin/show_pathway?ko04141/K01230%09yellow/K02161%09yellow/K04374%09red/K06689%09yellow/K08860%09yellow/K09027%09yellow/K09508%09red/K09523%09yellow/K09582%09yellow/K10839%09red/K10976%09yellow/K13719%09red/K13984%09yellow/K13989%09yellow/K14005%09yellow/K14014%09red/K14019%09red/K14020%09yellow/K14026%09yellow/K16194%09red/K16195%09red
4. Cellular Processes	4.1 Transport and catabolism	Peroxisome	ko04146	7	83	0.999762284568586	1	ENSMUSG00000018796|ENSMUSG00000020333|ENSMUSG00000022040|ENSMUSG00000022982|ENSMUSG00000026853|ENSMUSG00000029098|ENSMUSG00000029499	http://www.genome.jp/kegg-bin/show_pathway?ko04146/K00232%09yellow/K00624%09red/K01897%09red/K04565%09red/K08726%09yellow/K13347%09red
2. Genetic Information Processing	2.2 Translation	mRNA surveillance pathway	ko03015	9	97	0.999767526418283	1	ENSMUSG00000011257|ENSMUSG00000020273|ENSMUSG00000024777|ENSMUSG00000028609|ENSMUSG00000030188|ENSMUSG00000030655|ENSMUSG00000054256|ENSMUSG00000061104|ENSMUSG00000062093	http://www.genome.jp/kegg-bin/show_pathway?ko03015/K08873%09yellow/K11584%09red/K12877%09red/K13126%09red/K14324%09red/K14376%09yellow/K14411%09red
1. Metabolism	1.0 Global and overview maps	Metabolic pathways	ko01100	289	1551	0.999820620341693	1	ENSMUSG00000000253|ENSMUSG00000000276|ENSMUSG00000000308|ENSMUSG00000000340|ENSMUSG00000000673|ENSMUSG00000000805|ENSMUSG00000001348|ENSMUSG00000001642|ENSMUSG00000001663|ENSMUSG00000001751|ENSMUSG00000002103|ENSMUSG00000002769|ENSMUSG00000002797|ENSMUSG00000003053|ENSMUSG00000003484|ENSMUSG00000003746|ENSMUSG00000003849|ENSMUSG00000004032|ENSMUSG00000004344|ENSMUSG00000004383|ENSMUSG00000005043|…	http://www.genome.jp/kegg-bin/show_pathway?ko01100/K00011%09yellow/K00016%09red/K00019%09yellow/K00084%09yellow/K00102%09yellow/K00108%09red/K00128%09yellow/K00129%09green/K00140%09yellow/K00228%09red/K00232%09yellow/K00275%09red/K00287%09red/K00355%09red/K00364%09red/K00383%09red/K00432%09red/K00452%09yellow/K00456%09yellow/K00461%09red/K00472%09yellow/K00486%09yellow/K00488%09yellow/K00489%09re…
5. Organismal Systems	5.6 Nervous system	Synaptic vesicle cycle	ko04721	5	74	0.999921883244636	1	ENSMUSG00000005089|ENSMUSG00000005360|ENSMUSG00000024519|ENSMUSG00000028542|ENSMUSG00000035864	http://www.genome.jp/kegg-bin/show_pathway?ko04721/K05038%09red/K05613%09yellow/K05614%09yellow/K15290%09yellow/K15295%09red
1. Metabolism	1.0 Global and overview maps	Carbon metabolism	ko01200	12	124	0.999925855026151	1	ENSMUSG00000020475|ENSMUSG00000021238|ENSMUSG00000021456|ENSMUSG00000021957|ENSMUSG00000025190|ENSMUSG00000025236|ENSMUSG00000025877|ENSMUSG00000029098|ENSMUSG00000029596|ENSMUSG00000041237|ENSMUSG00000069805|ENSMUSG00000092305	http://www.genome.jp/kegg-bin/show_pathway?ko01200/K00140%09yellow/K00232%09yellow/K00615%09red/K00844%09red/K00948%09red/K01834%09yellow/K03841%09green/K08074%09red/K12406%09red/K14454%09yellow/K17989%09red
5. Organismal Systems	5.7 Sensory system	Taste transduction	ko04742	6	86	0.999966319787581	1	ENSMUSG00000015085|ENSMUSG00000025739|ENSMUSG00000029211|ENSMUSG00000030340|ENSMUSG00000031343|ENSMUSG00000042644	http://www.genome.jp/kegg-bin/show_pathway?ko04742/K01509%09yellow/K04547%09red/K04824%09red/K04960%09yellow/K05175%09yellow
5. Organismal Systems	5.10 Environmental adaptation	Thermogenesis	ko04714	25	216	0.999982476133787	1	ENSMUSG00000000440|ENSMUSG00000004864|ENSMUSG00000018796|ENSMUSG00000018932|ENSMUSG00000020333|ENSMUSG00000020654|ENSMUSG00000025499|ENSMUSG00000028466|ENSMUSG00000029019|ENSMUSG00000030785|ENSMUSG00000031659|ENSMUSG00000031710|ENSMUSG00000033174|ENSMUSG00000041616|ENSMUSG00000049387|ENSMUSG00000051811|ENSMUSG00000053137|ENSMUSG00000064356|ENSMUSG00000064357|ENSMUSG00000064358|ENSMUSG00000065947|…	http://www.genome.jp/kegg-bin/show_pathway?ko04714/K01054%09red/K01897%09red/K02125%09red/K02126%09red/K02138%09red/K02140%09red/K02262%09red/K02265%09red/K02266%09yellow/K02267%09red/K02271%09red/K02833%09red/K03882%09red/K04373%09red/K04432%09red/K04441%09green/K08043%09yellow/K08047%09yellow/K08530%09yellow/K08769%09red/K09048%09yellow/K12334%09red/K12335%09red
2. Genetic Information Processing	2.2 Translation	Ribosome	ko03010	18	185	0.999997585731564	1	ENSMUSG00000057262|ENSMUSG00000058600|ENSMUSG00000059775|ENSMUSG00000060019|ENSMUSG00000060636|ENSMUSG00000060938|ENSMUSG00000062083|ENSMUSG00000062874|ENSMUSG00000063696|ENSMUSG00000064081|ENSMUSG00000069439|ENSMUSG00000071052|ENSMUSG00000073640|ENSMUSG00000078240|ENSMUSG00000090451|ENSMUSG00000091285|ENSMUSG00000091695|ENSMUSG00000104043	http://www.genome.jp/kegg-bin/show_pathway?ko03010/K02872%09red/K02877%09yellow/K02880%09red/K02896%09red/K02898%09yellow/K02901%09red/K02905%09red/K02908%09yellow/K02917%09yellow/K02918%09red/K02920%09red/K02929%09red/K02936%09red/K02941%09red/K02942%09red/K02976%09yellow
1. Metabolism	1.0 Global and overview maps	Biosynthesis of antibiotics	ko01130	24	230	0.999999055500927	1	ENSMUSG00000000340|ENSMUSG00000005686|ENSMUSG00000010025|ENSMUSG00000020475|ENSMUSG00000021125|ENSMUSG00000021456|ENSMUSG00000021957|ENSMUSG00000024039|ENSMUSG00000024177|ENSMUSG00000025190|ENSMUSG00000025236|ENSMUSG00000025877|ENSMUSG00000027513|ENSMUSG00000027875|ENSMUSG00000028527|ENSMUSG00000029596|ENSMUSG00000029695|ENSMUSG00000029992|ENSMUSG00000030851|ENSMUSG00000035984|ENSMUSG00000040618|…	http://www.genome.jp/kegg-bin/show_pathway?ko01130/K00016%09red/K00128%09yellow/K00615%09red/K00820%09yellow/K00844%09red/K00939%09red/K00940%09red/K00948%09red/K01476%09yellow/K01490%09red/K01596%09green/K01641%09yellow/K01697%09yellow/K01834%09yellow/K03841%09green/K08074%09red/K09699%09yellow/K12406%09red/K14157%09yellow/K14454%09yellow/K17989%09red
1. Metabolism	1.2 Energy metabolism	Oxidative phosphorylation	ko00190	10	136	0.999999227972844	1	ENSMUSG00000030785|ENSMUSG00000049387|ENSMUSG00000051811|ENSMUSG00000064356|ENSMUSG00000064357|ENSMUSG00000064358|ENSMUSG00000065947|ENSMUSG00000068706|ENSMUSG00000079941|ENSMUSG00000096486	http://www.genome.jp/kegg-bin/show_pathway?ko00190/K02125%09red/K02126%09red/K02138%09red/K02140%09red/K02262%09red/K02265%09red/K02266%09yellow/K02267%09red/K02271%09red/K03882%09red
2. Genetic Information Processing	2.2 Translation	Ribosome biogenesis in eukaryotes	ko03008	3	80	0.99999948632915	1	ENSMUSG00000027433|ENSMUSG00000051062|ENSMUSG00000058006	http://www.genome.jp/kegg-bin/show_pathway?ko03008/K12619%09yellow/K14563%09red/K14572%09yellow
2. Genetic Information Processing	2.1 Transcription	Spliceosome	ko03040	9	145	0.999999968546792	1	ENSMUSG00000002477|ENSMUSG00000007050|ENSMUSG00000028609|ENSMUSG00000030188|ENSMUSG00000049124|ENSMUSG00000060288|ENSMUSG00000064317|ENSMUSG00000078134|ENSMUSG00000090553	http://www.genome.jp/kegg-bin/show_pathway?ko03040/K09567%09red/K11087%09red/K11097%09red/K11099%09red/K12621%09red/K12626%09red/K12877%09red/K12892%09red
2. Genetic Information Processing	2.2 Translation	RNA transport	ko03013	10	174	0.999999999514654	1	ENSMUSG00000011257|ENSMUSG00000020340|ENSMUSG00000022884|ENSMUSG00000027939|ENSMUSG00000028609|ENSMUSG00000030188|ENSMUSG00000036941|ENSMUSG00000037313|ENSMUSG00000061104|ENSMUSG00000062093	http://www.genome.jp/kegg-bin/show_pathway?ko03013/K00784%09yellow/K03257%09yellow/K05749%09yellow/K12877%09red/K13126%09red/K14283%09red/K14314%09red/K14324%09red
5. Organismal Systems	5.7 Sensory system	Olfactory transduction	ko04740	25	1127	1	1	ENSMUSG00000020654|ENSMUSG00000025739|ENSMUSG00000029184|ENSMUSG00000040328|ENSMUSG00000042849|ENSMUSG00000044487|ENSMUSG00000047048|ENSMUSG00000048080|ENSMUSG00000049737|ENSMUSG00000050742|ENSMUSG00000050788|ENSMUSG00000051046|ENSMUSG00000053819|ENSMUSG00000054236|ENSMUSG00000054526|ENSMUSG00000054640|ENSMUSG00000058513|ENSMUSG00000061972|ENSMUSG00000062426|ENSMUSG00000069816|ENSMUSG00000075223|…	http://www.genome.jp/kegg-bin/show_pathway?ko04740/K04257%09green/K04515%09yellow/K04547%09red/K05849%09yellow/K08043%09yellow
