# Supplementary material for: Blood-Enriching Effects and Immune-Regulation Mechanism of Steam-Processed Polygonatum Sibiricum Polysaccharide in Blood Deficiency Syndrome Mice
Source: Front Immunol. 2022 Feb 17;13:813676. doi: 10.3389/fimmu.2022.813676 (PMC8892585; doi:10.3389/fimmu.2022.813676)
Supplement: Supplementary file 1 [file DataSheet_1.zip › Figure7/ppi.csv]

annotation.Taxon	AverageShortestPathLength	BetweennessCentrality	bg.annotation.DbId	bg.annotation.DbRelease	bg.annotation.Description	bg.annotation.EntityType	bg.annotation.GO	bg.annotation.ID	bg.annotation.InputName	bg.annotation.IsSeed	bg.annotation.KEGG	bg.annotation.Name	bg.annotation.SourceOrganism	bg.annotation.XNames	ClosenessCentrality	ClusteringCoefficient	Degree	degree.layout	Eccentricity	IsSingleNode	name	NeighborhoodConnectivity	NumberOfDirectedEdges	NumberOfUndirectedEdges	PartnerOfMultiEdgedNodePairs	Radiality	selected	SelfLoops	shared name	Stress	TopologicalCoefficient
taxon:9606	3.771349862258953	0.0	180736	1902	glycine amidinotransferase	gene	biological_process-&-1&-GO:0006600-&&-creatine metabolic process-%%-GO:0006601-&&-creatine biosynthetic process|cellular_component-&-1&-GO:0070062-&&-extracellular exosome-%%-GO:0005758-&&-mitochondrial intermembrane space-%%-GO:0005739-&&-mitochondrion-%%-GO:0005743-&&-mitochondrial inner membrane|molecular_function-&-1&-GO:0015068-&&-glycine amidinotransferase activity	G:9606:GATM			KEGG-&-1&-hsa00260-&&-Glycine, serine and threonine metabolism-%%-hsa01100-&&-Metabolic pathways-%%-hsa00330-&&-Arginine and proline metabolism	GATM	Homo sapiens (Human)-&&-9606	Gene Symbol-&-1&-GATM	0.26515704894083275	0.0	3	2	6	false	GATM	15.0	0	2	0	0.9756899134889565	false	1	GATM	0	0.0
taxon:9606	3.184573002754821	5.286967038229077E-4	181761	1902	CD14 molecule	gene	biological_process-&-1&-GO:0045087-&&-innate immune response-%%-GO:0032760-&&-positive regulation of tumor necrosis factor production-%%-GO:0050715-&&-positive regulation of cytokine secretion-%%-GO:0071726-&&-cellular response to diacyl bacterial lipopeptide-%%-GO:0034128-&&-negative regulation of MyD88-independent toll-like receptor signaling pathway-%%-GO:0002755-&&-MyD88-dependent toll-like r…	G:9606:CD14			KEGG-&-1&-hsa04620-&&-Toll-like receptor signaling pathway-%%-hsa05146-&&-Amoebiasis-%%-hsa05130-&&-Pathogenic Escherichia coli infection-%%-hsa05152-&&-Tuberculosis-%%-hsa04010-&&-MAPK signaling pathway-%%-hsa05221-&&-Acute myeloid leukemia-%%-hsa04145-&&-Phagosome-%%-hsa05133-&&-Pertussis-%%-hsa04640-&&-Hematopoietic cell lineage-%%-hsa04064-&&-NF-kappa B signaling pathway-%%-hsa05202-&&-Transc…	CD14	Homo sapiens (Human)-&&-9606	Gene Symbol-&-1&-CD14	0.3140138408304498	0.0	3	3	5	false	CD14	14.666666666666666	0	3	0	0.9808370789232034	false	0	CD14	204	0.3333333333333333
taxon:9606	2.5399449035812673	0.002271518602041265	175623	1902	VAMP associated protein B and C	gene	biological_process-&-1&-GO:0006888-&&-ER to Golgi vesicle-mediated transport-%%-GO:0030148-&&-sphingolipid biosynthetic process-%%-GO:0030968-&&-endoplasmic reticulum unfolded protein response-%%-GO:0006874-&&-cellular calcium ion homeostasis-%%-GO:0007029-&&-endoplasmic reticulum organization-%%-GO:0006987-&&-activation of signaling protein activity involved in unfolded protein response-%%-GO:00…	G:9606:VAPB			KEGG-&-1&-hsa04979-&&-Cholesterol metabolism	VAPB	Homo sapiens (Human)-&&-9606	Gene Symbol-&-1&-VAPB	0.39370932754880694	0.4444444444444444	11	10	5	false	VAPB	50.44444444444444	0	10	0	0.9864917113720941	false	1	VAPB	2684	0.2607944732297064
taxon:9606	2.4517906336088156	8.487526715727707E-4	177668	1902	S-phase kinase associated protein 1	gene	biological_process-&-1&-GO:0038095-&&-Fc-epsilon receptor signaling pathway-%%-GO:0038061-&&-NIK/NF-kappaB signaling-%%-GO:0051457-&&-maintenance of protein location in nucleus-%%-GO:0010972-&&-negative regulation of G2/M transition of mitotic cell cycle-%%-GO:0050852-&&-T cell receptor signaling pathway-%%-GO:0000209-&&-protein polyubiquitination-%%-GO:0051437-&&-positive regulation of ubiquitin…	G:9606:SKP1			KEGG-&-1&-hsa04350-&&-TGF-beta signaling pathway-%%-hsa04114-&&-Oocyte meiosis-%%-hsa04710-&&-Circadian rhythm-%%-hsa05168-&&-Herpes simplex infection-%%-hsa05200-&&-Pathways in cancer-%%-hsa05170-&&-Human immunodeficiency virus 1 infection-%%-hsa04310-&&-Wnt signaling pathway-%%-hsa04110-&&-Cell cycle-%%-hsa04120-&&-Ubiquitin mediated proteolysis-%%-hsa04141-&&-Protein processing in endoplasmic …	SKP1	Homo sapiens (Human)-&&-9606	Gene Symbol-&-1&-SKP1	0.4078651685393258	0.34285714285714286	17	16	4	false	SKP1	55.46666666666667	0	16	0	0.987264994442028	false	1	SKP1	2260	0.2588785046728972
taxon:9606	3.0633608815426996	3.1683901636250225E-4	180229	1902	integrin subunit alpha D	gene	biological_process-&-1&-GO:0006955-&&-immune response-%%-GO:0030198-&&-extracellular matrix organization-%%-GO:0034113-&&-heterotypic cell-cell adhesion-%%-GO:0007229-&&-integrin-mediated signaling pathway|cellular_component-&-1&-GO:0009986-&&-cell surface-%%-GO:0005886-&&-plasma membrane-%%-GO:0008305-&&-integrin complex|molecular_function-&-1&-GO:0046872-&&-metal ion binding	G:9606:ITGAD	Itgad	true	KEGG-&-1&-hsa04810-&&-Regulation of actin cytoskeleton	ITGAD	Homo sapiens (Human)-&&-9606	Gene Symbol-&-1&-ITGAD	0.32643884892086333	0.3333333333333333	4	4	5	false	Itgad	21.75	0	4	0	0.9819003431443623	false	0	Itgad	590	0.2654320987654321
taxon:9606	4.707988980716253	0.0	177157	1902	tenascin R	gene	biological_process-&-1&-GO:0007155-&&-cell adhesion-%%-GO:0022408-&&-negative regulation of cell-cell adhesion-%%-GO:0007158-&&-neuron cell-cell adhesion-%%-GO:0030198-&&-extracellular matrix organization-%%-GO:0008306-&&-associative learning-%%-GO:0048692-&&-negative regulation of axon extension involved in regeneration-%%-GO:0022029-&&-telencephalon cell migration-%%-GO:0007411-&&-axon guidance…	G:9606:TNR			KEGG-&-1&-hsa05165-&&-Human papillomavirus infection-%%-hsa05206-&&-MicroRNAs in cancer-%%-hsa04510-&&-Focal adhesion-%%-hsa04512-&&-ECM-receptor interaction-%%-hsa04151-&&-PI3K-Akt signaling pathway	TNR	Homo sapiens (Human)-&&-9606	Gene Symbol-&-1&-TNR	0.21240491515506144	0.0	3	2	7	false	TNR	3.0	0	2	0	0.9674737808709101	false	1	TNR	0	0.0
taxon:9606	3.1349862258953167	6.563364010096531E-4	177162	1902	troponin T1, slow skeletal type	gene	biological_process-&-1&-GO:0030049-&&-muscle filament sliding-%%-GO:0031444-&&-slow-twitch skeletal muscle fiber contraction-%%-GO:0003009-&&-skeletal muscle contraction-%%-GO:0014883-&&-transition between fast and slow fiber-%%-GO:0045932-&&-negative regulation of muscle contraction|cellular_component-&-1&-GO:0005829-&&-cytosol-%%-GO:0005861-&&-troponin complex|molecular_function-&-1&-GO:0005523…	G:9606:TNNT1				TNNT1	Homo sapiens (Human)-&&-9606	Gene Symbol-&-1&-TNNT1	0.31898066783831286	0.0	6	5	5	false	TNNT1	15.0	0	5	0	0.9812720506500411	false	1	TNNT1	494	0.2857142857142857
taxon:9606	4.1707988980716255	0.0	181768	1902	CD5 molecule like	gene	biological_process-&-1&-GO:0006915-&&-apoptotic process-%%-GO:0002376-&&-immune system process-%%-GO:0006954-&&-inflammatory response-%%-GO:0006898-&&-receptor-mediated endocytosis-%%-GO:0006968-&&-cellular defense response|cellular_component-&-1&-GO:0005737-&&-cytoplasm-%%-GO:0070062-&&-extracellular exosome-%%-GO:0005615-&&-extracellular space-%%-GO:0072562-&&-blood microparticle-%%-GO:0005576-…	G:9606:CD5L	Cd5l	true		CD5L	Homo sapiens (Human)-&&-9606	Gene Symbol-&-1&-CD5L	0.23976221928665786	0.0	1	1	6	false	Cd5l	2.0	0	1	0	0.9721859745783191	false	0	Cd5l	0	0.0
taxon:9606	2.56198347107438	0.0044081240300877355	174600	1902	eukaryotic translation initiation factor 1B	gene	biological_process-&-1&-GO:0006413-&&-translational initiation-%%-GO:0006446-&&-regulation of translational initiation|cellular_component-&-1&-GO:0005575-&&-cellular_component|molecular_function-&-1&-GO:0003723-&&-RNA binding-%%-GO:0003743-&&-translation initiation factor activity	G:9606:EIF1B			KEGG-&-1&-hsa03013-&&-RNA transport	EIF1B	Homo sapiens (Human)-&&-9606	Gene Symbol-&-1&-EIF1B	0.3903225806451613	0.3446153846153846	26	26	5	false	EIF1B	49.61538461538461	0	26	0	0.9862983906046107	false	0	EIF1B	8460	0.26052631578947366
taxon:9606	2.212121212121212	0.015442535125520136	182287	1902	cyclin dependent kinase 2	gene	biological_process-&-1&-GO:0018105-&&-peptidyl-serine phosphorylation-%%-GO:0006260-&&-DNA replication-%%-GO:0000086-&&-G2/M transition of mitotic cell cycle-%%-GO:0008284-&&-positive regulation of cell proliferation-%%-GO:0000122-&&-negative regulation of transcription from RNA polymerase II promoter-%%-GO:0051301-&&-cell division-%%-GO:0032298-&&-positive regulation of DNA-dependent DNA replica…	G:9606:CDK2			KEGG-&-1&-hsa04934-&&-Cushing syndrome-%%-hsa04914-&&-Progesterone-mediated oocyte maturation-%%-hsa05166-&&-Human T-cell leukemia virus 1 infection-%%-hsa05168-&&-Herpes simplex infection-%%-hsa05161-&&-Hepatitis B-%%-hsa04115-&&-p53 signaling pathway-%%-hsa04068-&&-FoxO signaling pathway-%%-hsa05200-&&-Pathways in cancer-%%-hsa05226-&&-Gastric cancer-%%-hsa05169-&&-Epstein-Barr virus infection-…	CDK2	Homo sapiens (Human)-&&-9606	Gene Symbol-&-1&-CDK2	0.452054794520548	0.36635006784260515	69	68	4	false	CDK2	53.16417910447761	0	68	0	0.9893673577884103	false	1	CDK2	29752	0.21859836619372275
taxon:9606	2.212121212121212	0.004839760300913381	180243	1902	heterogeneous nuclear ribonucleoprotein A1	gene	biological_process-&-1&-GO:0051028-&&-mRNA transport-%%-GO:0051170-&&-nuclear import-%%-GO:0000398-&&-mRNA splicing, via spliceosome-%%-GO:0032212-&&-positive regulation of telomere maintenance via telomerase-%%-GO:0008543-&&-fibroblast growth factor receptor signaling pathway-%%-GO:0032211-&&-negative regulation of telomere maintenance via telomerase-%%-GO:0006405-&&-RNA export from nucleus-%%-G…	G:9606:HNRNPA1			KEGG-&-1&-hsa03040-&&-Spliceosome	HNRNPA1	Homo sapiens (Human)-&&-9606	Gene Symbol-&-1&-HNRNPA1	0.452054794520548	0.40380549682875266	46	45	5	false	HNRNPA1	56.25	0	45	0	0.9893673577884103	false	1	HNRNPA1	12460	0.21469465648854963
taxon:9606	2.4931129476584024	3.9688163936762175E-4	167958	1902	N(alpha)-acetyltransferase 15, NatA auxiliary subunit	gene	biological_process-&-1&-GO:0043066-&&-negative regulation of apoptotic process-%%-GO:0050821-&&-protein stabilization-%%-GO:0045893-&&-positive regulation of transcription, DNA-templated-%%-GO:0006474-&&-N-terminal protein amino acid acetylation-%%-GO:0001525-&&-angiogenesis-%%-GO:0030154-&&-cell differentiation-%%-GO:0017196-&&-N-terminal peptidyl-methionine acetylation-%%-GO:0006351-&&-transcri…	G:9606:NAA15				NAA15	Homo sapiens (Human)-&&-9606	Gene Symbol-&-1&-NAA15	0.4011049723756906	0.3333333333333333	10	10	5	false	NAA15	60.5	0	10	0	0.9869025180029964	false	0	NAA15	968	0.28356807511737087
taxon:9606	2.399449035812672	0.006838836927424835	174615	1902	STIP1 homology and U-box containing protein 1	gene	biological_process-&-1&-GO:0006515-&&-misfolded or incompletely synthesized protein catabolic process-%%-GO:0000209-&&-protein polyubiquitination-%%-GO:0070534-&&-protein K63-linked ubiquitination-%%-GO:0030968-&&-endoplasmic reticulum unfolded protein response-%%-GO:0031398-&&-positive regulation of protein ubiquitination-%%-GO:0051604-&&-protein maturation-%%-GO:0036503-&&-ERAD pathway-%%-GO:00…	G:9606:STUB1			KEGG-&-1&-hsa04120-&&-Ubiquitin mediated proteolysis-%%-hsa04141-&&-Protein processing in endoplasmic reticulum	STUB1	Homo sapiens (Human)-&&-9606	Gene Symbol-&-1&-STUB1	0.41676234213547647	0.2046783625730994	21	20	4	false	STUB1	33.73684210526316	0	20	0	0.9877241312648012	false	1	STUB1	8306	0.15287081339712918
taxon:9606	4.424242424242424	0.0	182292	1902	cadherin 13	gene	biological_process-&-1&-GO:0042058-&&-regulation of epidermal growth factor receptor signaling pathway-%%-GO:0002040-&&-sprouting angiogenesis-%%-GO:0050850-&&-positive regulation of calcium-mediated signaling-%%-GO:0007266-&&-Rho protein signal transduction-%%-GO:0051668-&&-localization within membrane-%%-GO:0048661-&&-positive regulation of smooth muscle cell proliferation-%%-GO:0016601-&&-Rac …	G:9606:CDH13				CDH13	Homo sapiens (Human)-&&-9606	Gene Symbol-&-1&-CDH13	0.226027397260274	0.0	3	2	7	false	CDH13	8.0	0	2	0	0.9699627857522595	false	1	CDH13	0	0.0
taxon:9606	2.366391184573003	0.0012681701347184119	176149	1902	histone cluster 1 H3 family member f	gene	biological_process-&-1&-GO:0006334-&&-nucleosome assembly-%%-GO:0006335-&&-DNA replication-dependent nucleosome assembly-%%-GO:0032200-&&-telomere organization-%%-GO:0031047-&&-gene silencing by RNA-%%-GO:0045814-&&-negative regulation of gene expression, epigenetic-%%-GO:0000183-&&-chromatin silencing at rDNA-%%-GO:0007596-&&-blood coagulation-%%-GO:0044267-&&-cellular protein metabolic process-…	G:9606:HIST1H3F			KEGG-&-1&-hsa05322-&&-Systemic lupus erythematosus-%%-hsa05034-&&-Alcoholism-%%-hsa05202-&&-Transcriptional misregulation in cancer	HIST1H3F	Homo sapiens (Human)-&&-9606	Gene Symbol-&-1&-HIST1H3F	0.42258440046565776	0.6027874564459931	44	43	5	false	HIST1H3F	53.904761904761905	0	43	0	0.9880141124160263	false	1	HIST1H3F	7594	0.24391294979530273
taxon:9606	3.0550964187327825	9.353673345904649E-5	162328	1902	mitogen-activated protein kinase 15	gene	biological_process-&-1&-GO:0051973-&&-positive regulation of telomerase activity-%%-GO:1904355-&&-positive regulation of telomere capping-%%-GO:0032212-&&-positive regulation of telomere maintenance via telomerase-%%-GO:0000165-&&-MAPK cascade-%%-GO:0010468-&&-regulation of gene expression-%%-GO:0046777-&&-protein autophosphorylation|cellular_component-&-1&-GO:0005622-&&-intracellular-%%-GO:00055…	G:9606:MAPK15			KEGG-&-1&-hsa04657-&&-IL-17 signaling pathway	MAPK15	Homo sapiens (Human)-&&-9606	Gene Symbol-&-1&-MAPK15	0.327321911632101	0.0	4	3	5	false	MAPK15	46.5	0	3	0	0.9819728384321685	false	1	MAPK15	198	0.5170454545454546
taxon:9606	2.1818181818181817	0.0028119401514583742	140313	1902	40S ribosomal protein S26	gene		G:9606:LOC101929876				LOC101929876	Homo sapiens (Human)-&&-9606	Gene Symbol-&-1&-LOC101929876	0.45833333333333337	0.6244131455399061	72	72	4	false	LOC101929876	63.94444444444444	0	72	0	0.9896331738437001	false	0	LOC101929876	11794	0.2642332415059688
taxon:9606	2.3581267217630852	0.0028859339407753216	175646	1902	DExD-box helicase 21	gene	biological_process-&-1&-GO:0009615-&&-response to virus-%%-GO:0043330-&&-response to exogenous dsRNA-%%-GO:0001649-&&-osteoblast differentiation-%%-GO:0010501-&&-RNA secondary structure unwinding-%%-GO:0045815-&&-positive regulation of gene expression, epigenetic-%%-GO:0006366-&&-transcription from RNA polymerase II promoter-%%-GO:0006364-&&-rRNA processing|cellular_component-&-1&-GO:0005730-&&-n…	G:9606:DDX21				DDX21	Homo sapiens (Human)-&&-9606	Gene Symbol-&-1&-DDX21	0.4240654205607477	0.36486486486486486	37	37	5	false	DDX21	53.351351351351354	0	37	0	0.9880866077038326	false	0	DDX21	9084	0.23387861545756283
taxon:9606	2.628099173553719	0.010328122555955256	180254	1902	nuclear receptor subfamily 4 group A member 1	gene	biological_process-&-1&-GO:0006367-&&-transcription initiation from RNA polymerase II promoter-%%-GO:0061469-&&-regulation of type B pancreatic cell proliferation-%%-GO:0045444-&&-fat cell differentiation-%%-GO:0045786-&&-negative regulation of cell cycle-%%-GO:0007165-&&-signal transduction-%%-GO:0035767-&&-endothelial cell chemotaxis-%%-GO:0071376-&&-cellular response to corticotropin-releasing…	G:9606:NR4A1			KEGG-&-1&-hsa04934-&&-Cushing syndrome-%%-hsa04010-&&-MAPK signaling pathway-%%-hsa04925-&&-Aldosterone synthesis and secretion-%%-hsa04151-&&-PI3K-Akt signaling pathway-%%-hsa04927-&&-Cortisol synthesis and secretion	NR4A1	Homo sapiens (Human)-&&-9606	Gene Symbol-&-1&-NR4A1	0.380503144654088	0.15151515151515152	14	13	5	false	NR4A1	23.583333333333332	0	13	0	0.9857184283021604	false	1	NR4A1	13062	0.14351851851851852
taxon:9606	3.4986225895316805	1.316052963362311E-4	172063	1902	syndecan binding protein 2	gene	biological_process-&-1&-GO:0007399-&&-nervous system development-%%-GO:0035556-&&-intracellular signal transduction-%%-GO:0046907-&&-intracellular transport|cellular_component-&-1&-GO:0005737-&&-cytoplasm-%%-GO:0070062-&&-extracellular exosome-%%-GO:0005886-&&-plasma membrane|molecular_function-&-1&-GO:0008022-&&-protein C-terminus binding-%%-GO:0046982-&&-protein heterodimerization activity-%%-G…	G:9606:SDCBP2				SDCBP2	Homo sapiens (Human)-&&-9606	Gene Symbol-&-1&-SDCBP2	0.2858267716535433	0.0	4	3	6	false	SDCBP2	12.5	0	3	0	0.9780822579865642	false	1	SDCBP2	260	0.5
taxon:9606	3.484848484848485	0.0032849948715203926	160797	1902	C1q and tumor necrosis factor related protein 9	gene	cellular_component-&-1&-GO:0005576-&&-extracellular region-%%-GO:0005581-&&-collagen trimer|molecular_function-&-1&-GO:0005179-&&-hormone activity-%%-GO:0005515-&&-protein binding-%%-GO:0042802-&&-identical protein binding	G:9606:C1QTNF9				C1QTNF9	Homo sapiens (Human)-&&-9606	Gene Symbol-&-1&-C1QTNF9	0.28695652173913044	0.16666666666666666	6	5	6	false	C1QTNF9	6.25	0	5	0	0.9782030834662414	false	1	C1QTNF9	4962	0.2875
taxon:9606	2.4600550964187327	0.0022626171812037995	182306	1902	cell division cycle 42	gene	biological_process-&-1&-GO:0036336-&&-dendritic cell migration-%%-GO:0034613-&&-cellular protein localization-%%-GO:0031424-&&-keratinization-%%-GO:0060047-&&-heart contraction-%%-GO:0031069-&&-hair follicle morphogenesis-%%-GO:0060071-&&-Wnt signaling pathway, planar cell polarity pathway-%%-GO:0010628-&&-positive regulation of gene expression-%%-GO:0030225-&&-macrophage differentiation-%%-GO:00…	G:9606:CDC42			KEGG-&-1&-hsa05212-&&-Pancreatic cancer-%%-hsa05120-&&-Epithelial cell signaling in Helicobacter pylori infection-%%-hsa04010-&&-MAPK signaling pathway-%%-hsa04062-&&-Chemokine signaling pathway-%%-hsa04144-&&-Endocytosis-%%-hsa04810-&&-Regulation of actin cytoskeleton-%%-hsa04660-&&-T cell receptor signaling pathway-%%-hsa04912-&&-GnRH signaling pathway-%%-hsa04933-&&-AGE-RAGE signaling pathway …	CDC42	Homo sapiens (Human)-&&-9606	Gene Symbol-&-1&-CDC42	0.406494960806271	0.3090909090909091	13	12	4	false	CDC42	55.27272727272727	0	12	0	0.9871924991542217	false	1	CDC42	3774	0.26152520465316675
taxon:9606	2.9917355371900825	0.0013977603409247234	171044	1902	neurotrimin	gene	biological_process-&-1&-GO:0006501-&&-C-terminal protein lipidation-%%-GO:0008038-&&-neuron recognition-%%-GO:0007155-&&-cell adhesion|cellular_component-&-1&-GO:0005576-&&-extracellular region-%%-GO:0031225-&&-anchored component of membrane-%%-GO:0005886-&&-plasma membrane|molecular_function-&-1&-GO:0005515-&&-protein binding	G:9606:NTM				NTM	Homo sapiens (Human)-&&-9606	Gene Symbol-&-1&-NTM	0.3342541436464089	0.0	4	3	5	false	NTM	41.5	0	3	0	0.9825286356386835	false	1	NTM	1890	0.5126582278481012
taxon:9606	2.4159779614325068	0.0044065059991688455	182831	1902	autocrine motility factor receptor	gene	biological_process-&-1&-GO:0006457-&&-protein folding-%%-GO:1904380-&&-endoplasmic reticulum mannose trimming-%%-GO:0000209-&&-protein polyubiquitination-%%-GO:0030968-&&-endoplasmic reticulum unfolded protein response-%%-GO:0006928-&&-movement of cell or subcellular component-%%-GO:0007611-&&-learning or memory-%%-GO:0007568-&&-aging-%%-GO:0051259-&&-protein oligomerization-%%-GO:0030433-&&-ER-a…	G:9606:AMFR			KEGG-&-1&-hsa04141-&&-Protein processing in endoplasmic reticulum	AMFR	Homo sapiens (Human)-&&-9606	Gene Symbol-&-1&-AMFR	0.41391106043329534	0.32857142857142857	23	22	5	false	AMFR	35.904761904761905	0	22	0	0.9875791406891886	false	1	AMFR	6358	0.16079436258808455
taxon:9606	2.62534435261708	0.007641835436108575	173619	1902	NAC alpha domain containing	gene	biological_process-&-1&-GO:0015031-&&-protein transport|cellular_component-&-1&-GO:0005737-&&-cytoplasm-%%-GO:0005634-&&-nucleus	G:9606:NACAD	Nacad	true		NACAD	Homo sapiens (Human)-&&-9606	Gene Symbol-&-1&-NACAD	0.3809024134312696	0.12727272727272726	11	11	5	false	Nacad	23.818181818181817	0	11	0	0.9857425933980958	false	0	Nacad	8492	0.13583509513742073
taxon:9606	2.399449035812672	0.007862479654837985	180785	1902	mechanistic target of rapamycin	gene	biological_process-&-1&-GO:0001934-&&-positive regulation of protein phosphorylation-%%-GO:1904193-&&-negative regulation of cholangiocyte apoptotic process-%%-GO:0051496-&&-positive regulation of stress fiber assembly-%%-GO:0010831-&&-positive regulation of myotube differentiation-%%-GO:0014736-&&-negative regulation of muscle atrophy-%%-GO:0045792-&&-negative regulation of cell size-%%-GO:00515…	G:9606:MTOR			KEGG-&-1&-hsa05212-&&-Pancreatic cancer-%%-hsa04630-&&-JAK-STAT signaling pathway-%%-hsa05226-&&-Gastric cancer-%%-hsa01522-&&-Endocrine resistance-%%-hsa04072-&&-Phospholipase D signaling pathway-%%-hsa04920-&&-Adipocytokine signaling pathway-%%-hsa01521-&&-EGFR tyrosine kinase inhibitor resistance-%%-hsa05165-&&-Human papillomavirus infection-%%-hsa04136-&&-Autophagy - other-%%-hsa05214-&&-Glio…	MTOR	Homo sapiens (Human)-&&-9606	Gene Symbol-&-1&-MTOR	0.41676234213547647	0.19047619047619047	23	22	5	false	MTOR	39.666666666666664	0	22	0	0.9877241312648012	false	1	MTOR	9858	0.1733500417710944
taxon:9606	2.7851239669421486	4.548607751079204E-5	174641	1902	gephyrin	gene	biological_process-&-1&-GO:0018315-&&-molybdenum incorporation into molybdenum-molybdopterin complex-%%-GO:0097112-&&-gamma-aminobutyric acid receptor clustering-%%-GO:0006777-&&-Mo-molybdopterin cofactor biosynthetic process-%%-GO:0032324-&&-molybdopterin cofactor biosynthetic process-%%-GO:0072579-&&-glycine receptor clustering|cellular_component-&-1&-GO:0005856-&&-cytoskeleton-%%-GO:0005886-&&…	G:9606:GPHN			KEGG-&-1&-hsa00790-&&-Folate biosynthesis-%%-hsa01100-&&-Metabolic pathways-%%-hsa04727-&&-GABAergic synapse	GPHN	Homo sapiens (Human)-&&-9606	Gene Symbol-&-1&-GPHN	0.3590504451038576	0.0	5	4	5	false	GPHN	66.33333333333333	0	4	0	0.9843410178338408	false	1	GPHN	164	0.460093896713615
taxon:9606	2.8595041322314048	0.0019779830316941287	178225	1902	pleiotrophin	gene	biological_process-&-1&-GO:0010976-&&-positive regulation of neuron projection development-%%-GO:0014823-&&-response to activity-%%-GO:0050680-&&-negative regulation of epithelial cell proliferation-%%-GO:0007507-&&-heart development-%%-GO:0021549-&&-cerebellum development-%%-GO:1904389-&&-rod bipolar cell differentiation-%%-GO:0036120-&&-cellular response to platelet-derived growth factor stimul…	G:9606:PTN				PTN	Homo sapiens (Human)-&&-9606	Gene Symbol-&-1&-PTN	0.34971098265895956	0.2857142857142857	9	8	5	false	PTN	22.0	0	8	0	0.9836885602435842	false	1	PTN	1684	0.22857142857142856
taxon:9606	2.2699724517906334	0.012393875432386278	181302	1902	E1A binding protein p300	gene	biological_process-&-1&-GO:0032481-&&-positive regulation of type I interferon production-%%-GO:0007507-&&-heart development-%%-GO:0043967-&&-histone H4 acetylation-%%-GO:0090043-&&-regulation of tubulin deacetylation-%%-GO:0010742-&&-macrophage derived foam cell differentiation-%%-GO:0007399-&&-nervous system development-%%-GO:0006990-&&-positive regulation of transcription from RNA polymerase I…	G:9606:EP300			KEGG-&-1&-hsa04630-&&-JAK-STAT signaling pathway-%%-hsa05166-&&-Human T-cell leukemia virus 1 infection-%%-hsa05168-&&-Herpes simplex infection-%%-hsa04068-&&-FoxO signaling pathway-%%-hsa05016-&&-Huntington disease-%%-hsa04110-&&-Cell cycle-%%-hsa04922-&&-Glucagon signaling pathway-%%-hsa04350-&&-TGF-beta signaling pathway-%%-hsa05165-&&-Human papillomavirus infection-%%-hsa04024-&&-cAMP signali…	EP300	Homo sapiens (Human)-&&-9606	Gene Symbol-&-1&-EP300	0.4405339805825243	0.3111111111111111	38	37	4	false	EP300	41.30555555555556	0	37	0	0.9888598907737663	false	1	EP300	21736	0.16859410430839003
taxon:9606	2.9201101928374658	4.6276174863913424E-5	166455	1902	myosin light chain kinase 2	gene	biological_process-&-1&-GO:0007274-&&-neuromuscular synaptic transmission-%%-GO:0014816-&&-skeletal muscle satellite cell differentiation-%%-GO:0055008-&&-cardiac muscle tissue morphogenesis-%%-GO:0035556-&&-intracellular signal transduction-%%-GO:0035914-&&-skeletal muscle cell differentiation-%%-GO:0060048-&&-cardiac muscle contraction-%%-GO:0010628-&&-positive regulation of gene expression-%%-…	G:9606:MYLK2			KEGG-&-1&-hsa04611-&&-Platelet activation-%%-hsa04371-&&-Apelin signaling pathway-%%-hsa04022-&&-cGMP-PKG signaling pathway-%%-hsa04971-&&-Gastric acid secretion-%%-hsa04810-&&-Regulation of actin cytoskeleton-%%-hsa04270-&&-Vascular smooth muscle contraction-%%-hsa04510-&&-Focal adhesion-%%-hsa04921-&&-Oxytocin signaling pathway-%%-hsa04020-&&-Calcium signaling pathway	MYLK2	Homo sapiens (Human)-&&-9606	Gene Symbol-&-1&-MYLK2	0.3424528301886792	0.3333333333333333	3	3	5	false	MYLK2	43.666666666666664	0	3	0	0.9831569281330047	false	0	MYLK2	88	0.4012345679012346
taxon:9606	2.435261707988981	0.0026714855233671035	175156	1902	proteasome 26S subunit, non-ATPase 6	gene	biological_process-&-1&-GO:0038061-&&-NIK/NF-kappaB signaling-%%-GO:0010972-&&-negative regulation of G2/M transition of mitotic cell cycle-%%-GO:0033209-&&-tumor necrosis factor-mediated signaling pathway-%%-GO:0050852-&&-T cell receptor signaling pathway-%%-GO:0000209-&&-protein polyubiquitination-%%-GO:0000165-&&-MAPK cascade-%%-GO:0006521-&&-regulation of cellular amino acid metabolic process…	G:9606:PSMD6			KEGG-&-1&-hsa03050-&&-Proteasome-%%-hsa05169-&&-Epstein-Barr virus infection	PSMD6	Homo sapiens (Human)-&&-9606	Gene Symbol-&-1&-PSMD6	0.4106334841628959	0.41	25	25	4	false	PSMD6	31.52	0	25	0	0.9874099850176404	false	0	PSMD6	4554	0.14867924528301887
taxon:9606	3.3057851239669422	1.469078891061811E-4	172084	1902	LY6/PLAUR domain containing 3	gene	biological_process-&-1&-GO:0007160-&&-cell-matrix adhesion-%%-GO:0006501-&&-C-terminal protein lipidation|cellular_component-&-1&-GO:0005576-&&-extracellular region-%%-GO:0016021-&&-integral component of membrane-%%-GO:0005615-&&-extracellular space-%%-GO:0005886-&&-plasma membrane-%%-GO:0046658-&&-anchored component of plasma membrane|molecular_function-&-1&-GO:0043236-&&-laminin binding	G:9606:LYPD3				LYPD3	Homo sapiens (Human)-&&-9606	Gene Symbol-&-1&-LYPD3	0.3025	0.0	2	2	6	false	LYPD3	14.0	0	2	0	0.9797738147020444	false	0	LYPD3	156	0.5
taxon:9606	3.0661157024793386	0.0027056181574803303	169016	1902	cell death inducing DFFA like effector c	gene	biological_process-&-1&-GO:0006915-&&-apoptotic process-%%-GO:0097194-&&-execution phase of apoptosis-%%-GO:0006355-&&-regulation of transcription, DNA-templated-%%-GO:0034389-&&-lipid particle organization-%%-GO:0042157-&&-lipoprotein metabolic process-%%-GO:0042981-&&-regulation of apoptotic process-%%-GO:0006351-&&-transcription, DNA-templated|cellular_component-&-1&-GO:0005829-&&-cytosol-%%-G…	G:9606:CIDEC	Cidec	true		CIDEC	Homo sapiens (Human)-&&-9606	Gene Symbol-&-1&-CIDEC	0.3261455525606469	0.0	4	3	5	false	Cidec	34.5	0	3	0	0.9818761780484269	false	1	Cidec	3560	0.5
taxon:9606	2.352617079889807	0.0017561002685785724	174648	1902	heterogeneous nuclear ribonucleoprotein R	gene	biological_process-&-1&-GO:0006397-&&-mRNA processing-%%-GO:0061157-&&-mRNA destabilization-%%-GO:0010467-&&-gene expression-%%-GO:0043086-&&-negative regulation of catalytic activity-%%-GO:0000398-&&-mRNA splicing, via spliceosome-%%-GO:0061014-&&-positive regulation of mRNA catabolic process-%%-GO:0007623-&&-circadian rhythm|cellular_component-&-1&-GO:0005681-&&-spliceosomal complex-%%-GO:00304…	G:9606:HNRNPR				HNRNPR	Homo sapiens (Human)-&&-9606	Gene Symbol-&-1&-HNRNPR	0.42505854800936765	0.3952569169960474	23	23	4	false	HNRNPR	55.78260869565217	0	23	0	0.9881349378957034	false	0	HNRNPR	4072	0.23146310662096337
taxon:9606	2.399449035812672	0.002522252256261739	172095	1902	proline, glutamate and leucine rich protein 1	gene	biological_process-&-1&-GO:0045944-&&-positive regulation of transcription from RNA polymerase II promoter-%%-GO:0071391-&&-cellular response to estrogen stimulus-%%-GO:0006351-&&-transcription, DNA-templated-%%-GO:0006364-&&-rRNA processing|cellular_component-&-1&-GO:0005634-&&-nucleus-%%-GO:0005737-&&-cytoplasm-%%-GO:0035327-&&-transcriptionally active chromatin-%%-GO:0005730-&&-nucleolus-%%-GO…	G:9606:PELP1				PELP1	Homo sapiens (Human)-&&-9606	Gene Symbol-&-1&-PELP1	0.41676234213547647	0.4155844155844156	22	22	5	false	PELP1	50.18181818181818	0	22	0	0.9877241312648012	false	0	PELP1	5952	0.22303030303030302
taxon:9606	2.6942148760330578	4.2348091521447214E-4	173116	1902	tripartite motif containing 29	gene	biological_process-&-1&-GO:0006366-&&-transcription from RNA polymerase II promoter-%%-GO:0000122-&&-negative regulation of transcription from RNA polymerase II promoter-%%-GO:1900181-&&-negative regulation of protein localization to nucleus-%%-GO:0098609-&&-cell-cell adhesion|cellular_component-&-1&-GO:0005737-&&-cytoplasm-%%-GO:0005913-&&-cell-cell adherens junction|molecular_function-&-1&-GO:0…	G:9606:TRIM29				TRIM29	Homo sapiens (Human)-&&-9606	Gene Symbol-&-1&-TRIM29	0.37116564417177916	0.3333333333333333	11	10	5	false	TRIM29	55.888888888888886	0	10	0	0.98513846599971	false	1	TRIM29	894	0.3387205387205387
taxon:9606	2.5399449035812673	1.4764080206603996E-4	170050	1902	BRX1, biogenesis of ribosomes	gene	biological_process-&-1&-GO:0000027-&&-ribosomal large subunit assembly|cellular_component-&-1&-GO:0005634-&&-nucleus-%%-GO:0005730-&&-nucleolus|molecular_function-&-1&-GO:0003723-&&-RNA binding	G:9606:BRIX1				BRIX1	Homo sapiens (Human)-&&-9606	Gene Symbol-&-1&-BRIX1	0.39370932754880694	0.6842105263157895	19	19	5	false	BRIX1	67.6842105263158	0	19	0	0.9864917113720941	false	0	BRIX1	738	0.32856412876852326
taxon:9606	3.7493112947658402	0.0	174150	1902	R3H domain containing 2	gene	cellular_component-&-1&-GO:0005634-&&-nucleus|molecular_function-&-1&-GO:0003723-&&-RNA binding	G:9606:R3HDM2				R3HDM2	Homo sapiens (Human)-&&-9606	Gene Symbol-&-1&-R3HDM2	0.26671565025716387	0.0	1	1	6	false	R3HDM2	29.0	0	1	0	0.97588323425644	false	0	R3HDM2	0	0.0
taxon:9606	2.3608815426997247	0.0132414027966921	178758	1902	protein kinase C alpha	gene	biological_process-&-1&-GO:0043536-&&-positive regulation of blood vessel endothelial cell migration-%%-GO:0090330-&&-regulation of platelet aggregation-%%-GO:0010595-&&-positive regulation of endothelial cell migration-%%-GO:0045931-&&-positive regulation of mitotic cell cycle-%%-GO:0070555-&&-response to interleukin-1-%%-GO:0007194-&&-negative regulation of adenylate cyclase activity-%%-GO:0035…	G:9606:PRKCA			KEGG-&-1&-hsa04750-&&-Inflammatory mediator regulation of TRP channels-%%-hsa05110-&&-Vibrio cholerae infection-%%-hsa05146-&&-Amoebiasis-%%-hsa04071-&&-Sphingolipid signaling pathway-%%-hsa04070-&&-Phosphatidylinositol signaling system-%%-hsa04723-&&-Retrograde endocannabinoid signaling-%%-hsa04010-&&-MAPK signaling pathway-%%-hsa04540-&&-Gap junction-%%-hsa04911-&&-Insulin secretion-%%-hsa04730…	PRKCA	Homo sapiens (Human)-&&-9606	Gene Symbol-&-1&-PRKCA	0.42357059509918316	0.1978494623655914	33	32	4	false	PRKCA	32.38709677419355	0	32	0	0.9880624426078971	false	1	PRKCA	19542	0.1434331797235023
taxon:9606	2.564738292011019	8.415101757776842E-4	173129	1902	nucleoporin 62	gene	biological_process-&-1&-GO:0007166-&&-cell surface receptor signaling pathway-%%-GO:0045893-&&-positive regulation of transcription, DNA-templated-%%-GO:0043069-&&-negative regulation of programmed cell death-%%-GO:0043123-&&-positive regulation of I-kappaB kinase/NF-kappaB signaling-%%-GO:0042306-&&-regulation of protein import into nucleus-%%-GO:0010827-&&-regulation of glucose transport-%%-GO:…	G:9606:NUP62			KEGG-&-1&-hsa03013-&&-RNA transport	NUP62	Homo sapiens (Human)-&&-9606	Gene Symbol-&-1&-NUP62	0.38990332975295383	0.3888888888888889	11	10	5	false	NUP62	55.666666666666664	0	10	0	0.9862742255086753	false	1	NUP62	1460	0.29394473838918284
taxon:9606	2.446280991735537	0.0015881198422895899	174670	1902	proteasome 26S subunit, non-ATPase 14	gene	biological_process-&-1&-GO:0038061-&&-NIK/NF-kappaB signaling-%%-GO:0010972-&&-negative regulation of G2/M transition of mitotic cell cycle-%%-GO:0033209-&&-tumor necrosis factor-mediated signaling pathway-%%-GO:0061136-&&-regulation of proteasomal protein catabolic process-%%-GO:0050852-&&-T cell receptor signaling pathway-%%-GO:0006521-&&-regulation of cellular amino acid metabolic process-%%-G…	G:9606:PSMD14			KEGG-&-1&-hsa03050-&&-Proteasome-%%-hsa05169-&&-Epstein-Barr virus infection	PSMD14	Homo sapiens (Human)-&&-9606	Gene Symbol-&-1&-PSMD14	0.4087837837837838	0.5952380952380952	21	21	5	false	PSMD14	33.142857142857146	0	21	0	0.9873133246338989	false	0	PSMD14	3330	0.15934065934065933
taxon:9606	2.4490358126721765	8.194136922841245E-4	176205	1902	sequestosome 1	gene	biological_process-&-1&-GO:0016239-&&-positive regulation of macroautophagy-%%-GO:0035556-&&-intracellular signal transduction-%%-GO:0051291-&&-protein heterooligomerization-%%-GO:0006915-&&-apoptotic process-%%-GO:0016236-&&-macroautophagy-%%-GO:0000122-&&-negative regulation of transcription from RNA polymerase II promoter-%%-GO:0000422-&&-mitophagy-%%-GO:0043122-&&-regulation of I-kappaB kinas…	G:9606:SQSTM1			KEGG-&-1&-hsa04137-&&-Mitophagy - animal-%%-hsa04218-&&-Cellular senescence-%%-hsa05418-&&-Fluid shear stress and atherosclerosis-%%-hsa04217-&&-Necroptosis-%%-hsa04380-&&-Osteoclast differentiation	SQSTM1	Homo sapiens (Human)-&&-9606	Gene Symbol-&-1&-SQSTM1	0.40832395950506184	0.2857142857142857	17	16	5	false	SQSTM1	45.8	0	16	0	0.9872891595379634	false	1	SQSTM1	2126	0.2063063063063063
taxon:9606	2.4269972451790633	0.011974848903551568	180306	1902	major histocompatibility complex, class I, B	gene	biological_process-&-1&-GO:0002480-&&-antigen processing and presentation of exogenous peptide antigen via MHC class I, TAP-independent-%%-GO:0002474-&&-antigen processing and presentation of peptide antigen via MHC class I-%%-GO:0060337-&&-type I interferon signaling pathway-%%-GO:0050776-&&-regulation of immune response-%%-GO:0016032-&&-viral process-%%-GO:0002479-&&-antigen processing and pres…	G:9606:HLA-B			KEGG-&-1&-hsa05416-&&-Viral myocarditis-%%-hsa04514-&&-Cell adhesion molecules (CAMs)-%%-hsa05168-&&-Herpes simplex infection-%%-hsa05166-&&-Human T-cell leukemia virus 1 infection-%%-hsa04612-&&-Antigen processing and presentation-%%-hsa04144-&&-Endocytosis-%%-hsa05330-&&-Allograft rejection-%%-hsa05169-&&-Epstein-Barr virus infection-%%-hsa05320-&&-Autoimmune thyroid disease-%%-hsa04145-&&-Phag…	HLA-B	Homo sapiens (Human)-&&-9606	Gene Symbol-&-1&-HLA-B	0.4120317820658343	0.164021164021164	30	29	5	false	HLA-B	36.25	0	29	0	0.9874824803054468	false	1	HLA-B	18036	0.17129316181448884
taxon:9606	2.831955922865014	1.6426493027882458E-4	173138	1902	Cbl proto-oncogene C	gene	biological_process-&-1&-GO:0043407-&&-negative regulation of MAP kinase activity-%%-GO:0007175-&&-negative regulation of epidermal growth factor-activated receptor activity-%%-GO:0042787-&&-protein ubiquitination involved in ubiquitin-dependent protein catabolic process-%%-GO:0007166-&&-cell surface receptor signaling pathway-%%-GO:0016567-&&-protein ubiquitination-%%-GO:0042059-&&-negative regul…	G:9606:CBLC			KEGG-&-1&-hsa04144-&&-Endocytosis-%%-hsa04120-&&-Ubiquitin mediated proteolysis	CBLC	Homo sapiens (Human)-&&-9606	Gene Symbol-&-1&-CBLC	0.35311284046692604	0.3333333333333333	4	4	5	false	CBLC	38.75	0	4	0	0.9839302112029384	false	0	CBLC	282	0.3407079646017699
taxon:9606	2.724517906336088	2.7688903059338367E-4	180305	1902	major histocompatibility complex, class I, C	gene	biological_process-&-1&-GO:0002480-&&-antigen processing and presentation of exogenous peptide antigen via MHC class I, TAP-independent-%%-GO:0002474-&&-antigen processing and presentation of peptide antigen via MHC class I-%%-GO:0060337-&&-type I interferon signaling pathway-%%-GO:0050776-&&-regulation of immune response-%%-GO:0016032-&&-viral process-%%-GO:0002479-&&-antigen processing and pres…	G:9606:HLA-C			KEGG-&-1&-hsa05416-&&-Viral myocarditis-%%-hsa04514-&&-Cell adhesion molecules (CAMs)-%%-hsa05168-&&-Herpes simplex infection-%%-hsa05166-&&-Human T-cell leukemia virus 1 infection-%%-hsa04612-&&-Antigen processing and presentation-%%-hsa05330-&&-Allograft rejection-%%-hsa04144-&&-Endocytosis-%%-hsa05169-&&-Epstein-Barr virus infection-%%-hsa05320-&&-Autoimmune thyroid disease-%%-hsa04145-&&-Phag…	HLA-C	Homo sapiens (Human)-&&-9606	Gene Symbol-&-1&-HLA-C	0.36703741152679475	0.5	11	10	5	false	HLA-C	32.888888888888886	0	10	0	0.9848726499444203	false	1	HLA-C	524	0.2222222222222222
taxon:9606	2.8071625344352618	0.013229190010943706	166998	1902	keratin associated protein 9-2	gene	biological_process-&-1&-GO:0031424-&&-keratinization|cellular_component-&-1&-GO:0005829-&&-cytosol-%%-GO:0045095-&&-keratin filament|molecular_function-&-1&-GO:0005515-&&-protein binding-%%-GO:0042802-&&-identical protein binding	G:9606:KRTAP9-2				KRTAP9-2	Homo sapiens (Human)-&&-9606	Gene Symbol-&-1&-KRTAP9-2	0.35623159960745826	0.4166666666666667	18	17	5	false	KRTAP9-2	16.0	0	17	0	0.9841476970663573	false	1	KRTAP9-2	30778	0.11594202898550725
taxon:9606	2.7520661157024793	0.051163039990992094	166999	1902	keratin associated protein 3-2	gene	biological_process-&-1&-GO:0031424-&&-keratinization|cellular_component-&-1&-GO:0005829-&&-cytosol-%%-GO:0045095-&&-keratin filament|molecular_function-&-1&-GO:0005198-&&-structural molecule activity-%%-GO:0005515-&&-protein binding	G:9606:KRTAP3-2	Krtap3-2	true		KRTAP3-2	Homo sapiens (Human)-&&-9606	Gene Symbol-&-1&-KRTAP3-2	0.3633633633633634	0.15763546798029557	31	30	5	false	Krtap3-2	9.655172413793103	0	30	0	0.984630998985066	false	1	Krtap3-2	76762	0.07025218733916624
taxon:9606	2.4104683195592287	0.006106091359371906	177751	1902	signal transducer and activator of transcription 3	gene	biological_process-&-1&-GO:0008285-&&-negative regulation of cell proliferation-%%-GO:1902728-&&-positive regulation of growth factor dependent skeletal muscle satellite cell proliferation-%%-GO:0045893-&&-positive regulation of transcription, DNA-templated-%%-GO:0070102-&&-interleukin-6-mediated signaling pathway-%%-GO:0072540-&&-T-helper 17 cell lineage commitment-%%-GO:0007399-&&-nervous syste…	G:9606:STAT3			KEGG-&-1&-hsa05212-&&-Pancreatic cancer-%%-hsa04630-&&-JAK-STAT signaling pathway-%%-hsa04062-&&-Chemokine signaling pathway-%%-hsa04068-&&-FoxO signaling pathway-%%-hsa04920-&&-Adipocytokine signaling pathway-%%-hsa05321-&&-Inflammatory bowel disease (IBD)-%%-hsa01521-&&-EGFR tyrosine kinase inhibitor resistance-%%-hsa05223-&&-Non-small cell lung cancer-%%-hsa04933-&&-AGE-RAGE signaling pathway …	STAT3	Homo sapiens (Human)-&&-9606	Gene Symbol-&-1&-STAT3	0.41485714285714287	0.14166666666666666	18	17	5	false	STAT3	26.4375	0	17	0	0.9876274708810594	false	1	STAT3	7066	0.12094907407407407
taxon:9606	2.1790633608815426	0.006245365882730551	179797	1902	integrin subunit alpha 4	gene	biological_process-&-1&-GO:0050900-&&-leukocyte migration-%%-GO:0007160-&&-cell-matrix adhesion-%%-GO:0030198-&&-extracellular matrix organization-%%-GO:1990771-&&-clathrin-dependent extracellular exosome endocytosis-%%-GO:0035987-&&-endodermal cell differentiation-%%-GO:0098657-&&-import into cell-%%-GO:0071345-&&-cellular response to cytokine stimulus-%%-GO:0007229-&&-integrin-mediated signalin…	G:9606:ITGA4			KEGG-&-1&-hsa04670-&&-Leukocyte transendothelial migration-%%-hsa04514-&&-Cell adhesion molecules (CAMs)-%%-hsa05414-&&-Dilated cardiomyopathy (DCM)-%%-hsa04810-&&-Regulation of actin cytoskeleton-%%-hsa05140-&&-Leishmaniasis-%%-hsa04512-&&-ECM-receptor interaction-%%-hsa04151-&&-PI3K-Akt signaling pathway-%%-hsa04640-&&-Hematopoietic cell lineage-%%-hsa05165-&&-Human papillomavirus infection-%%-…	ITGA4	Homo sapiens (Human)-&&-9606	Gene Symbol-&-1&-ITGA4	0.4589127686472819	0.38995215311004783	79	78	4	false	ITGA4	54.688311688311686	0	78	0	0.9896573389396356	false	1	ITGA4	16798	0.2241324249520971
taxon:9606	2.4765840220385673	0.007176907507785764	165973	1902	immunoglobulin superfamily member 8	gene	biological_process-&-1&-GO:0007338-&&-single fertilization-%%-GO:0007399-&&-nervous system development-%%-GO:0007519-&&-skeletal muscle tissue development-%%-GO:0006928-&&-movement of cell or subcellular component-%%-GO:0008283-&&-cell proliferation|cellular_component-&-1&-GO:0016021-&&-integral component of membrane-%%-GO:0070062-&&-extracellular exosome-%%-GO:0005886-&&-plasma membrane-%%-GO:00…	G:9606:IGSF8				IGSF8	Homo sapiens (Human)-&&-9606	Gene Symbol-&-1&-IGSF8	0.4037819799777531	0.5842198581560284	48	48	5	false	IGSF8	62.854166666666664	0	48	0	0.9870475085786091	false	0	IGSF8	22170	0.33758960573476704
taxon:9606	3.209366391184573	5.121243579444838E-4	142421	1902	neuropeptide Y receptor type 4-like	gene		G:9606:CH17-360D5.1			KEGG-&-1&-hsa04080-&&-Neuroactive ligand-receptor interaction	CH17-360D5.1	Homo sapiens (Human)-&&-9606	Gene Symbol-&-1&-CH17-360D5.1	0.311587982832618	0.0	2	2	5	false	CH17-360D5.1	31.0	0	2	0	0.9806195930597844	false	0	CH17-360D5.1	2478	0.5172413793103449
taxon:9606	2.231404958677686	0.002469368688593317	178266	1902	ribosomal protein lateral stalk subunit P2	gene	biological_process-&-1&-GO:0006414-&&-translational elongation-%%-GO:0000184-&&-nuclear-transcribed mRNA catabolic process, nonsense-mediated decay-%%-GO:0006412-&&-translation-%%-GO:0006413-&&-translational initiation-%%-GO:0019083-&&-viral transcription-%%-GO:0002181-&&-cytoplasmic translation-%%-GO:0006364-&&-rRNA processing-%%-GO:0006614-&&-SRP-dependent cotranslational protein targeting to m…	G:9606:RPLP2			KEGG-&-1&-hsa03010-&&-Ribosome	RPLP2	Homo sapiens (Human)-&&-9606	Gene Symbol-&-1&-RPLP2	0.44814814814814813	0.7033730158730159	66	65	4	false	RPLP2	67.5625	0	65	0	0.9891982021168624	false	1	RPLP2	8686	0.28151041666666665
taxon:9606	3.0633608815426996	3.265971860948644E-4	165466	1902	dehydrogenase/reductase 1	gene	biological_process-&-1&-GO:0055114-&&-oxidation-reduction process|cellular_component-&-1&-GO:0005783-&&-endoplasmic reticulum-%%-GO:0005743-&&-mitochondrial inner membrane|molecular_function-&-1&-GO:0016491-&&-oxidoreductase activity-%%-GO:0005515-&&-protein binding	G:9606:DHRS1				DHRS1	Homo sapiens (Human)-&&-9606	Gene Symbol-&-1&-DHRS1	0.32643884892086333	0.0	2	2	5	false	DHRS1	48.0	0	2	0	0.9819003431443623	false	0	DHRS1	558	0.5053763440860215
taxon:9606	2.6198347107438016	0.010785581633016413	182873	1902	albumin	gene	biological_process-&-1&-GO:0019836-&&-hemolysis by symbiont of host erythrocytes-%%-GO:0001895-&&-retina homeostasis-%%-GO:0015721-&&-bile acid and bile salt transport-%%-GO:0002576-&&-platelet degranulation-%%-GO:0006898-&&-receptor-mediated endocytosis-%%-GO:0051659-&&-maintenance of mitochondrion location-%%-GO:0042157-&&-lipoprotein metabolic process-%%-GO:0006810-&&-transport-%%-GO:0009267-&…	G:9606:ALB			KEGG-&-1&-hsa04918-&&-Thyroid hormone synthesis	ALB	Homo sapiens (Human)-&&-9606	Gene Symbol-&-1&-ALB	0.38170347003154576	0.18181818181818182	13	12	5	false	ALB	36.90909090909091	0	12	0	0.9857909235899667	false	1	ALB	13654	0.19745845552297164
taxon:9606	2.159779614325069	0.0027595101280669483	178268	1902	ribosomal protein lateral stalk subunit P0	gene	biological_process-&-1&-GO:0006412-&&-translation-%%-GO:0006413-&&-translational initiation-%%-GO:0019083-&&-viral transcription-%%-GO:0006364-&&-rRNA processing-%%-GO:0006614-&&-SRP-dependent cotranslational protein targeting to membrane-%%-GO:0071353-&&-cellular response to interleukin-4-%%-GO:0000184-&&-nuclear-transcribed mRNA catabolic process, nonsense-mediated decay|cellular_component-&-1&…	G:9606:RPLP0			KEGG-&-1&-hsa03010-&&-Ribosome	RPLP0	Homo sapiens (Human)-&&-9606	Gene Symbol-&-1&-RPLP0	0.4630102040816326	0.6719733432062199	74	74	4	false	RPLP0	67.63513513513513	0	74	0	0.9898264946111835	false	0	RPLP0	12652	0.2652358240593535
taxon:9606	2.316804407713499	0.001388375420603868	178274	1902	ribosomal protein L38	gene	biological_process-&-1&-GO:0000184-&&-nuclear-transcribed mRNA catabolic process, nonsense-mediated decay-%%-GO:0006412-&&-translation-%%-GO:0001501-&&-skeletal system development-%%-GO:0006417-&&-regulation of translation-%%-GO:0048318-&&-axial mesoderm development-%%-GO:0034463-&&-90S preribosome assembly-%%-GO:0006413-&&-translational initiation-%%-GO:0001503-&&-ossification-%%-GO:0019083-&&-v…	G:9606:RPL38			KEGG-&-1&-hsa03010-&&-Ribosome	RPL38	Homo sapiens (Human)-&&-9606	Gene Symbol-&-1&-RPL38	0.431629013079667	0.7519830777366473	62	62	5	false	RPL38	68.19354838709677	0	62	0	0.988449084142864	false	0	RPL38	5420	0.3142559833506764
taxon:9606	3.8980716253443526	4.6113156587564147E-4	169570	1902	melanocortin 2 receptor accessory protein	gene	biological_process-&-1&-GO:0034394-&&-protein localization to cell surface-%%-GO:0050873-&&-brown fat cell differentiation-%%-GO:0030819-&&-positive regulation of cAMP biosynthetic process|cellular_component-&-1&-GO:0016021-&&-integral component of membrane-%%-GO:0005886-&&-plasma membrane-%%-GO:0005783-&&-endoplasmic reticulum-%%-GO:0005789-&&-endoplasmic reticulum membrane|molecular_function-&-…	G:9606:MRAP			KEGG-&-1&-hsa04934-&&-Cushing syndrome-%%-hsa04927-&&-Cortisol synthesis and secretion	MRAP	Homo sapiens (Human)-&&-9606	Gene Symbol-&-1&-MRAP	0.25653710247349826	0.4	8	7	6	false	MRAP	3.5	0	7	0	0.9745783190759267	false	1	MRAP	144	0.3888888888888889
taxon:9606	2.275482093663912	0.002529720792910423	178275	1902	ribosomal protein L37a	gene	biological_process-&-1&-GO:0000184-&&-nuclear-transcribed mRNA catabolic process, nonsense-mediated decay-%%-GO:0006412-&&-translation-%%-GO:0006413-&&-translational initiation-%%-GO:0019083-&&-viral transcription-%%-GO:0006364-&&-rRNA processing-%%-GO:0006614-&&-SRP-dependent cotranslational protein targeting to membrane|cellular_component-&-1&-GO:0022625-&&-cytosolic large ribosomal subunit-%%-…	G:9606:RPL37A			KEGG-&-1&-hsa03010-&&-Ribosome	RPL37A	Homo sapiens (Human)-&&-9606	Gene Symbol-&-1&-RPL37A	0.43946731234866826	0.6555839727195226	69	69	4	false	RPL37A	64.65217391304348	0	69	0	0.9888115605818956	false	0	RPL37A	8754	0.2873429951690821
taxon:9606	3.162534435261708	0.0016250176290164059	163425	1902	spectrin repeat containing nuclear envelope family member 4	gene	biological_process-&-1&-GO:0045198-&&-establishment of epithelial cell apical/basal polarity|cellular_component-&-1&-GO:0031309-&&-integral component of nuclear outer membrane|molecular_function-&-1&-GO:0005515-&&-protein binding	G:9606:SYNE4				SYNE4	Homo sapiens (Human)-&&-9606	Gene Symbol-&-1&-SYNE4	0.3162020905923345	0.0	4	4	6	false	SYNE4	9.75	0	4	0	0.9810303996906868	false	0	SYNE4	1808	0.28225806451612906
taxon:9606	3.209366391184573	5.121243579444838E-4	178790	1902	neuropeptide Y receptor Y4	gene	biological_process-&-1&-GO:0007631-&&-feeding behavior-%%-GO:0007586-&&-digestion-%%-GO:0007218-&&-neuropeptide signaling pathway-%%-GO:0007268-&&-chemical synaptic transmission-%%-GO:0008015-&&-blood circulation-%%-GO:0007186-&&-G-protein coupled receptor signaling pathway|cellular_component-&-1&-GO:0005886-&&-plasma membrane-%%-GO:0005887-&&-integral component of plasma membrane|molecular_funct…	G:9606:NPY4R			KEGG-&-1&-hsa04080-&&-Neuroactive ligand-receptor interaction	NPY4R	Homo sapiens (Human)-&&-9606	Gene Symbol-&-1&-NPY4R	0.311587982832618	0.0	2	2	5	false	NPY4R	31.0	0	2	0	0.9806195930597844	false	0	NPY4R	2478	0.5172413793103449
taxon:9606	3.2506887052341598	1.987492485920982E-4	182374	1902	ATPase H+/K+ transporting alpha subunit	gene	biological_process-&-1&-GO:0015991-&&-ATP hydrolysis coupled proton transport-%%-GO:0010248-&&-establishment or maintenance of transmembrane electrochemical gradient-%%-GO:0006810-&&-transport-%%-GO:0006814-&&-sodium ion transport-%%-GO:0034220-&&-ion transmembrane transport-%%-GO:0006813-&&-potassium ion transport|cellular_component-&-1&-GO:0005615-&&-extracellular space-%%-GO:0005886-&&-plasma …	G:9606:ATP4A			KEGG-&-1&-hsa04966-&&-Collecting duct acid secretion-%%-hsa00190-&&-Oxidative phosphorylation-%%-hsa04971-&&-Gastric acid secretion	ATP4A	Homo sapiens (Human)-&&-9606	Gene Symbol-&-1&-ATP4A	0.3076271186440678	0.0	7	6	6	false	ATP4A	8.4	0	6	0	0.980257116620753	false	1	ATP4A	152	0.23870967741935484
taxon:9606	2.3388429752066116	0.0012152801118865775	178279	1902	ribosomal protein L34	gene	biological_process-&-1&-GO:0000184-&&-nuclear-transcribed mRNA catabolic process, nonsense-mediated decay-%%-GO:0006412-&&-translation-%%-GO:0006413-&&-translational initiation-%%-GO:0042254-&&-ribosome biogenesis-%%-GO:0019083-&&-viral transcription-%%-GO:0006364-&&-rRNA processing-%%-GO:0006614-&&-SRP-dependent cotranslational protein targeting to membrane|cellular_component-&-1&-GO:0022625-&&-…	G:9606:RPL34			KEGG-&-1&-hsa03010-&&-Ribosome	RPL34	Homo sapiens (Human)-&&-9606	Gene Symbol-&-1&-RPL34	0.4275618374558304	0.7858220211161387	52	52	5	false	RPL34	68.96153846153847	0	52	0	0.9882557633753806	false	0	RPL34	4260	0.31346153846153846
taxon:9606	2.0798898071625342	0.026815274831746214	176743	1902	valosin containing protein	gene	biological_process-&-1&-GO:0034214-&&-protein hexamerization-%%-GO:0036503-&&-ERAD pathway-%%-GO:0006919-&&-activation of cysteine-type endopeptidase activity involved in apoptotic process-%%-GO:0006888-&&-ER to Golgi vesicle-mediated transport-%%-GO:0006734-&&-NADH metabolic process-%%-GO:0051260-&&-protein homooligomerization-%%-GO:0043312-&&-neutrophil degranulation-%%-GO:1903007-&&-positive r…	G:9606:VCP			KEGG-&-1&-hsa05134-&&-Legionellosis-%%-hsa04141-&&-Protein processing in endoplasmic reticulum	VCP	Homo sapiens (Human)-&&-9606	Gene Symbol-&-1&-VCP	0.480794701986755	0.25825418362731795	69	68	4	false	VCP	45.28358208955224	0	68	0	0.9905272823933111	false	1	VCP	45400	0.16766169154228855
taxon:9606	2.644628099173554	6.39283644707022E-5	168040	1902	N(alpha)-acetyltransferase 16, NatA auxiliary subunit	gene	biological_process-&-1&-GO:0006474-&&-N-terminal protein amino acid acetylation-%%-GO:0043066-&&-negative regulation of apoptotic process-%%-GO:0050821-&&-protein stabilization-%%-GO:0045893-&&-positive regulation of transcription, DNA-templated-%%-GO:0017196-&&-N-terminal peptidyl-methionine acetylation|cellular_component-&-1&-GO:0005667-&&-transcription factor complex-%%-GO:0005737-&&-cytoplasm…	G:9606:NAA16				NAA16	Homo sapiens (Human)-&&-9606	Gene Symbol-&-1&-NAA16	0.378125	0.3333333333333333	4	4	5	false	NAA16	62.75	0	4	0	0.9855734377265477	false	0	NAA16	170	0.3342245989304813
taxon:9606	2.168044077134986	0.010691401496347074	176745	1902	vascular cell adhesion molecule 1	gene	biological_process-&-1&-GO:0035094-&&-response to nicotine-%%-GO:0030198-&&-extracellular matrix organization-%%-GO:0007157-&&-heterophilic cell-cell adhesion via plasma membrane cell adhesion molecules-%%-GO:0071356-&&-cellular response to tumor necrosis factor-%%-GO:0030183-&&-B cell differentiation-%%-GO:0001666-&&-response to hypoxia-%%-GO:0002544-&&-chronic inflammatory response-%%-GO:001004…	G:9606:VCAM1			KEGG-&-1&-hsa04670-&&-Leukocyte transendothelial migration-%%-hsa04514-&&-Cell adhesion molecules (CAMs)-%%-hsa05144-&&-Malaria-%%-hsa04668-&&-TNF signaling pathway-%%-hsa05418-&&-Fluid shear stress and atherosclerosis-%%-hsa05143-&&-African trypanosomiasis-%%-hsa04064-&&-NF-kappa B signaling pathway-%%-hsa04933-&&-AGE-RAGE signaling pathway in diabetic complications	VCAM1	Homo sapiens (Human)-&&-9606	Gene Symbol-&-1&-VCAM1	0.4612452350698857	0.41366459627329194	72	71	4	false	VCAM1	56.385714285714286	0	71	0	0.9897539993233774	false	1	VCAM1	26498	0.2300874635568513
taxon:9606	2.203856749311295	0.001459394281945014	178286	1902	ribosomal protein L30	gene	biological_process-&-1&-GO:0006412-&&-translation-%%-GO:0097421-&&-liver regeneration-%%-GO:0006413-&&-translational initiation-%%-GO:0019083-&&-viral transcription-%%-GO:0006364-&&-rRNA processing-%%-GO:0006614-&&-SRP-dependent cotranslational protein targeting to membrane-%%-GO:1904571-&&-positive regulation of selenocysteine incorporation-%%-GO:0000184-&&-nuclear-transcribed mRNA catabolic pro…	G:9606:RPL30			KEGG-&-1&-hsa03010-&&-Ribosome	RPL30	Homo sapiens (Human)-&&-9606	Gene Symbol-&-1&-RPL30	0.45375	0.785218253968254	64	64	4	false	RPL30	70.0625	0	64	0	0.9894398530762166	false	0	RPL30	8122	0.2907157676348548
taxon:9606	2.2920110192837466	0.0014992834945565727	178287	1902	ribosomal protein L27	gene	biological_process-&-1&-GO:0000184-&&-nuclear-transcribed mRNA catabolic process, nonsense-mediated decay-%%-GO:0006412-&&-translation-%%-GO:0006413-&&-translational initiation-%%-GO:0019083-&&-viral transcription-%%-GO:0006364-&&-rRNA processing-%%-GO:0006614-&&-SRP-dependent cotranslational protein targeting to membrane|cellular_component-&-1&-GO:0005840-&&-ribosome-%%-GO:0030529-&&-intracellul…	G:9606:RPL27			KEGG-&-1&-hsa03010-&&-Ribosome	RPL27	Homo sapiens (Human)-&&-9606	Gene Symbol-&-1&-RPL27	0.4362980769230769	0.6595573440643863	71	71	4	false	RPL27	64.49295774647888	0	71	0	0.9886665700062829	false	0	RPL27	6662	0.29050881867783274
taxon:9606	3.5785123966942147	6.583105936786764E-4	168047	1902	adiponectin receptor 2	gene	biological_process-&-1&-GO:0019395-&&-fatty acid oxidation-%%-GO:0033211-&&-adiponectin-activated signaling pathway-%%-GO:0007507-&&-heart development-%%-GO:0061042-&&-vascular wound healing-%%-GO:0007565-&&-female pregnancy-%%-GO:0007584-&&-response to nutrient-%%-GO:0007186-&&-G-protein coupled receptor signaling pathway-%%-GO:0030308-&&-negative regulation of cell growth-%%-GO:0042593-&&-gluco…	G:9606:ADIPOR2			KEGG-&-1&-hsa04932-&&-Non-alcoholic fatty liver disease (NAFLD)-%%-hsa04211-&&-Longevity regulating pathway-%%-hsa04920-&&-Adipocytokine signaling pathway-%%-hsa04152-&&-AMPK signaling pathway	ADIPOR2	Homo sapiens (Human)-&&-9606	Gene Symbol-&-1&-ADIPOR2	0.279445727482679	0.0	2	2	6	false	ADIPOR2	10.5	0	2	0	0.9773814702044368	false	0	ADIPOR2	526	0.5
taxon:9606	3.212121212121212	0.0	182381	1902	ATPase sarcoplasmic/endoplasmic reticulum Ca2+ transporting 1	gene	biological_process-&-1&-GO:0070059-&&-intrinsic apoptotic signaling pathway in response to endoplasmic reticulum stress-%%-GO:0006816-&&-calcium ion transport-%%-GO:0034976-&&-response to endoplasmic reticulum stress-%%-GO:0008637-&&-apoptotic mitochondrial changes-%%-GO:0099132-&&-ATP hydrolysis coupled cation transmembrane transport-%%-GO:0032470-&&-positive regulation of endoplasmic reticulum …	G:9606:ATP2A1			KEGG-&-1&-hsa04022-&&-cGMP-PKG signaling pathway-%%-hsa05010-&&-Alzheimer disease-%%-hsa04972-&&-Pancreatic secretion-%%-hsa04020-&&-Calcium signaling pathway	ATP2A1	Homo sapiens (Human)-&&-9606	Gene Symbol-&-1&-ATP2A1	0.3113207547169812	0.0	1	1	5	false	ATP2A1	71.0	0	1	0	0.9805954279638489	false	0	ATP2A1	0	0.0
taxon:9606	2.928374655647383	0.0	182386	1902	ATPase Na+/K+ transporting subunit beta 2	gene	biological_process-&-1&-GO:0050900-&&-leukocyte migration-%%-GO:0090662-&&-ATP hydrolysis coupled transmembrane transport-%%-GO:1903288-&&-positive regulation of potassium ion import-%%-GO:0006810-&&-transport-%%-GO:0010107-&&-potassium ion import-%%-GO:0036376-&&-sodium ion export from cell-%%-GO:0007155-&&-cell adhesion-%%-GO:1903278-&&-positive regulation of sodium ion export from cell-%%-GO:0…	G:9606:ATP1B2			KEGG-&-1&-hsa04961-&&-Endocrine and other factor-regulated calcium reabsorption-%%-hsa04974-&&-Protein digestion and absorption-%%-hsa04973-&&-Carbohydrate digestion and absorption-%%-hsa04022-&&-cGMP-PKG signaling pathway-%%-hsa04960-&&-Aldosterone-regulated sodium reabsorption-%%-hsa04978-&&-Mineral absorption-%%-hsa04970-&&-Salivary secretion-%%-hsa04972-&&-Pancreatic secretion-%%-hsa04260-&&-…	ATP1B2	Homo sapiens (Human)-&&-9606	Gene Symbol-&-1&-ATP1B2	0.34148635936030103	1.0	4	4	5	false	ATP1B2	83.5	0	4	0	0.9830844328451983	false	0	ATP1B2	0	0.6472868217054264
taxon:9606	2.597796143250689	0.0011930702205896805	182387	1902	ATPase Na+/K+ transporting subunit beta 1	gene	biological_process-&-1&-GO:0050900-&&-leukocyte migration-%%-GO:0090662-&&-ATP hydrolysis coupled transmembrane transport-%%-GO:0050821-&&-protein stabilization-%%-GO:0060048-&&-cardiac muscle contraction-%%-GO:0006874-&&-cellular calcium ion homeostasis-%%-GO:0010882-&&-regulation of cardiac muscle contraction by calcium ion signaling-%%-GO:0055119-&&-relaxation of cardiac muscle-%%-GO:1903281-&…	G:9606:ATP1B1			KEGG-&-1&-hsa04961-&&-Endocrine and other factor-regulated calcium reabsorption-%%-hsa04974-&&-Protein digestion and absorption-%%-hsa04973-&&-Carbohydrate digestion and absorption-%%-hsa04960-&&-Aldosterone-regulated sodium reabsorption-%%-hsa04022-&&-cGMP-PKG signaling pathway-%%-hsa04978-&&-Mineral absorption-%%-hsa04972-&&-Pancreatic secretion-%%-hsa04970-&&-Salivary secretion-%%-hsa04260-&&-…	ATP1B1	Homo sapiens (Human)-&&-9606	Gene Symbol-&-1&-ATP1B1	0.38494167550371156	0.2	6	6	5	false	ATP1B1	56.666666666666664	0	6	0	0.9859842443574501	false	0	ATP1B1	1284	0.2868020304568528
taxon:9606	2.0798898071625342	0.03932903446177062	178288	1902	ribosomal protein L26	gene	biological_process-&-1&-GO:0006364-&&-rRNA processing-%%-GO:0000184-&&-nuclear-transcribed mRNA catabolic process, nonsense-mediated decay-%%-GO:0006412-&&-translation-%%-GO:0006413-&&-translational initiation-%%-GO:0019083-&&-viral transcription-%%-GO:0042273-&&-ribosomal large subunit biogenesis-%%-GO:0006614-&&-SRP-dependent cotranslational protein targeting to membrane|cellular_component-&-1&…	G:9606:RPL26	Rpl26	true	KEGG-&-1&-hsa03010-&&-Ribosome	RPL26	Homo sapiens (Human)-&&-9606	Gene Symbol-&-1&-RPL26	0.480794701986755	0.3369042074212079	114	114	4	false	Rpl26	48.280701754385966	0	114	0	0.9905272823933111	false	0	Rpl26	64318	0.19536188649762057
taxon:9606	2.644628099173554	0.001266591574599987	182385	1902	ATPase Na+/K+ transporting subunit beta 3	gene	biological_process-&-1&-GO:0050900-&&-leukocyte migration-%%-GO:0090662-&&-ATP hydrolysis coupled transmembrane transport-%%-GO:1903288-&&-positive regulation of potassium ion import-%%-GO:0006810-&&-transport-%%-GO:0010107-&&-potassium ion import-%%-GO:0036376-&&-sodium ion export from cell-%%-GO:1903278-&&-positive regulation of sodium ion export from cell-%%-GO:0006883-&&-cellular sodium ion h…	G:9606:ATP1B3			KEGG-&-1&-hsa04974-&&-Protein digestion and absorption-%%-hsa04961-&&-Endocrine and other factor-regulated calcium reabsorption-%%-hsa04973-&&-Carbohydrate digestion and absorption-%%-hsa04022-&&-cGMP-PKG signaling pathway-%%-hsa04960-&&-Aldosterone-regulated sodium reabsorption-%%-hsa04978-&&-Mineral absorption-%%-hsa04970-&&-Salivary secretion-%%-hsa04260-&&-Cardiac muscle contraction-%%-hsa049…	ATP1B3	Homo sapiens (Human)-&&-9606	Gene Symbol-&-1&-ATP1B3	0.378125	0.4065934065934066	14	14	5	false	ATP1B3	56.07142857142857	0	14	0	0.9855734377265477	false	0	ATP1B3	3638	0.3232865400495458
taxon:9606	2.165289256198347	0.005144868171247935	178289	1902	ribosomal protein L24	gene	biological_process-&-1&-GO:0021554-&&-optic nerve development-%%-GO:0006412-&&-translation-%%-GO:1902626-&&-assembly of large subunit precursor of preribosome-%%-GO:0031290-&&-retinal ganglion cell axon guidance-%%-GO:0006413-&&-translational initiation-%%-GO:0007093-&&-mitotic cell cycle checkpoint-%%-GO:0019083-&&-viral transcription-%%-GO:0006364-&&-rRNA processing-%%-GO:0006614-&&-SRP-depende…	G:9606:RPL24			KEGG-&-1&-hsa03010-&&-Ribosome	RPL24	Homo sapiens (Human)-&&-9606	Gene Symbol-&-1&-RPL24	0.46183206106870234	0.5493844049247606	86	86	4	false	RPL24	60.43023255813954	0	86	0	0.9897781644193128	false	0	RPL24	19686	0.25074785293833834
taxon:9606	2.275482093663912	0.0024777722006358326	178295	1902	ribosomal protein L21	gene	biological_process-&-1&-GO:0000184-&&-nuclear-transcribed mRNA catabolic process, nonsense-mediated decay-%%-GO:0006412-&&-translation-%%-GO:0006413-&&-translational initiation-%%-GO:0019083-&&-viral transcription-%%-GO:0006364-&&-rRNA processing-%%-GO:0006614-&&-SRP-dependent cotranslational protein targeting to membrane|cellular_component-&-1&-GO:0022625-&&-cytosolic large ribosomal subunit-%%-…	G:9606:RPL21			KEGG-&-1&-hsa03010-&&-Ribosome	RPL21	Homo sapiens (Human)-&&-9606	Gene Symbol-&-1&-RPL21	0.43946731234866826	0.6482784154017031	74	74	4	false	RPL21	63.28378378378378	0	74	0	0.9888115605818956	false	0	RPL21	8734	0.2787831884748184
taxon:9606	3.115702479338843	0.00104556279142969	160887	1902	tripartite motif containing 42	gene	cellular_component-&-1&-GO:0005622-&&-intracellular|molecular_function-&-1&-GO:0008270-&&-zinc ion binding-%%-GO:0005515-&&-protein binding	G:9606:TRIM42				TRIM42	Homo sapiens (Human)-&&-9606	Gene Symbol-&-1&-TRIM42	0.3209549071618037	0.5	6	5	5	false	TRIM42	22.0	0	5	0	0.9814412063215892	false	1	TRIM42	1522	0.3346153846153846
taxon:9606	2.1928374655647382	0.006041909385086427	178293	1902	ribosomal protein L22	gene	biological_process-&-1&-GO:0006412-&&-translation-%%-GO:0046632-&&-alpha-beta T cell differentiation-%%-GO:0006413-&&-translational initiation-%%-GO:0019083-&&-viral transcription-%%-GO:0002181-&&-cytoplasmic translation-%%-GO:0006364-&&-rRNA processing-%%-GO:0006614-&&-SRP-dependent cotranslational protein targeting to membrane-%%-GO:0000184-&&-nuclear-transcribed mRNA catabolic process, nonsens…	G:9606:RPL22			KEGG-&-1&-hsa03010-&&-Ribosome	RPL22	Homo sapiens (Human)-&&-9606	Gene Symbol-&-1&-RPL22	0.45603015075376885	0.6228070175438597	76	76	4	false	RPL22	63.53947368421053	0	76	0	0.9895365134599584	false	0	RPL22	17678	0.26580048447478527
taxon:9606	2.418732782369146	0.003263830783555902	172661	1902	F-box protein 25	gene	biological_process-&-1&-GO:0016567-&&-protein ubiquitination|cellular_component-&-1&-GO:0005634-&&-nucleus-%%-GO:0000151-&&-ubiquitin ligase complex-%%-GO:0019005-&&-SCF ubiquitin ligase complex-%%-GO:0005730-&&-nucleolus|molecular_function-&-1&-GO:0003779-&&-actin binding-%%-GO:0004842-&&-ubiquitin-protein transferase activity	G:9606:FBXO25			KEGG-&-1&-hsa04068-&&-FoxO signaling pathway	FBXO25	Homo sapiens (Human)-&&-9606	Gene Symbol-&-1&-FBXO25	0.41343963553530755	0.19523809523809524	21	21	5	false	FBXO25	33.095238095238095	0	21	0	0.9875549755932531	false	0	FBXO25	5340	0.15326688815060907
taxon:9606	2.713498622589532	0.004422139476309414	182389	1902	ATPase H+/K+ transporting non-gastric alpha2 subunit	gene	biological_process-&-1&-GO:0055075-&&-potassium ion homeostasis-%%-GO:0010248-&&-establishment or maintenance of transmembrane electrochemical gradient-%%-GO:0006885-&&-regulation of pH-%%-GO:0099132-&&-ATP hydrolysis coupled cation transmembrane transport-%%-GO:1902600-&&-hydrogen ion transmembrane transport-%%-GO:0006814-&&-sodium ion transport-%%-GO:0034220-&&-ion transmembrane transport-%%-GO…	G:9606:ATP12A			KEGG-&-1&-hsa00190-&&-Oxidative phosphorylation	ATP12A	Homo sapiens (Human)-&&-9606	Gene Symbol-&-1&-ATP12A	0.36852791878172586	0.2	6	6	5	false	ATP12A	32.666666666666664	0	6	0	0.984969310328162	false	0	ATP12A	9014	0.21555555555555556
taxon:9606	3.088154269972452	0.007473966275683237	159861	1902	keratin associated protein 10-5	gene	biological_process-&-1&-GO:0031424-&&-keratinization|cellular_component-&-1&-GO:0005829-&&-cytosol-%%-GO:0045095-&&-keratin filament|molecular_function-&-1&-GO:0005515-&&-protein binding-%%-GO:0042802-&&-identical protein binding	G:9606:KRTAP10-5				KRTAP10-5	Homo sapiens (Human)-&&-9606	Gene Symbol-&-1&-KRTAP10-5	0.3238180196253345	0.27485380116959063	21	20	5	false	KRTAP10-5	9.473684210526315	0	20	0	0.9816828572809434	false	1	KRTAP10-5	10898	0.14786967418546365
taxon:9606	2.209366391184573	0.0027346621813132037	178298	1902	ribosomal protein L18	gene	biological_process-&-1&-GO:0000184-&&-nuclear-transcribed mRNA catabolic process, nonsense-mediated decay-%%-GO:0006412-&&-translation-%%-GO:0006413-&&-translational initiation-%%-GO:0019083-&&-viral transcription-%%-GO:0006364-&&-rRNA processing-%%-GO:0006614-&&-SRP-dependent cotranslational protein targeting to membrane|cellular_component-&-1&-GO:0022625-&&-cytosolic large ribosomal subunit-%%-…	G:9606:RPL18			KEGG-&-1&-hsa03010-&&-Ribosome	RPL18	Homo sapiens (Human)-&&-9606	Gene Symbol-&-1&-RPL18	0.45261845386533667	0.73231031543052	69	69	4	false	RPL18	68.21739130434783	0	69	0	0.9893915228843458	false	0	RPL18	9090	0.2818900467121811
taxon:9606	2.236914600550964	0.002079641688333827	178299	1902	ribosomal protein L17	gene	biological_process-&-1&-GO:0000184-&&-nuclear-transcribed mRNA catabolic process, nonsense-mediated decay-%%-GO:0006412-&&-translation-%%-GO:0006413-&&-translational initiation-%%-GO:0019083-&&-viral transcription-%%-GO:0006364-&&-rRNA processing-%%-GO:0006614-&&-SRP-dependent cotranslational protein targeting to membrane|cellular_component-&-1&-GO:0022625-&&-cytosolic large ribosomal subunit-%%-…	G:9606:RPL17			KEGG-&-1&-hsa03010-&&-Ribosome	RPL17	Homo sapiens (Human)-&&-9606	Gene Symbol-&-1&-RPL17	0.4470443349753695	0.6294992175273866	72	72	5	false	RPL17	64.79166666666667	0	72	0	0.9891498719249916	false	0	RPL17	10662	0.27570921985815605
taxon:9606	2.024793388429752	0.0536513102179224	177275	1902	ubiquitin C	gene	biological_process-&-1&-GO:0038061-&&-NIK/NF-kappaB signaling-%%-GO:0006296-&&-nucleotide-excision repair, DNA incision, 5'-to lesion-%%-GO:0019058-&&-viral life cycle-%%-GO:1901796-&&-regulation of signal transduction by p53 class mediator-%%-GO:0000715-&&-nucleotide-excision repair, DNA damage recognition-%%-GO:0008543-&&-fibroblast growth factor receptor signaling pathway-%%-GO:0002755-&&-MyD8…	G:9606:UBC			KEGG-&-1&-hsa03320-&&-PPAR signaling pathway	UBC	Homo sapiens (Human)-&&-9606	Gene Symbol-&-1&-UBC	0.49387755102040815	0.1799847792998478	75	74	4	false	UBC	35.273972602739725	0	74	0	0.9910105843120197	false	1	UBC	65576	0.12415589426972795
taxon:9606	3.71900826446281	0.0	168571	1902	KxDL motif containing 1	gene	biological_process-&-1&-GO:0016192-&&-vesicle-mediated transport-%%-GO:0032418-&&-lysosome localization|cellular_component-&-1&-GO:0099078-&&-BORC complex-%%-GO:0005765-&&-lysosomal membrane-%%-GO:0031083-&&-BLOC-1 complex|molecular_function-&-1&-GO:0005515-&&-protein binding	G:9606:KXD1				KXD1	Homo sapiens (Human)-&&-9606	Gene Symbol-&-1&-KXD1	0.2688888888888889	1.0	2	2	6	false	KXD1	8.5	0	2	0	0.9761490503117297	false	0	KXD1	0	0.5666666666666667
taxon:9606	2.228650137741047	0.002318554972582855	178296	1902	ribosomal protein L19	gene	biological_process-&-1&-GO:0000184-&&-nuclear-transcribed mRNA catabolic process, nonsense-mediated decay-%%-GO:0006412-&&-translation-%%-GO:0097421-&&-liver regeneration-%%-GO:0006413-&&-translational initiation-%%-GO:0019083-&&-viral transcription-%%-GO:0006364-&&-rRNA processing-%%-GO:0006614-&&-SRP-dependent cotranslational protein targeting to membrane|cellular_component-&-1&-GO:0022625-&&-c…	G:9606:RPL19			KEGG-&-1&-hsa03010-&&-Ribosome	RPL19	Homo sapiens (Human)-&&-9606	Gene Symbol-&-1&-RPL19	0.4487021013597033	0.6066212268743915	79	79	4	false	RPL19	63.49367088607595	0	79	0	0.9892223672127979	false	0	RPL19	10764	0.27018583355777
taxon:9606	3.349862258953168	0.0014591059849478486	159864	1902	keratin associated protein 10-1	gene	biological_process-&-1&-GO:0031424-&&-keratinization|cellular_component-&-1&-GO:0005829-&&-cytosol-%%-GO:0045095-&&-keratin filament	G:9606:KRTAP10-1				KRTAP10-1	Homo sapiens (Human)-&&-9606	Gene Symbol-&-1&-KRTAP10-1	0.29851973684210525	0.5272727272727272	13	12	6	false	KRTAP10-1	11.727272727272727	0	12	0	0.9793871731670775	false	1	KRTAP10-1	2144	0.27061310782241016
taxon:9606	1.9724517906336088	0.08061109914077078	179836	1902	minichromosome maintenance complex component 2	gene	biological_process-&-1&-GO:0000082-&&-G1/S transition of mitotic cell cycle-%%-GO:0006270-&&-DNA replication initiation-%%-GO:0006260-&&-DNA replication-%%-GO:0006334-&&-nucleosome assembly-%%-GO:0090102-&&-cochlea development-%%-GO:0006915-&&-apoptotic process-%%-GO:0071353-&&-cellular response to interleukin-4-%%-GO:0006268-&&-DNA unwinding involved in DNA replication|cellular_component-&-1&-GO…	G:9606:MCM2			KEGG-&-1&-hsa03030-&&-DNA replication-%%-hsa04110-&&-Cell cycle	MCM2	Homo sapiens (Human)-&&-9606	Gene Symbol-&-1&-MCM2	0.5069832402234637	0.2966414288487672	104	103	4	false	MCM2	48.794117647058826	0	103	0	0.9914697211347928	false	1	MCM2	148228	0.17060880296174413
taxon:9606	2.553719008264463	8.823692988168241E-5	171644	1902	DEAD-box helicase 56	gene	biological_process-&-1&-GO:0010976-&&-positive regulation of neuron projection development-%%-GO:0006364-&&-rRNA processing-%%-GO:0010501-&&-RNA secondary structure unwinding|cellular_component-&-1&-GO:0005730-&&-nucleolus-%%-GO:0016020-&&-membrane|molecular_function-&-1&-GO:0003723-&&-RNA binding-%%-GO:0005524-&&-ATP binding-%%-GO:0004004-&&-ATP-dependent RNA helicase activity	G:9606:DDX56				DDX56	Homo sapiens (Human)-&&-9606	Gene Symbol-&-1&-DDX56	0.3915857605177993	0.6617647058823529	19	18	5	false	DDX56	69.17647058823529	0	18	0	0.986370885892417	false	1	DDX56	628	0.3407707910750507
taxon:9606	2.228650137741047	0.0016731012186181748	178300	1902	ribosomal protein L15	gene	biological_process-&-1&-GO:0000184-&&-nuclear-transcribed mRNA catabolic process, nonsense-mediated decay-%%-GO:0045471-&&-response to ethanol-%%-GO:0006412-&&-translation-%%-GO:0006413-&&-translational initiation-%%-GO:0019083-&&-viral transcription-%%-GO:0002181-&&-cytoplasmic translation-%%-GO:0006364-&&-rRNA processing-%%-GO:0006614-&&-SRP-dependent cotranslational protein targeting to membra…	G:9606:RPL15			KEGG-&-1&-hsa03010-&&-Ribosome	RPL15	Homo sapiens (Human)-&&-9606	Gene Symbol-&-1&-RPL15	0.4487021013597033	0.6939958592132505	70	70	4	false	RPL15	66.54285714285714	0	70	0	0.9892223672127979	false	0	RPL15	7400	0.283161094224924
taxon:9606	3.242424242424242	0.0	170620	1902	ghrelin and obestatin prepropeptide	gene	biological_process-&-1&-GO:0042536-&&-negative regulation of tumor necrosis factor biosynthetic process-%%-GO:0042127-&&-regulation of cell proliferation-%%-GO:0001696-&&-gastric acid secretion-%%-GO:0060399-&&-positive regulation of growth hormone receptor signaling pathway-%%-GO:0040018-&&-positive regulation of multicellular organism growth-%%-GO:0045409-&&-negative regulation of interleukin-6…	G:9606:GHRL			KEGG-&-1&-hsa04080-&&-Neuroactive ligand-receptor interaction-%%-hsa04024-&&-cAMP signaling pathway	GHRL	Homo sapiens (Human)-&&-9606	Gene Symbol-&-1&-GHRL	0.30841121495327106	1.0	2	2	5	false	GHRL	20.5	0	2	0	0.9803296119085592	false	0	GHRL	0	0.5256410256410257
taxon:9606	3.3774104683195594	2.568263897238308E-4	160380	1902	keratin associated protein 12-2	gene	biological_process-&-1&-GO:0031424-&&-keratinization|cellular_component-&-1&-GO:0005829-&&-cytosol-%%-GO:0045095-&&-keratin filament|molecular_function-&-1&-GO:0005515-&&-protein binding	G:9606:KRTAP12-2				KRTAP12-2	Homo sapiens (Human)-&&-9606	Gene Symbol-&-1&-KRTAP12-2	0.29608482871125613	0.7142857142857143	9	8	6	false	KRTAP12-2	13.428571428571429	0	8	0	0.9791455222077232	false	1	KRTAP12-2	674	0.36293436293436293
taxon:9606	2.15702479338843	0.00957721701135118	178301	1902	ribosomal protein L13	gene	biological_process-&-1&-GO:0000184-&&-nuclear-transcribed mRNA catabolic process, nonsense-mediated decay-%%-GO:0006412-&&-translation-%%-GO:0006413-&&-translational initiation-%%-GO:0019083-&&-viral transcription-%%-GO:0006364-&&-rRNA processing-%%-GO:0006614-&&-SRP-dependent cotranslational protein targeting to membrane|cellular_component-&-1&-GO:0022625-&&-cytosolic large ribosomal subunit-%%-…	G:9606:RPL13			KEGG-&-1&-hsa03010-&&-Ribosome	RPL13	Homo sapiens (Human)-&&-9606	Gene Symbol-&-1&-RPL13	0.4636015325670498	0.582365003417635	77	77	4	false	RPL13	62.62337662337662	0	77	0	0.989850659707119	false	0	RPL13	22322	0.24850546279117708
taxon:9606	2.236914600550964	0.00118599143886648	178306	1902	ribosomal protein L8	gene	biological_process-&-1&-GO:0000184-&&-nuclear-transcribed mRNA catabolic process, nonsense-mediated decay-%%-GO:0006412-&&-translation-%%-GO:0006413-&&-translational initiation-%%-GO:1990090-&&-cellular response to nerve growth factor stimulus-%%-GO:0019083-&&-viral transcription-%%-GO:0002181-&&-cytoplasmic translation-%%-GO:0006364-&&-rRNA processing-%%-GO:0006614-&&-SRP-dependent cotranslation…	G:9606:RPL8			KEGG-&-1&-hsa03010-&&-Ribosome	RPL8	Homo sapiens (Human)-&&-9606	Gene Symbol-&-1&-RPL8	0.4470443349753695	0.7287784679089027	70	70	4	false	RPL8	67.75714285714285	0	70	0	0.9891498719249916	false	0	RPL8	8150	0.2835026897788404
taxon:9606	2.5399449035812673	6.67080570181375E-4	175234	1902	squamous cell carcinoma antigen recognized by T-cells 3	gene	biological_process-&-1&-GO:0048872-&&-homeostasis of number of cells-%%-GO:0071425-&&-hematopoietic stem cell proliferation-%%-GO:0000398-&&-mRNA splicing, via spliceosome-%%-GO:0006334-&&-nucleosome assembly-%%-GO:0000387-&&-spliceosomal snRNP assembly-%%-GO:0010468-&&-regulation of gene expression-%%-GO:0000244-&&-spliceosomal tri-snRNP complex assembly-%%-GO:0000902-&&-cell morphogenesis-%%-GO…	G:9606:SART3				SART3	Homo sapiens (Human)-&&-9606	Gene Symbol-&-1&-SART3	0.39370932754880694	0.24444444444444444	12	11	5	false	SART3	58.9	0	11	0	0.9864917113720941	false	1	SART3	1626	0.293
taxon:9606	2.184573002754821	0.002592260966519003	178307	1902	ribosomal protein L7a	gene	biological_process-&-1&-GO:0006412-&&-translation-%%-GO:0000470-&&-maturation of LSU-rRNA-%%-GO:0006413-&&-translational initiation-%%-GO:0019083-&&-viral transcription-%%-GO:0006364-&&-rRNA processing-%%-GO:0006614-&&-SRP-dependent cotranslational protein targeting to membrane-%%-GO:0000184-&&-nuclear-transcribed mRNA catabolic process, nonsense-mediated decay|cellular_component-&-1&-GO:0005737-…	G:9606:RPL7A			KEGG-&-1&-hsa03010-&&-Ribosome	RPL7A	Homo sapiens (Human)-&&-9606	Gene Symbol-&-1&-RPL7A	0.45775535939470363	0.6055555555555555	81	81	4	false	RPL7A	63.49382716049383	0	81	0	0.9896090087477648	false	0	RPL7A	11898	0.2645576131687243
taxon:9606	2.5399449035812673	4.753222903158143E-4	175747	1902	MAGE family member D1	gene	biological_process-&-1&-GO:0045893-&&-positive regulation of transcription, DNA-templated-%%-GO:0045892-&&-negative regulation of transcription, DNA-templated-%%-GO:0042981-&&-regulation of apoptotic process-%%-GO:0050680-&&-negative regulation of epithelial cell proliferation-%%-GO:0006357-&&-regulation of transcription from RNA polymerase II promoter-%%-GO:0006355-&&-regulation of transcription…	G:9606:MAGED1			KEGG-&-1&-hsa04722-&&-Neurotrophin signaling pathway	MAGED1	Homo sapiens (Human)-&&-9606	Gene Symbol-&-1&-MAGED1	0.39370932754880694	0.34545454545454546	13	12	5	false	MAGED1	38.54545454545455	0	12	0	0.9864917113720941	false	1	MAGED1	998	0.19666048237476808
taxon:9606	2.961432506887052	0.006325617190359576	176771	1902	nuclear receptor subfamily 1 group H member 2	gene	biological_process-&-1&-GO:0045723-&&-positive regulation of fatty acid biosynthetic process-%%-GO:0044255-&&-cellular lipid metabolic process-%%-GO:0010887-&&-negative regulation of cholesterol storage-%%-GO:0045892-&&-negative regulation of transcription, DNA-templated-%%-GO:0045893-&&-positive regulation of transcription, DNA-templated-%%-GO:0000122-&&-negative regulation of transcription from…	G:9606:NR1H2			KEGG-&-1&-hsa04931-&&-Insulin resistance	NR1H2	Homo sapiens (Human)-&&-9606	Gene Symbol-&-1&-NR1H2	0.3376744186046512	0.06666666666666667	8	7	5	false	NR1H2	15.666666666666666	0	7	0	0.9827944516939733	false	1	NR1H2	5002	0.18072289156626506
taxon:9606	3.9669421487603307	0.0	179843	1902	melanocortin 5 receptor	gene	biological_process-&-1&-GO:0030819-&&-positive regulation of cAMP biosynthetic process-%%-GO:0007187-&&-G-protein coupled receptor signaling pathway, coupled to cyclic nucleotide second messenger|cellular_component-&-1&-GO:0005886-&&-plasma membrane-%%-GO:0005887-&&-integral component of plasma membrane|molecular_function-&-1&-GO:0004977-&&-melanocortin receptor activity-%%-GO:0005515-&&-protein …	G:9606:MC5R			KEGG-&-1&-hsa04080-&&-Neuroactive ligand-receptor interaction	MC5R	Homo sapiens (Human)-&&-9606	Gene Symbol-&-1&-MC5R	0.2520833333333333	1.0	4	3	6	false	MC5R	7.0	0	3	0	0.9739741916775411	false	1	MC5R	0	0.875
taxon:9606	2.4104683195592287	0.004943717545969149	178819	1902	peptidylprolyl isomerase B	gene	biological_process-&-1&-GO:0060348-&&-bone development-%%-GO:0040018-&&-positive regulation of multicellular organism growth-%%-GO:0050821-&&-protein stabilization-%%-GO:0000413-&&-protein peptidyl-prolyl isomerization-%%-GO:0044794-&&-positive regulation by host of viral process-%%-GO:1901873-&&-regulation of post-translational protein modification-%%-GO:0061077-&&-chaperone-mediated protein fol…	G:9606:PPIB				PPIB	Homo sapiens (Human)-&&-9606	Gene Symbol-&-1&-PPIB	0.41485714285714287	0.175	16	16	5	false	PPIB	35.8125	0	16	0	0.9876274708810594	false	0	PPIB	8288	0.16784037558685447
taxon:9606	2.209366391184573	0.004999560850330423	178304	1902	ribosomal protein L10	gene	biological_process-&-1&-GO:0000184-&&-nuclear-transcribed mRNA catabolic process, nonsense-mediated decay-%%-GO:0000027-&&-ribosomal large subunit assembly-%%-GO:0006412-&&-translation-%%-GO:0006413-&&-translational initiation-%%-GO:0019083-&&-viral transcription-%%-GO:0006364-&&-rRNA processing-%%-GO:0006614-&&-SRP-dependent cotranslational protein targeting to membrane|cellular_component-&-1&-G…	G:9606:RPL10			KEGG-&-1&-hsa03010-&&-Ribosome	RPL10	Homo sapiens (Human)-&&-9606	Gene Symbol-&-1&-RPL10	0.45261845386533667	0.653416149068323	70	70	4	false	RPL10	64.92857142857143	0	70	0	0.9893915228843458	false	0	RPL10	13980	0.2693538826318909
taxon:9606	3.9669421487603307	0.0	179846	1902	melanocortin 2 receptor	gene	biological_process-&-1&-GO:0001890-&&-placenta development-%%-GO:0030819-&&-positive regulation of cAMP biosynthetic process-%%-GO:0007187-&&-G-protein coupled receptor signaling pathway, coupled to cyclic nucleotide second messenger-%%-GO:0007186-&&-G-protein coupled receptor signaling pathway-%%-GO:0007218-&&-neuropeptide signaling pathway|cellular_component-&-1&-GO:0005737-&&-cytoplasm-%%-GO:0…	G:9606:MC2R			KEGG-&-1&-hsa04934-&&-Cushing syndrome-%%-hsa04080-&&-Neuroactive ligand-receptor interaction-%%-hsa04024-&&-cAMP signaling pathway-%%-hsa04925-&&-Aldosterone synthesis and secretion-%%-hsa04927-&&-Cortisol synthesis and secretion	MC2R	Homo sapiens (Human)-&&-9606	Gene Symbol-&-1&-MC2R	0.2520833333333333	1.0	2	2	6	false	MC2R	7.0	0	2	0	0.9739741916775411	false	0	MC2R	0	0.875
taxon:9606	2.1928374655647382	0.0044829711756133725	178311	1902	ribosomal protein L5	gene	biological_process-&-1&-GO:0006364-&&-rRNA processing-%%-GO:0006412-&&-translation-%%-GO:0006413-&&-translational initiation-%%-GO:0019083-&&-viral transcription-%%-GO:0042273-&&-ribosomal large subunit biogenesis-%%-GO:0006614-&&-SRP-dependent cotranslational protein targeting to membrane-%%-GO:0000184-&&-nuclear-transcribed mRNA catabolic process, nonsense-mediated decay-%%-GO:0000027-&&-riboso…	G:9606:RPL5			KEGG-&-1&-hsa03010-&&-Ribosome	RPL5	Homo sapiens (Human)-&&-9606	Gene Symbol-&-1&-RPL5	0.45603015075376885	0.6349549549549549	77	76	4	false	RPL5	64.61333333333333	0	76	0	0.9895365134599584	false	1	RPL5	13020	0.26589849108367625
taxon:9606	3.90633608815427	0.0	179847	1902	melanocortin 1 receptor	gene	biological_process-&-1&-GO:0051897-&&-positive regulation of protein kinase B signaling-%%-GO:0090037-&&-positive regulation of protein kinase C signaling-%%-GO:0030819-&&-positive regulation of cAMP biosynthetic process-%%-GO:0042438-&&-melanin biosynthetic process-%%-GO:0010739-&&-positive regulation of protein kinase A signaling-%%-GO:0007275-&&-multicellular organism development-%%-GO:0045944…	G:9606:MC1R			KEGG-&-1&-hsa04916-&&-Melanogenesis-%%-hsa04080-&&-Neuroactive ligand-receptor interaction	MC1R	Homo sapiens (Human)-&&-9606	Gene Symbol-&-1&-MC1R	0.2559943582510578	1.0	3	3	6	false	MC1R	6.0	0	3	0	0.9745058237881203	false	0	MC1R	0	0.6666666666666666
taxon:9606	2.7796143250688705	0.008706646230059319	177287	1902	transferrin	gene	biological_process-&-1&-GO:0001895-&&-retina homeostasis-%%-GO:0055072-&&-iron ion homeostasis-%%-GO:0061024-&&-membrane organization-%%-GO:0006879-&&-cellular iron ion homeostasis-%%-GO:0048260-&&-positive regulation of receptor-mediated endocytosis-%%-GO:0071281-&&-cellular response to iron ion-%%-GO:0002576-&&-platelet degranulation-%%-GO:0097460-&&-ferrous iron import into cell-%%-GO:0033572-…	G:9606:TF			KEGG-&-1&-hsa04216-&&-Ferroptosis-%%-hsa04066-&&-HIF-1 signaling pathway-%%-hsa04978-&&-Mineral absorption	TF	Homo sapiens (Human)-&&-9606	Gene Symbol-&-1&-TF	0.3597621407333994	0.14285714285714285	9	8	5	false	TF	24.285714285714285	0	8	0	0.9843893480257117	false	1	TF	10768	0.17777777777777778
taxon:9606	3.724517906336088	0.0019760538488570465	179844	1902	melanocortin 4 receptor	gene	biological_process-&-1&-GO:2000821-&&-regulation of grooming behavior-%%-GO:0030073-&&-insulin secretion-%%-GO:0007188-&&-adenylate cyclase-modulating G-protein coupled receptor signaling pathway-%%-GO:0006112-&&-energy reserve metabolic process-%%-GO:0045780-&&-positive regulation of bone resorption-%%-GO:0030819-&&-positive regulation of cAMP biosynthetic process-%%-GO:0032868-&&-response to in…	G:9606:MC4R			KEGG-&-1&-hsa04080-&&-Neuroactive ligand-receptor interaction	MC4R	Homo sapiens (Human)-&&-9606	Gene Symbol-&-1&-MC4R	0.26849112426035504	0.5	4	4	6	false	MC4R	9.0	0	4	0	0.9761007201198588	false	0	MC4R	678	0.33653846153846156
taxon:9606	2.236914600550964	0.0011648042512227275	178309	1902	ribosomal protein L6	gene	biological_process-&-1&-GO:0000184-&&-nuclear-transcribed mRNA catabolic process, nonsense-mediated decay-%%-GO:0000027-&&-ribosomal large subunit assembly-%%-GO:0006412-&&-translation-%%-GO:0006355-&&-regulation of transcription, DNA-templated-%%-GO:0006413-&&-translational initiation-%%-GO:0019083-&&-viral transcription-%%-GO:0002181-&&-cytoplasmic translation-%%-GO:0006364-&&-rRNA processing-%…	G:9606:RPL6			KEGG-&-1&-hsa03010-&&-Ribosome	RPL6	Homo sapiens (Human)-&&-9606	Gene Symbol-&-1&-RPL6	0.4470443349753695	0.7086519114688129	71	71	4	false	RPL6	67.33802816901408	0	71	0	0.9891498719249916	false	0	RPL6	7628	0.28412670113508054
taxon:9606	3.9669421487603307	0.0	179845	1902	melanocortin 3 receptor	gene	biological_process-&-1&-GO:0007188-&&-adenylate cyclase-modulating G-protein coupled receptor signaling pathway-%%-GO:0045475-&&-locomotor rhythm-%%-GO:0055078-&&-sodium ion homeostasis-%%-GO:0008217-&&-regulation of blood pressure-%%-GO:0030819-&&-positive regulation of cAMP biosynthetic process-%%-GO:0032922-&&-circadian regulation of gene expression-%%-GO:0002027-&&-regulation of heart rate-%%…	G:9606:MC3R			KEGG-&-1&-hsa04080-&&-Neuroactive ligand-receptor interaction	MC3R	Homo sapiens (Human)-&&-9606	Gene Symbol-&-1&-MC3R	0.2520833333333333	1.0	2	2	6	false	MC3R	7.0	0	2	0	0.9739741916775411	false	0	MC3R	0	0.875
taxon:9606	2.184573002754821	0.004379794069019228	178314	1902	ribosomal protein L3	gene	biological_process-&-1&-GO:0000184-&&-nuclear-transcribed mRNA catabolic process, nonsense-mediated decay-%%-GO:0006412-&&-translation-%%-GO:0006413-&&-translational initiation-%%-GO:0019083-&&-viral transcription-%%-GO:0006364-&&-rRNA processing-%%-GO:0006614-&&-SRP-dependent cotranslational protein targeting to membrane-%%-GO:0071353-&&-cellular response to interleukin-4|cellular_component-&-1&…	G:9606:RPL3			KEGG-&-1&-hsa03010-&&-Ribosome	RPL3	Homo sapiens (Human)-&&-9606	Gene Symbol-&-1&-RPL3	0.45775535939470363	0.6155160628844839	77	77	4	false	RPL3	63.5974025974026	0	77	0	0.9896090087477648	false	0	RPL3	14920	0.2617177061621506
taxon:9606	2.366391184573003	0.018438784736413815	182922	1902	adrenoceptor beta 2	gene	biological_process-&-1&-GO:0009409-&&-response to cold-%%-GO:0030501-&&-positive regulation of bone mineralization-%%-GO:0061024-&&-membrane organization-%%-GO:1901098-&&-positive regulation of autophagosome maturation-%%-GO:0007171-&&-activation of transmembrane receptor protein tyrosine kinase activity-%%-GO:0002032-&&-desensitization of G-protein coupled receptor protein signaling pathway by a…	G:9606:ADRB2			KEGG-&-1&-hsa04080-&&-Neuroactive ligand-receptor interaction-%%-hsa04024-&&-cAMP signaling pathway-%%-hsa04924-&&-Renin secretion-%%-hsa04022-&&-cGMP-PKG signaling pathway-%%-hsa04261-&&-Adrenergic signaling in cardiomyocytes-%%-hsa04923-&&-Regulation of lipolysis in adipocytes-%%-hsa04020-&&-Calcium signaling pathway-%%-hsa04970-&&-Salivary secretion	ADRB2	Homo sapiens (Human)-&&-9606	Gene Symbol-&-1&-ADRB2	0.42258440046565776	0.12648221343873517	25	24	5	false	ADRB2	29.608695652173914	0	24	0	0.9880141124160263	false	1	ADRB2	20232	0.13361127655350408
taxon:9606	2.2148760330578514	0.001683514245666304	178312	1902	ribosomal protein L4	gene	biological_process-&-1&-GO:0000184-&&-nuclear-transcribed mRNA catabolic process, nonsense-mediated decay-%%-GO:0006412-&&-translation-%%-GO:0006413-&&-translational initiation-%%-GO:0019083-&&-viral transcription-%%-GO:0006364-&&-rRNA processing-%%-GO:0006614-&&-SRP-dependent cotranslational protein targeting to membrane|cellular_component-&-1&-GO:0030529-&&-intracellular ribonucleoprotein compl…	G:9606:RPL4			KEGG-&-1&-hsa03010-&&-Ribosome	RPL4	Homo sapiens (Human)-&&-9606	Gene Symbol-&-1&-RPL4	0.4514925373134328	0.6856925418569254	73	73	4	false	RPL4	67.02739726027397	0	73	0	0.9893431926924751	false	0	RPL4	9416	0.27470244778800806
taxon:9606	3.564738292011019	5.668724988364676E-6	160398	1902	late cornified envelope 3E	gene	biological_process-&-1&-GO:0030216-&&-keratinocyte differentiation-%%-GO:0031424-&&-keratinization-%%-GO:0018149-&&-peptide cross-linking|cellular_component-&-1&-GO:0005737-&&-cytoplasm-%%-GO:0001533-&&-cornified envelope|molecular_function-&-1&-GO:0005198-&&-structural molecule activity-%%-GO:0005515-&&-protein binding	G:9606:LCE3E				LCE3E	Homo sapiens (Human)-&&-9606	Gene Symbol-&-1&-LCE3E	0.28052550231839257	0.9333333333333333	6	6	6	false	LCE3E	17.5	0	6	0	0.977502295684114	false	0	LCE3E	14	0.4861111111111111
taxon:9606	4.112947658402204	0.0	176782	1902	UDP glucuronosyltransferase family 2 member B7	gene	biological_process-&-1&-GO:0008209-&&-androgen metabolic process-%%-GO:0006629-&&-lipid metabolic process-%%-GO:0052695-&&-cellular glucuronidation|cellular_component-&-1&-GO:0043231-&&-intracellular membrane-bounded organelle-%%-GO:0016021-&&-integral component of membrane-%%-GO:0070062-&&-extracellular exosome-%%-GO:0031090-&&-organelle membrane-%%-GO:0016020-&&-membrane-%%-GO:0005789-&&-endopl…	G:9606:UGT2B7			KEGG-&-1&-hsa00860-&&-Porphyrin and chlorophyll metabolism-%%-hsa00053-&&-Ascorbate and aldarate metabolism-%%-hsa00140-&&-Steroid hormone biosynthesis-%%-hsa00830-&&-Retinol metabolism-%%-hsa01100-&&-Metabolic pathways-%%-hsa05204-&&-Chemical carcinogenesis-%%-hsa00980-&&-Metabolism of xenobiotics by cytochrome P450-%%-hsa00983-&&-Drug metabolism - other enzymes-%%-hsa00982-&&-Drug metabolism - …	UGT2B7	Homo sapiens (Human)-&&-9606	Gene Symbol-&-1&-UGT2B7	0.24313462826523777	0.0	1	1	6	false	UGT2B7	4.0	0	1	0	0.9726934415929631	false	0	UGT2B7	0	0.0
taxon:9606	2.1294765840220387	0.035412973246414896	180878	1902	growth factor receptor bound protein 2	gene	biological_process-&-1&-GO:0007267-&&-cell-cell signaling-%%-GO:0051291-&&-protein heterooligomerization-%%-GO:0061024-&&-membrane organization-%%-GO:0008286-&&-insulin receptor signaling pathway-%%-GO:0036092-&&-phosphatidylinositol-3-phosphate biosynthetic process-%%-GO:0038083-&&-peptidyl-tyrosine autophosphorylation-%%-GO:0045087-&&-innate immune response-%%-GO:0043408-&&-regulation of MAPK c…	G:9606:GRB2			KEGG-&-1&-hsa04630-&&-JAK-STAT signaling pathway-%%-hsa05213-&&-Endometrial cancer-%%-hsa04062-&&-Chemokine signaling pathway-%%-hsa04010-&&-MAPK signaling pathway-%%-hsa04540-&&-Gap junction-%%-hsa04068-&&-FoxO signaling pathway-%%-hsa01522-&&-Endocrine resistance-%%-hsa05226-&&-Gastric cancer-%%-hsa04072-&&-Phospholipase D signaling pathway-%%-hsa01521-&&-EGFR tyrosine kinase inhibitor resistan…	GRB2	Homo sapiens (Human)-&&-9606	Gene Symbol-&-1&-GRB2	0.46959896507115134	0.19730639730639732	57	56	4	false	GRB2	35.07272727272727	0	56	0	0.9900923106664733	false	1	GRB2	44870	0.12928547467292856
taxon:9606	3.6887052341597797	0.0	160399	1902	late cornified envelope 3C	gene	biological_process-&-1&-GO:0030216-&&-keratinocyte differentiation-%%-GO:0031424-&&-keratinization-%%-GO:0018149-&&-peptide cross-linking|cellular_component-&-1&-GO:0005737-&&-cytoplasm-%%-GO:0001533-&&-cornified envelope|molecular_function-&-1&-GO:0005198-&&-structural molecule activity-%%-GO:0005515-&&-protein binding	G:9606:LCE3C				LCE3C	Homo sapiens (Human)-&&-9606	Gene Symbol-&-1&-LCE3C	0.2710978342046303	1.0	2	2	6	false	LCE3C	24.0	0	2	0	0.9764148663670195	false	0	LCE3C	0	0.75
taxon:9606	3.0165289256198347	0.005509641873278237	165011	1902	ring finger protein 19B	gene	biological_process-&-1&-GO:0032436-&&-positive regulation of proteasomal ubiquitin-dependent protein catabolic process-%%-GO:0000209-&&-protein polyubiquitination-%%-GO:0042787-&&-protein ubiquitination involved in ubiquitin-dependent protein catabolic process-%%-GO:0002250-&&-adaptive immune response|cellular_component-&-1&-GO:0000151-&&-ubiquitin ligase complex-%%-GO:0016021-&&-integral compone…	G:9606:RNF19B				RNF19B	Homo sapiens (Human)-&&-9606	Gene Symbol-&-1&-RNF19B	0.3315068493150685	0.0	2	2	5	false	RNF19B	37.0	0	2	0	0.9823111497752646	false	0	RNF19B	4484	0.5
taxon:9606	2.4214876033057853	0.004229787965326015	180372	1902	hydroxysteroid 17-beta dehydrogenase 10	gene	biological_process-&-1&-GO:0009083-&&-branched-chain amino acid catabolic process-%%-GO:0070901-&&-mitochondrial tRNA methylation-%%-GO:0006629-&&-lipid metabolic process-%%-GO:0055114-&&-oxidation-reduction process-%%-GO:0090646-&&-mitochondrial tRNA processing|cellular_component-&-1&-GO:0005737-&&-cytoplasm-%%-GO:0005739-&&-mitochondrion-%%-GO:0005759-&&-mitochondrial matrix-%%-GO:0005886-&&-pl…	G:9606:HSD17B10			KEGG-&-1&-hsa01100-&&-Metabolic pathways-%%-hsa00280-&&-Valine, leucine and isoleucine degradation-%%-hsa05010-&&-Alzheimer disease	HSD17B10	Homo sapiens (Human)-&&-9606	Gene Symbol-&-1&-HSD17B10	0.4129692832764505	0.2571428571428571	17	16	5	false	HSD17B10	50.733333333333334	0	16	0	0.9875308104973176	false	1	HSD17B10	6322	0.22720478325859492
taxon:9606	4.022038567493113	0.0	181397	1902	dipeptidyl peptidase 4	gene	biological_process-&-1&-GO:0008284-&&-positive regulation of cell proliferation-%%-GO:0031295-&&-T cell costimulation-%%-GO:0050796-&&-regulation of insulin secretion-%%-GO:0006508-&&-proteolysis-%%-GO:0046718-&&-viral entry into host cell-%%-GO:0033632-&&-regulation of cell-cell adhesion mediated by integrin-%%-GO:0036343-&&-psychomotor behavior-%%-GO:0010716-&&-negative regulation of extracellu…	G:9606:DPP4			KEGG-&-1&-hsa04974-&&-Protein digestion and absorption	DPP4	Homo sapiens (Human)-&&-9606	Gene Symbol-&-1&-DPP4	0.24863013698630135	1.0	4	3	6	false	DPP4	10.5	0	3	0	0.9734908897588324	false	1	DPP4	0	0.5526315789473685
taxon:9606	2.8622589531680442	0.0026324926156171694	178845	1902	cytochrome p450 oxidoreductase	gene	biological_process-&-1&-GO:0006805-&&-xenobiotic metabolic process-%%-GO:0009437-&&-carnitine metabolic process-%%-GO:0003420-&&-regulation of growth plate cartilage chondrocyte proliferation-%%-GO:0055114-&&-oxidation-reduction process-%%-GO:0090031-&&-positive regulation of steroid hormone biosynthetic process-%%-GO:0070988-&&-demethylation-%%-GO:0019395-&&-fatty acid oxidation-%%-GO:0032770-&&…	G:9606:POR				POR	Homo sapiens (Human)-&&-9606	Gene Symbol-&-1&-POR	0.34937439846005774	0.3333333333333333	4	4	5	false	POR	34.0	0	4	0	0.9836643951476488	false	0	POR	2600	0.272
taxon:9606	2.2451790633608817	0.01117385097913149	173217	1902	ribosomal protein L13a	gene	biological_process-&-1&-GO:0071346-&&-cellular response to interferon-gamma-%%-GO:0006412-&&-translation-%%-GO:0017148-&&-negative regulation of translation-%%-GO:0006413-&&-translational initiation-%%-GO:1901194-&&-negative regulation of formation of translation preinitiation complex-%%-GO:0019083-&&-viral transcription-%%-GO:0006364-&&-rRNA processing-%%-GO:0006614-&&-SRP-dependent cotranslatio…	G:9606:RPL13A			KEGG-&-1&-hsa03010-&&-Ribosome	RPL13A	Homo sapiens (Human)-&&-9606	Gene Symbol-&-1&-RPL13A	0.44539877300613495	0.7624167946748592	63	63	4	false	RPL13A	69.04761904761905	0	63	0	0.9890773766371853	false	0	RPL13A	19162	0.29250739843960183
taxon:9606	2.997245179063361	0.011149923654592542	167079	1902	keratin associated protein 4-12	gene	cellular_component-&-1&-GO:0045095-&&-keratin filament|molecular_function-&-1&-GO:0005515-&&-protein binding	G:9606:KRTAP4-12				KRTAP4-12	Homo sapiens (Human)-&&-9606	Gene Symbol-&-1&-KRTAP4-12	0.3336397058823529	0.3202614379084967	20	19	6	false	KRTAP4-12	12.38888888888889	0	19	0	0.9824803054468126	false	1	KRTAP4-12	19424	0.13142174432497014
taxon:9606	3.6997245179063363	0.0	181927	1902	complement C5	gene	biological_process-&-1&-GO:0010951-&&-negative regulation of endopeptidase activity-%%-GO:0045766-&&-positive regulation of angiogenesis-%%-GO:0010575-&&-positive regulation of vascular endothelial growth factor production-%%-GO:0060326-&&-cell chemotaxis-%%-GO:0001701-&&-in utero embryonic development-%%-GO:0006956-&&-complement activation-%%-GO:0090197-&&-positive regulation of chemokine secret…	G:9606:C5			KEGG-&-1&-hsa05322-&&-Systemic lupus erythematosus-%%-hsa04080-&&-Neuroactive ligand-receptor interaction-%%-hsa05168-&&-Herpes simplex infection-%%-hsa05020-&&-Prion diseases-%%-hsa05150-&&-Staphylococcus aureus infection-%%-hsa04610-&&-Complement and coagulation cascades-%%-hsa05133-&&-Pertussis	C5	Homo sapiens (Human)-&&-9606	Gene Symbol-&-1&-C5	0.27029039463886817	0.0	3	2	5	false	C5	10.0	0	2	0	0.9763182059832778	false	1	C5	0	0.0
taxon:9606	2.7024793388429753	0.0064937562749644625	181925	1902	complement C6	gene	biological_process-&-1&-GO:0045087-&&-innate immune response-%%-GO:0045766-&&-positive regulation of angiogenesis-%%-GO:0001970-&&-positive regulation of activation of membrane attack complex-%%-GO:0001701-&&-in utero embryonic development-%%-GO:0019835-&&-cytolysis-%%-GO:0006956-&&-complement activation-%%-GO:0006958-&&-complement activation, classical pathway-%%-GO:0030449-&&-regulation of comp…	G:9606:C6	C6	true	KEGG-&-1&-hsa05322-&&-Systemic lupus erythematosus-%%-hsa05020-&&-Prion diseases-%%-hsa04610-&&-Complement and coagulation cascades	C6	Homo sapiens (Human)-&&-9606	Gene Symbol-&-1&-C6	0.37003058103975534	0.24444444444444444	10	10	4	false	C6	26.2	0	10	0	0.9850659707119037	false	0	C6	7234	0.16709677419354838
taxon:9606	2.520661157024793	7.077833115892178E-4	179882	1902	mago homolog, exon junction complex core component	gene	biological_process-&-1&-GO:0000184-&&-nuclear-transcribed mRNA catabolic process, nonsense-mediated decay-%%-GO:0031124-&&-mRNA 3'-end processing-%%-GO:0006405-&&-RNA export from nucleus-%%-GO:0006417-&&-regulation of translation-%%-GO:0000381-&&-regulation of alternative mRNA splicing, via spliceosome-%%-GO:0006369-&&-termination of RNA polymerase II transcription-%%-GO:0000398-&&-mRNA splicing,…	G:9606:MAGOH			KEGG-&-1&-hsa03013-&&-RNA transport-%%-hsa03040-&&-Spliceosome-%%-hsa03015-&&-mRNA surveillance pathway	MAGOH	Homo sapiens (Human)-&&-9606	Gene Symbol-&-1&-MAGOH	0.39672131147540984	0.578494623655914	33	32	5	false	MAGOH	62.806451612903224	0	32	0	0.9866608670436422	false	1	MAGOH	2266	0.3140322580645161
taxon:9606	3.6363636363636362	0.0	173736	1902	mitogen-activated protein kinase binding protein 1	gene	biological_process-&-1&-GO:0008380-&&-RNA splicing|cellular_component-&-1&-GO:0071011-&&-precatalytic spliceosome-%%-GO:0071013-&&-catalytic step 2 spliceosome-%%-GO:0005682-&&-U5 snRNP|molecular_function-&-1&-GO:0005515-&&-protein binding	G:9606:MAPKBP1				MAPKBP1	Homo sapiens (Human)-&&-9606	Gene Symbol-&-1&-MAPKBP1	0.275	1.0	4	4	6	false	MAPKBP1	18.5	0	4	0	0.9768740031897927	false	0	MAPKBP1	0	0.5606060606060606
taxon:9606	3.7493112947658402	0.0	145582	1902	KIF25 antisense RNA 1	gene	biological_process-&-1&-GO:0008150-&&-biological_process|cellular_component-&-1&-GO:0005575-&&-cellular_component|molecular_function-&-1&-GO:0003674-&&-molecular_function-%%-GO:0005515-&&-protein binding	G:9606:KIF25-AS1				KIF25-AS1	Homo sapiens (Human)-&&-9606	Gene Symbol-&-1&-KIF25-AS1	0.26671565025716387	0.0	1	1	6	false	KIF25-AS1	29.0	0	1	0	0.97588323425644	false	0	KIF25-AS1	0	0.0
taxon:9606	2.796143250688705	3.9240348095955863E-4	171692	1902	ubiquitin specific peptidase 53	gene	biological_process-&-1&-GO:0001508-&&-action potential-%%-GO:0007605-&&-sensory perception of sound-%%-GO:0016579-&&-protein deubiquitination-%%-GO:0010996-&&-response to auditory stimulus-%%-GO:0008150-&&-biological_process-%%-GO:0051402-&&-neuron apoptotic process|cellular_component-&-1&-GO:0005575-&&-cellular_component-%%-GO:0005923-&&-bicellular tight junction|molecular_function-&-1&-GO:00364…	G:9606:USP53				USP53	Homo sapiens (Human)-&&-9606	Gene Symbol-&-1&-USP53	0.35763546798029555	0.0	3	3	5	false	USP53	57.333333333333336	0	3	0	0.9842443574500991	false	0	USP53	382	0.378076062639821
taxon:9606	2.3360881542699725	0.003108878083699146	182445	1902	arrestin beta 2	gene	biological_process-&-1&-GO:0002032-&&-desensitization of G-protein coupled receptor protein signaling pathway by arrestin-%%-GO:2000573-&&-positive regulation of DNA biosynthetic process-%%-GO:0015031-&&-protein transport-%%-GO:0007628-&&-adult walking behavior-%%-GO:0032088-&&-negative regulation of NF-kappaB transcription factor activity-%%-GO:0010628-&&-positive regulation of gene expression-%…	G:9606:ARRB2			KEGG-&-1&-hsa04926-&&-Relaxin signaling pathway-%%-hsa04728-&&-Dopaminergic synapse-%%-hsa04740-&&-Olfactory transduction-%%-hsa05032-&&-Morphine addiction-%%-hsa04062-&&-Chemokine signaling pathway-%%-hsa04010-&&-MAPK signaling pathway-%%-hsa04144-&&-Endocytosis-%%-hsa04340-&&-Hedgehog signaling pathway-%%-hsa04928-&&-Parathyroid hormone synthesis, secretion and action	ARRB2	Homo sapiens (Human)-&&-9606	Gene Symbol-&-1&-ARRB2	0.42806603773584906	0.43410852713178294	43	43	5	false	ARRB2	56.093023255813954	0	43	0	0.9882799284713161	false	0	ARRB2	6608	0.2471058293207663
taxon:9606	2.6997245179063363	1.22102050358155E-4	179885	1902	MAGE family member B2	gene	molecular_function-&-1&-GO:0005515-&&-protein binding	G:9606:MAGEB2				MAGEB2	Homo sapiens (Human)-&&-9606	Gene Symbol-&-1&-MAGEB2	0.3704081632653061	0.7543859649122807	19	19	5	false	MAGEB2	71.42105263157895	0	19	0	0.9850901358078392	false	0	MAGEB2	360	0.4325358851674641
taxon:9606	2.994490358126722	0.0	181938	1902	complement C1r	gene	biological_process-&-1&-GO:0045087-&&-innate immune response-%%-GO:0006956-&&-complement activation-%%-GO:0006508-&&-proteolysis-%%-GO:0006955-&&-immune response-%%-GO:0006958-&&-complement activation, classical pathway|cellular_component-&-1&-GO:0005576-&&-extracellular region-%%-GO:0070062-&&-extracellular exosome-%%-GO:0072562-&&-blood microparticle|molecular_function-&-1&-GO:0004252-&&-serine…	G:9606:C1R			KEGG-&-1&-hsa05322-&&-Systemic lupus erythematosus-%%-hsa05150-&&-Staphylococcus aureus infection-%%-hsa04610-&&-Complement and coagulation cascades-%%-hsa04145-&&-Phagosome-%%-hsa05133-&&-Pertussis	C1R	Homo sapiens (Human)-&&-9606	Gene Symbol-&-1&-C1R	0.33394664213431463	1.0	4	3	5	false	C1R	53.5	0	3	0	0.982504470542748	false	1	C1R	0	0.535
taxon:9606	3.53168044077135	0.0	182454	1902	ras homolog family member H	gene	biological_process-&-1&-GO:0006355-&&-regulation of transcription, DNA-templated-%%-GO:0034260-&&-negative regulation of GTPase activity-%%-GO:0007264-&&-small GTPase mediated signal transduction-%%-GO:0030217-&&-T cell differentiation-%%-GO:0042326-&&-negative regulation of phosphorylation-%%-GO:0045576-&&-mast cell activation-%%-GO:0043124-&&-negative regulation of I-kappaB kinase/NF-kappaB sig…	G:9606:RHOH			KEGG-&-1&-hsa04670-&&-Leukocyte transendothelial migration	RHOH	Homo sapiens (Human)-&&-9606	Gene Symbol-&-1&-RHOH	0.2831513260530421	1.0	2	2	6	false	RHOH	11.0	0	2	0	0.977792276835339	false	0	RHOH	0	0.55
taxon:9606	2.994490358126722	0.009808236176476815	182455	1902	Rho GDP dissociation inhibitor gamma	gene	biological_process-&-1&-GO:0007162-&&-negative regulation of cell adhesion-%%-GO:0032880-&&-regulation of protein localization-%%-GO:0007266-&&-Rho protein signal transduction-%%-GO:0043547-&&-positive regulation of GTPase activity-%%-GO:0051056-&&-regulation of small GTPase mediated signal transduction|cellular_component-&-1&-GO:0005829-&&-cytosol-%%-GO:0016020-&&-membrane-%%-GO:0031410-&&-cytop…	G:9606:ARHGDIG	Arhgdig	true	KEGG-&-1&-hsa04962-&&-Vasopressin-regulated water reabsorption-%%-hsa04722-&&-Neurotrophin signaling pathway	ARHGDIG	Homo sapiens (Human)-&&-9606	Gene Symbol-&-1&-ARHGDIG	0.33394664213431463	0.09090909090909091	12	12	5	false	Arhgdig	9.0	0	12	0	0.982504470542748	false	0	Arhgdig	13236	0.11936936936936937
taxon:9606	4.658402203856749	0.0	176827	1902	TYRO protein tyrosine kinase binding protein	gene	biological_process-&-1&-GO:0035556-&&-intracellular signal transduction-%%-GO:0045087-&&-innate immune response-%%-GO:0043312-&&-neutrophil degranulation-%%-GO:0050776-&&-regulation of immune response-%%-GO:0007165-&&-signal transduction-%%-GO:0006968-&&-cellular defense response-%%-GO:2001204-&&-regulation of osteoclast development-%%-GO:0007229-&&-integrin-mediated signaling pathway-%%-GO:00022…	G:9606:TYROBP			KEGG-&-1&-hsa04650-&&-Natural killer cell mediated cytotoxicity-%%-hsa04380-&&-Osteoclast differentiation	TYROBP	Homo sapiens (Human)-&&-9606	Gene Symbol-&-1&-TYROBP	0.21466587817859256	0.0	1	1	7	false	TYROBP	3.0	0	1	0	0.9679087525977478	false	0	TYROBP	0	0.0
taxon:9606	3.396694214876033	5.503543428724469E-4	164027	1902	coiled-coil domain containing 155	gene	biological_process-&-1&-GO:0051225-&&-spindle assembly-%%-GO:0048477-&&-oogenesis-%%-GO:0007283-&&-spermatogenesis-%%-GO:0090220-&&-chromosome localization to nuclear envelope involved in homologous chromosome segregation-%%-GO:0034397-&&-telomere localization-%%-GO:0000724-&&-double-strand break repair via homologous recombination-%%-GO:0007129-&&-synapsis-%%-GO:0051653-&&-spindle localization-%…	G:9606:CCDC155				CCDC155	Homo sapiens (Human)-&&-9606	Gene Symbol-&-1&-CCDC155	0.2944038929440389	0.3333333333333333	3	3	6	false	CCDC155	9.0	0	3	0	0.9789763665361751	false	0	CCDC155	374	0.37681159420289856
taxon:9606	3.9917355371900825	0.0	182462	1902	ras homolog family member G	gene	biological_process-&-1&-GO:0008284-&&-positive regulation of cell proliferation-%%-GO:0016601-&&-Rac protein signal transduction-%%-GO:0030168-&&-platelet activation-%%-GO:0043312-&&-neutrophil degranulation-%%-GO:0030036-&&-actin cytoskeleton organization-%%-GO:1900027-&&-regulation of ruffle assembly-%%-GO:0045893-&&-positive regulation of transcription, DNA-templated-%%-GO:0090004-&&-positive …	G:9606:RHOG			KEGG-&-1&-hsa05100-&&-Bacterial invasion of epithelial cells-%%-hsa05131-&&-Shigellosis-%%-hsa05132-&&-Salmonella infection	RHOG	Homo sapiens (Human)-&&-9606	Gene Symbol-&-1&-RHOG	0.2505175983436853	0.0	1	1	6	false	RHOG	12.0	0	1	0	0.9737567058141221	false	0	RHOG	0	0.0
taxon:9606	2.325068870523416	0.00623894825963977	182975	1902	ABL proto-oncogene 1, non-receptor tyrosine kinase	gene	biological_process-&-1&-GO:0060020-&&-Bergmann glial cell differentiation-%%-GO:1904528-&&-positive regulation of microtubule binding-%%-GO:0045931-&&-positive regulation of mitotic cell cycle-%%-GO:1900275-&&-negative regulation of phospholipase C activity-%%-GO:0045087-&&-innate immune response-%%-GO:0006355-&&-regulation of transcription, DNA-templated-%%-GO:2001020-&&-regulation of response t…	G:9606:ABL1			KEGG-&-1&-hsa05220-&&-Chronic myeloid leukemia-%%-hsa04012-&&-ErbB signaling pathway-%%-hsa05416-&&-Viral myocarditis-%%-hsa05130-&&-Pathogenic Escherichia coli infection-%%-hsa05206-&&-MicroRNAs in cancer-%%-hsa04014-&&-Ras signaling pathway-%%-hsa04722-&&-Neurotrophin signaling pathway-%%-hsa04360-&&-Axon guidance-%%-hsa05200-&&-Pathways in cancer-%%-hsa05131-&&-Shigellosis-%%-hsa04110-&&-Cell …	ABL1	Homo sapiens (Human)-&&-9606	Gene Symbol-&-1&-ABL1	0.43009478672985785	0.2554112554112554	24	23	4	false	ABL1	35.5	0	23	0	0.9883765888550579	false	1	ABL1	9100	0.14452690166975882
taxon:9606	3.771349862258953	0.0	179900	1902	MAF bZIP transcription factor G	gene	biological_process-&-1&-GO:0030534-&&-adult behavior-%%-GO:0042127-&&-regulation of cell proliferation-%%-GO:0001701-&&-in utero embryonic development-%%-GO:0030641-&&-regulation of cellular pH-%%-GO:0006355-&&-regulation of transcription, DNA-templated-%%-GO:0045604-&&-regulation of epidermal cell differentiation-%%-GO:0010628-&&-positive regulation of gene expression-%%-GO:0007596-&&-blood coag…	G:9606:MAFG				MAFG	Homo sapiens (Human)-&&-9606	Gene Symbol-&-1&-MAFG	0.26515704894083275	0.0	3	2	6	false	MAFG	15.0	0	2	0	0.9756899134889565	false	1	MAFG	0	0.0
taxon:9606	3.190082644628099	0.0	169149	1902	epididymal peptidase inhibitor	gene	biological_process-&-1&-GO:0010951-&&-negative regulation of endopeptidase activity-%%-GO:0051259-&&-protein oligomerization-%%-GO:1901318-&&-negative regulation of flagellated sperm motility-%%-GO:0042742-&&-defense response to bacterium-%%-GO:0019730-&&-antimicrobial humoral response-%%-GO:0010466-&&-negative regulation of peptidase activity-%%-GO:0090281-&&-negative regulation of calcium ion i…	G:9606:EPPIN				EPPIN	Homo sapiens (Human)-&&-9606	Gene Symbol-&-1&-EPPIN	0.3134715025906736	1.0	2	2	5	false	EPPIN	20.5	0	2	0	0.9807887487313324	false	0	EPPIN	0	0.5694444444444444
taxon:9606	2.680440771349862	8.718566976833784E-5	182978	1902	ATP binding cassette subfamily B member 7	gene	biological_process-&-1&-GO:0055085-&&-transmembrane transport-%%-GO:0006810-&&-transport-%%-GO:0015886-&&-heme transport-%%-GO:0006879-&&-cellular iron ion homeostasis|cellular_component-&-1&-GO:0016021-&&-integral component of membrane-%%-GO:0005743-&&-mitochondrial inner membrane|molecular_function-&-1&-GO:0005524-&&-ATP binding-%%-GO:0042626-&&-ATPase activity, coupled to transmembrane movemen…	G:9606:ABCB7			KEGG-&-1&-hsa02010-&&-ABC transporters	ABCB7	Homo sapiens (Human)-&&-9606	Gene Symbol-&-1&-ABCB7	0.37307297019527236	0.3333333333333333	4	4	5	false	ABCB7	63.0	0	4	0	0.9852592914793872	false	0	ABCB7	280	0.3648255813953488
taxon:9606	2.606060606060606	0.005478694782729063	182466	1902	ras homolog family member A	gene	biological_process-&-1&-GO:0036089-&&-cleavage furrow formation-%%-GO:0071902-&&-positive regulation of protein serine/threonine kinase activity-%%-GO:0033688-&&-regulation of osteoblast proliferation-%%-GO:0060193-&&-positive regulation of lipase activity-%%-GO:0060071-&&-Wnt signaling pathway, planar cell polarity pathway-%%-GO:0050771-&&-negative regulation of axonogenesis-%%-GO:0043931-&&-oss…	G:9606:RHOA			KEGG-&-1&-hsa04071-&&-Sphingolipid signaling pathway-%%-hsa04062-&&-Chemokine signaling pathway-%%-hsa04144-&&-Endocytosis-%%-hsa04022-&&-cGMP-PKG signaling pathway-%%-hsa04810-&&-Regulation of actin cytoskeleton-%%-hsa04072-&&-Phospholipase D signaling pathway-%%-hsa04921-&&-Oxytocin signaling pathway-%%-hsa04972-&&-Pancreatic secretion-%%-hsa04660-&&-T cell receptor signaling pathway-%%-hsa0435…	RHOA	Homo sapiens (Human)-&&-9606	Gene Symbol-&-1&-RHOA	0.38372093023255816	0.15555555555555556	12	11	5	false	RHOA	34.1	0	11	0	0.9859117490696437	false	1	RHOA	6012	0.18626373626373627
taxon:9606	2.5482093663911844	0.002255943594456689	170177	1902	PIN2/TERF1 interacting, telomerase inhibitor 1	gene	biological_process-&-1&-GO:0051974-&&-negative regulation of telomerase activity-%%-GO:1902570-&&-protein localization to nucleolus-%%-GO:0007004-&&-telomere maintenance via telomerase-%%-GO:0051972-&&-regulation of telomerase activity-%%-GO:1904751-&&-positive regulation of protein localization to nucleolus-%%-GO:0007080-&&-mitotic metaphase plate congression-%%-GO:1904744-&&-positive regulation…	G:9606:PINX1				PINX1	Homo sapiens (Human)-&&-9606	Gene Symbol-&-1&-PINX1	0.3924324324324325	0.5333333333333333	31	31	5	false	PINX1	54.806451612903224	0	31	0	0.9864192160842878	false	0	PINX1	4410	0.289810547875064
taxon:9606	3.1983471074380163	8.918113404541408E-5	182465	1902	ras homolog family member B	gene	biological_process-&-1&-GO:0030168-&&-platelet activation-%%-GO:0030334-&&-regulation of cell migration-%%-GO:0010595-&&-positive regulation of endothelial cell migration-%%-GO:0045786-&&-negative regulation of cell cycle-%%-GO:0001525-&&-angiogenesis-%%-GO:0007266-&&-Rho protein signal transduction-%%-GO:0070301-&&-cellular response to hydrogen peroxide-%%-GO:0045766-&&-positive regulation of an…	G:9606:RHOB				RHOB	Homo sapiens (Human)-&&-9606	Gene Symbol-&-1&-RHOB	0.31266149870801035	0.3333333333333333	3	3	6	false	RHOB	21.666666666666668	0	3	0	0.9807162534435262	false	0	RHOB	156	0.35555555555555557
taxon:9606	2.958677685950413	0.0014194079374141115	179398	1902	meprin A subunit alpha	gene	biological_process-&-1&-GO:0007586-&&-digestion-%%-GO:0006508-&&-proteolysis|cellular_component-&-1&-GO:0070062-&&-extracellular exosome-%%-GO:0005615-&&-extracellular space-%%-GO:0005887-&&-integral component of plasma membrane-%%-GO:0017090-&&-meprin A complex|molecular_function-&-1&-GO:0008270-&&-zinc ion binding-%%-GO:0004222-&&-metalloendopeptidase activity-%%-GO:0005515-&&-protein binding	G:9606:MEP1A			KEGG-&-1&-hsa04974-&&-Protein digestion and absorption	MEP1A	Homo sapiens (Human)-&&-9606	Gene Symbol-&-1&-MEP1A	0.33798882681564246	0.6666666666666666	5	4	5	false	MEP1A	37.0	0	4	0	0.9828186167899086	false	1	MEP1A	5748	0.3523809523809524
taxon:9606	2.2479338842975207	0.009271532784895998	178372	1902	ring finger protein 2	gene	biological_process-&-1&-GO:0001702-&&-gastrulation with mouth forming second-%%-GO:0000122-&&-negative regulation of transcription from RNA polymerase II promoter-%%-GO:0043433-&&-negative regulation of sequence-specific DNA binding transcription factor activity-%%-GO:0036353-&&-histone H2A-K119 monoubiquitination-%%-GO:0007281-&&-germ cell development-%%-GO:0009948-&&-anterior/posterior axis spe…	G:9606:RNF2				RNF2	Homo sapiens (Human)-&&-9606	Gene Symbol-&-1&-RNF2	0.44485294117647056	0.3344632768361582	62	61	4	false	RNF2	50.733333333333334	0	61	0	0.9890532115412498	false	1	RNF2	19206	0.21131944444444445
taxon:9606	2.3581267217630852	7.63693410128375E-4	177348	1902	t-complex 1	gene	biological_process-&-1&-GO:0006457-&&-protein folding-%%-GO:1904874-&&-positive regulation of telomerase RNA localization to Cajal body-%%-GO:0050821-&&-protein stabilization-%%-GO:0007021-&&-tubulin complex assembly-%%-GO:1901998-&&-toxin transport-%%-GO:0051973-&&-positive regulation of telomerase activity-%%-GO:0032212-&&-positive regulation of telomere maintenance via telomerase-%%-GO:0044053…	G:9606:TCP1				TCP1	Homo sapiens (Human)-&&-9606	Gene Symbol-&-1&-TCP1	0.4240654205607477	0.5138339920948617	23	23	5	false	TCP1	56.34782608695652	0	23	0	0.9880866077038326	false	0	TCP1	3516	0.23576496270693106
taxon:9606	2.958677685950413	0.0014194079374141115	179397	1902	meprin A subunit beta	gene	biological_process-&-1&-GO:1901998-&&-toxin transport-%%-GO:0007586-&&-digestion-%%-GO:0006954-&&-inflammatory response-%%-GO:0006508-&&-proteolysis|cellular_component-&-1&-GO:0005886-&&-plasma membrane-%%-GO:0005615-&&-extracellular space-%%-GO:0005887-&&-integral component of plasma membrane|molecular_function-&-1&-GO:0008270-&&-zinc ion binding-%%-GO:0004222-&&-metalloendopeptidase activity-%%…	G:9606:MEP1B			KEGG-&-1&-hsa04974-&&-Protein digestion and absorption	MEP1B	Homo sapiens (Human)-&&-9606	Gene Symbol-&-1&-MEP1B	0.33798882681564246	0.6666666666666666	5	4	5	false	MEP1B	37.0	0	4	0	0.9828186167899086	false	1	MEP1B	5748	0.3523809523809524
taxon:9606	3.1542699724517904	0.0018626469369960588	172234	1902	cyclin and CBS domain divalent metal cation transport mediator 3	gene	biological_process-&-1&-GO:0006811-&&-ion transport|cellular_component-&-1&-GO:0016021-&&-integral component of membrane-%%-GO:0005886-&&-plasma membrane-%%-GO:0016020-&&-membrane|molecular_function-&-1&-GO:0005515-&&-protein binding	G:9606:CNNM3				CNNM3	Homo sapiens (Human)-&&-9606	Gene Symbol-&-1&-CNNM3	0.3170305676855895	0.5	4	4	6	false	CNNM3	22.25	0	4	0	0.9811028949784931	false	0	CNNM3	1728	0.38596491228070173
taxon:9606	2.212121212121212	0.014455863996775916	176334	1902	ubiquitin like 4A	gene	biological_process-&-1&-GO:0006464-&&-cellular protein modification process-%%-GO:0071816-&&-tail-anchored membrane protein insertion into ER membrane-%%-GO:0006810-&&-transport|cellular_component-&-1&-GO:0005634-&&-nucleus-%%-GO:0005737-&&-cytoplasm-%%-GO:0005829-&&-cytosol-%%-GO:0071818-&&-BAT3 complex-%%-GO:0016020-&&-membrane|molecular_function-&-1&-GO:0019787-&&-ubiquitin-like protein transf…	G:9606:UBL4A				UBL4A	Homo sapiens (Human)-&&-9606	Gene Symbol-&-1&-UBL4A	0.452054794520548	0.5245901639344263	62	62	5	false	UBL4A	60.46774193548387	0	62	0	0.9893673577884103	false	0	UBL4A	32908	0.2468071099407505
taxon:9606	2.278236914600551	0.005704223004795252	176847	1902	tubulin gamma 1	gene	biological_process-&-1&-GO:0007020-&&-microtubule nucleation-%%-GO:0097711-&&-ciliary basal body docking-%%-GO:0000226-&&-microtubule cytoskeleton organization-%%-GO:0000086-&&-G2/M transition of mitotic cell cycle-%%-GO:0031122-&&-cytoplasmic microtubule organization-%%-GO:0000212-&&-meiotic spindle organization|cellular_component-&-1&-GO:0036064-&&-ciliary basal body-%%-GO:0097730-&&-non-motile…	G:9606:TUBG1			KEGG-&-1&-hsa05165-&&-Human papillomavirus infection	TUBG1	Homo sapiens (Human)-&&-9606	Gene Symbol-&-1&-TUBG1	0.4389359129383313	0.41291727140783746	55	54	4	false	TUBG1	54.9811320754717	0	54	0	0.9887873954859601	false	1	TUBG1	12584	0.23101315998097352
taxon:9606	2.319559228650138	0.0010798738735405915	173772	1902	chaperonin containing TCP1 subunit 5	gene	biological_process-&-1&-GO:0006457-&&-protein folding-%%-GO:1904874-&&-positive regulation of telomerase RNA localization to Cajal body-%%-GO:0050821-&&-protein stabilization-%%-GO:0007339-&&-binding of sperm to zona pellucida-%%-GO:1904851-&&-positive regulation of establishment of protein localization to telomere-%%-GO:1901998-&&-toxin transport-%%-GO:0032212-&&-positive regulation of telomere …	G:9606:CCT5				CCT5	Homo sapiens (Human)-&&-9606	Gene Symbol-&-1&-CCT5	0.4311163895486936	0.4369230769230769	26	26	4	false	CCT5	55.38461538461539	0	26	0	0.9884249190469286	false	0	CCT5	4624	0.2260596546310832
taxon:9606	3.005509641873278	6.196708977422924E-4	182988	1902	serpin family A member 3	gene	biological_process-&-1&-GO:0010951-&&-negative regulation of endopeptidase activity-%%-GO:0006954-&&-inflammatory response-%%-GO:0030277-&&-maintenance of gastrointestinal epithelium-%%-GO:0043312-&&-neutrophil degranulation-%%-GO:0006953-&&-acute-phase response-%%-GO:0002576-&&-platelet degranulation-%%-GO:0019216-&&-regulation of lipid metabolic process|cellular_component-&-1&-GO:0034774-&&-sec…	G:9606:SERPINA3				SERPINA3	Homo sapiens (Human)-&&-9606	Gene Symbol-&-1&-SERPINA3	0.3327222731439047	0.3333333333333333	6	5	5	false	SERPINA3	19.5	0	5	0	0.9824078101590064	false	1	SERPINA3	468	0.275
taxon:9606	4.024793388429752	0.0	178898	1902	pro-melanin concentrating hormone	gene	biological_process-&-1&-GO:0007268-&&-chemical synaptic transmission-%%-GO:0007283-&&-spermatogenesis-%%-GO:0030154-&&-cell differentiation-%%-GO:0007218-&&-neuropeptide signaling pathway-%%-GO:0007275-&&-multicellular organism development-%%-GO:0007631-&&-feeding behavior|cellular_component-&-1&-GO:0005576-&&-extracellular region-%%-GO:0005634-&&-nucleus|molecular_function-&-1&-GO:0030354-&&-mel…	G:9606:PMCH			KEGG-&-1&-hsa04080-&&-Neuroactive ligand-receptor interaction	PMCH	Homo sapiens (Human)-&&-9606	Gene Symbol-&-1&-PMCH	0.24845995893223818	0.0	1	1	6	false	PMCH	19.0	0	1	0	0.9734667246628969	false	0	PMCH	0	0.0
taxon:9606	2.520661157024793	0.004435797008210896	176336	1902	N(alpha)-acetyltransferase 10, NatA catalytic subunit	gene	biological_process-&-1&-GO:0006323-&&-DNA packaging-%%-GO:0018002-&&-N-terminal peptidyl-glutamic acid acetylation-%%-GO:0017198-&&-N-terminal peptidyl-serine acetylation-%%-GO:0006474-&&-N-terminal protein amino acid acetylation-%%-GO:0006475-&&-internal protein amino acid acetylation-%%-GO:0006473-&&-protein acetylation|cellular_component-&-1&-GO:0005737-&&-cytoplasm-%%-GO:0005829-&&-cytosol-%%…	G:9606:NAA10				NAA10	Homo sapiens (Human)-&&-9606	Gene Symbol-&-1&-NAA10	0.39672131147540984	0.21428571428571427	10	9	5	false	NAA10	41.5	0	9	0	0.9866608670436422	false	1	NAA10	5312	0.19642857142857142
taxon:9606	2.8292011019283745	1.611887007662486E-4	173782	1902	sirtuin 2	gene	biological_process-&-1&-GO:0010801-&&-negative regulation of peptidyl-threonine phosphorylation-%%-GO:0007096-&&-regulation of exit from mitosis-%%-GO:0045599-&&-negative regulation of fat cell differentiation-%%-GO:0045892-&&-negative regulation of transcription, DNA-templated-%%-GO:0006476-&&-protein deacetylation-%%-GO:0051301-&&-cell division-%%-GO:0071872-&&-cellular response to epinephrine …	G:9606:SIRT2				SIRT2	Homo sapiens (Human)-&&-9606	Gene Symbol-&-1&-SIRT2	0.35345666991236613	0.8589743589743589	15	14	5	false	SIRT2	43.23076923076923	0	14	0	0.983954376298874	false	1	SIRT2	366	0.3351222420989863
taxon:9606	2.4738292011019283	0.0018236839094226333	179924	1902	lysozyme	gene	biological_process-&-1&-GO:0042742-&&-defense response to bacterium-%%-GO:0044267-&&-cellular protein metabolic process-%%-GO:0001895-&&-retina homeostasis-%%-GO:0043312-&&-neutrophil degranulation-%%-GO:0019835-&&-cytolysis-%%-GO:0019730-&&-antimicrobial humoral response-%%-GO:0006954-&&-inflammatory response|cellular_component-&-1&-GO:0005576-&&-extracellular region-%%-GO:1904724-&&-tertiary gr…	G:9606:LYZ			KEGG-&-1&-hsa04970-&&-Salivary secretion	LYZ	Homo sapiens (Human)-&&-9606	Gene Symbol-&-1&-LYZ	0.40423162583518935	0.3111111111111111	12	11	5	false	LYZ	52.1	0	11	0	0.9870716736745445	false	1	LYZ	2966	0.2400921658986175
taxon:9606	3.4545454545454546	0.0	170201	1902	intelectin 1	gene	biological_process-&-1&-GO:0001934-&&-positive regulation of protein phosphorylation-%%-GO:0070207-&&-protein homotrimerization-%%-GO:0046326-&&-positive regulation of glucose import-%%-GO:0019730-&&-antimicrobial humoral response-%%-GO:0009624-&&-response to nematode|cellular_component-&-1&-GO:0005576-&&-extracellular region-%%-GO:0031526-&&-brush border membrane-%%-GO:0031225-&&-anchored compon…	G:9606:ITLN1				ITLN1	Homo sapiens (Human)-&&-9606	Gene Symbol-&-1&-ITLN1	0.2894736842105263	0.0	3	2	6	false	ITLN1	26.0	0	2	0	0.9784688995215312	false	1	ITLN1	0	0.0
taxon:9606	2.286501377410468	0.00774734430283949	179422	1902	MDM2 proto-oncogene	gene	biological_process-&-1&-GO:1904707-&&-positive regulation of vascular smooth muscle cell proliferation-%%-GO:0008284-&&-positive regulation of cell proliferation-%%-GO:0071312-&&-cellular response to alkaloid-%%-GO:0045892-&&-negative regulation of transcription, DNA-templated-%%-GO:0042787-&&-protein ubiquitination involved in ubiquitin-dependent protein catabolic process-%%-GO:0042176-&&-regula…	G:9606:MDM2			KEGG-&-1&-hsa05205-&&-Proteoglycans in cancer-%%-hsa04144-&&-Endocytosis-%%-hsa04115-&&-p53 signaling pathway-%%-hsa04068-&&-FoxO signaling pathway-%%-hsa05200-&&-Pathways in cancer-%%-hsa01522-&&-Endocrine resistance-%%-hsa05219-&&-Bladder cancer-%%-hsa04625-&&-C-type lectin receptor signaling pathway-%%-hsa05169-&&-Epstein-Barr virus infection-%%-hsa05203-&&-Viral carcinogenesis-%%-hsa04151-&&-…	MDM2	Homo sapiens (Human)-&&-9606	Gene Symbol-&-1&-MDM2	0.4373493975903615	0.2930298719772404	40	39	4	false	MDM2	48.36842105263158	0	39	0	0.9887149001981538	false	1	MDM2	13508	0.19571702535691454
taxon:9606	2.677685950413223	7.215134126927425E-4	177373	1902	elongin C	gene	biological_process-&-1&-GO:0006366-&&-transcription from RNA polymerase II promoter-%%-GO:0006357-&&-regulation of transcription from RNA polymerase II promoter-%%-GO:0032968-&&-positive regulation of transcription elongation from RNA polymerase II promoter-%%-GO:0042787-&&-protein ubiquitination involved in ubiquitin-dependent protein catabolic process-%%-GO:0006368-&&-transcription elongation f…	G:9606:ELOC			KEGG-&-1&-hsa05200-&&-Pathways in cancer-%%-hsa05170-&&-Human immunodeficiency virus 1 infection-%%-hsa04066-&&-HIF-1 signaling pathway-%%-hsa05211-&&-Renal cell carcinoma-%%-hsa04120-&&-Ubiquitin mediated proteolysis	ELOC	Homo sapiens (Human)-&&-9606	Gene Symbol-&-1&-ELOC	0.3734567901234568	0.1388888888888889	9	9	5	false	ELOC	39.111111111111114	0	9	0	0.9852834565753227	false	0	ELOC	1148	0.21908349026993096
taxon:9606	2.5261707988980717	4.2690934407033093E-4	176349	1902	ubiquitin specific peptidase 11	gene	biological_process-&-1&-GO:0006511-&&-ubiquitin-dependent protein catabolic process-%%-GO:0016579-&&-protein deubiquitination|cellular_component-&-1&-GO:0005634-&&-nucleus-%%-GO:0005829-&&-cytosol-%%-GO:0005694-&&-chromosome-%%-GO:0005654-&&-nucleoplasm|molecular_function-&-1&-GO:0036459-&&-thiol-dependent ubiquitinyl hydrolase activity-%%-GO:0004843-&&-thiol-dependent ubiquitin-specific protease…	G:9606:USP11				USP11	Homo sapiens (Human)-&&-9606	Gene Symbol-&-1&-USP11	0.39585605234460197	0.3333333333333333	11	10	5	false	USP11	62.55555555555556	0	10	0	0.9866125368517712	false	1	USP11	1160	0.2945492662473795
taxon:9606	3.5950413223140494	0.0	181986	1902	cytochrome b5 type A	gene	biological_process-&-1&-GO:0055114-&&-oxidation-reduction process-%%-GO:0046686-&&-response to cadmium ion-%%-GO:1902600-&&-hydrogen ion transmembrane transport-%%-GO:0019852-&&-L-ascorbic acid metabolic process|cellular_component-&-1&-GO:0016021-&&-integral component of membrane-%%-GO:0070062-&&-extracellular exosome-%%-GO:0005829-&&-cytosol-%%-GO:0005789-&&-endoplasmic reticulum membrane-%%-GO:…	G:9606:CYB5A				CYB5A	Homo sapiens (Human)-&&-9606	Gene Symbol-&-1&-CYB5A	0.2781609195402299	1.0	2	2	6	false	CYB5A	9.5	0	2	0	0.9772364796288242	false	0	CYB5A	0	0.5588235294117647
taxon:9606	2.4573002754820936	0.05558844162640163	179936	1902	lactotransferrin	gene	biological_process-&-1&-GO:0031665-&&-negative regulation of lipopolysaccharide-mediated signaling pathway-%%-GO:0001895-&&-retina homeostasis-%%-GO:0006811-&&-ion transport-%%-GO:0032680-&&-regulation of tumor necrosis factor production-%%-GO:0071902-&&-positive regulation of protein serine/threonine kinase activity-%%-GO:1902732-&&-positive regulation of chondrocyte proliferation-%%-GO:0033690-…	G:9606:LTF	Ltf	true		LTF	Homo sapiens (Human)-&&-9606	Gene Symbol-&-1&-LTF	0.4069506726457399	0.043076923076923075	26	26	5	false	Ltf	15.153846153846153	0	26	0	0.9872166642501571	false	0	Ltf	54562	0.07344414379590258
taxon:9606	3.212121212121212	0.0	165088	1902	NADH:ubiquinone oxidoreductase subunit A11	gene	biological_process-&-1&-GO:0032981-&&-mitochondrial respiratory chain complex I assembly-%%-GO:0006120-&&-mitochondrial electron transport, NADH to ubiquinone|cellular_component-&-1&-GO:0016021-&&-integral component of membrane-%%-GO:0005739-&&-mitochondrion-%%-GO:0005747-&&-mitochondrial respiratory chain complex I-%%-GO:0005743-&&-mitochondrial inner membrane	G:9606:NDUFA11			KEGG-&-1&-hsa04714-&&-Thermogenesis-%%-hsa04723-&&-Retrograde endocannabinoid signaling-%%-hsa00190-&&-Oxidative phosphorylation-%%-hsa04932-&&-Non-alcoholic fatty liver disease (NAFLD)-%%-hsa01100-&&-Metabolic pathways-%%-hsa05016-&&-Huntington disease-%%-hsa05010-&&-Alzheimer disease-%%-hsa05012-&&-Parkinson disease	NDUFA11	Homo sapiens (Human)-&&-9606	Gene Symbol-&-1&-NDUFA11	0.3113207547169812	0.0	1	1	5	false	NDUFA11	71.0	0	1	0	0.9805954279638489	false	0	NDUFA11	0	0.0
taxon:9606	3.002754820936639	0.0019611257475108503	178918	1902	serpin family F member 2	gene	biological_process-&-1&-GO:0010951-&&-negative regulation of endopeptidase activity-%%-GO:0070374-&&-positive regulation of ERK1 and ERK2 cascade-%%-GO:0051918-&&-negative regulation of fibrinolysis-%%-GO:0006953-&&-acute-phase response-%%-GO:0045597-&&-positive regulation of cell differentiation-%%-GO:0032967-&&-positive regulation of collagen biosynthetic process-%%-GO:0048661-&&-positive regul…	G:9606:SERPINF2			KEGG-&-1&-hsa04610-&&-Complement and coagulation cascades	SERPINF2	Homo sapiens (Human)-&&-9606	Gene Symbol-&-1&-SERPINF2	0.3330275229357798	0.0	5	4	5	false	SERPINF2	33.0	0	4	0	0.9824319752549417	false	1	SERPINF2	2930	0.3404255319148936
taxon:9606	2.347107438016529	6.746953094905585E-4	174823	1902	chaperonin containing TCP1 subunit 2	gene	biological_process-&-1&-GO:0006457-&&-protein folding-%%-GO:1904874-&&-positive regulation of telomerase RNA localization to Cajal body-%%-GO:0051086-&&-chaperone mediated protein folding independent of cofactor-%%-GO:0050821-&&-protein stabilization-%%-GO:1901998-&&-toxin transport-%%-GO:0051131-&&-chaperone-mediated protein complex assembly-%%-GO:0051973-&&-positive regulation of telomerase act…	G:9606:CCT2				CCT2	Homo sapiens (Human)-&&-9606	Gene Symbol-&-1&-CCT2	0.426056338028169	0.5362318840579711	24	24	4	false	CCT2	58.166666666666664	0	24	0	0.9881832680875743	false	0	CCT2	3414	0.2423611111111111
taxon:9606	2.1790633608815426	0.02070395968866777	170724	1902	sirtuin 7	gene	biological_process-&-1&-GO:0070932-&&-histone H3 deacetylation-%%-GO:0007072-&&-positive regulation of transcription involved in exit from mitosis-%%-GO:0070933-&&-histone H4 deacetylation-%%-GO:0009303-&&-rRNA transcription-%%-GO:0000122-&&-negative regulation of transcription from RNA polymerase II promoter|cellular_component-&-1&-GO:0005737-&&-cytoplasm-%%-GO:0005730-&&-nucleolus-%%-GO:0005731…	G:9606:SIRT7				SIRT7	Homo sapiens (Human)-&&-9606	Gene Symbol-&-1&-SIRT7	0.4589127686472819	0.28132066938037087	67	67	5	false	SIRT7	47.865671641791046	0	67	0	0.9896573389396356	false	0	SIRT7	35322	0.18913338446109373
taxon:9606	2.517906336088154	4.90119100992792E-4	171748	1902	ubiquitin protein ligase E3 component n-recognin 5	gene	biological_process-&-1&-GO:0050847-&&-progesterone receptor signaling pathway-%%-GO:2000780-&&-negative regulation of double-strand break repair-%%-GO:1901315-&&-negative regulation of histone H2A K63-linked ubiquitination-%%-GO:0033160-&&-positive regulation of protein import into nucleus, translocation-%%-GO:0006974-&&-cellular response to DNA damage stimulus-%%-GO:0010628-&&-positive regulatio…	G:9606:UBR5			KEGG-&-1&-hsa04120-&&-Ubiquitin mediated proteolysis	UBR5	Homo sapiens (Human)-&&-9606	Gene Symbol-&-1&-UBR5	0.3971553610503282	0.34615384615384615	15	14	5	false	UBR5	45.15384615384615	0	14	0	0.9866850321395776	false	1	UBR5	942	0.22243273967411897
taxon:9606	2.3415977961432506	9.349095296617593E-4	174824	1902	chaperonin containing TCP1 subunit 4	gene	biological_process-&-1&-GO:0006457-&&-protein folding-%%-GO:1904874-&&-positive regulation of telomerase RNA localization to Cajal body-%%-GO:0050821-&&-protein stabilization-%%-GO:0007339-&&-binding of sperm to zona pellucida-%%-GO:1904851-&&-positive regulation of establishment of protein localization to telomere-%%-GO:1901998-&&-toxin transport-%%-GO:0051973-&&-positive regulation of telomeras…	G:9606:CCT4				CCT4	Homo sapiens (Human)-&&-9606	Gene Symbol-&-1&-CCT4	0.42705882352941177	0.4528985507246377	24	24	4	false	CCT4	57.375	0	24	0	0.9882315982794452	false	0	CCT4	5250	0.23789764868603042
taxon:9606	3.4545454545454546	0.0	168680	1902	transmembrane protein 237	gene	biological_process-&-1&-GO:0060271-&&-cilium assembly-%%-GO:0030111-&&-regulation of Wnt signaling pathway|cellular_component-&-1&-GO:0016021-&&-integral component of membrane-%%-GO:0035869-&&-ciliary transition zone-%%-GO:0016020-&&-membrane	G:9606:TMEM237				TMEM237	Homo sapiens (Human)-&&-9606	Gene Symbol-&-1&-TMEM237	0.2894736842105263	0.0	1	1	6	false	TMEM237	26.0	0	1	0	0.9784688995215312	false	0	TMEM237	0	0.0
taxon:9606	2.4132231404958677	0.00837061879934074	180462	1902	intercellular adhesion molecule 1	gene	biological_process-&-1&-GO:0051092-&&-positive regulation of NF-kappaB transcription factor activity-%%-GO:0097368-&&-establishment of Sertoli cell barrier-%%-GO:0030198-&&-extracellular matrix organization-%%-GO:0071312-&&-cellular response to alkaloid-%%-GO:0046813-&&-receptor-mediated virion attachment to host cell-%%-GO:0090557-&&-establishment of endothelial intestinal barrier-%%-GO:0010477-…	G:9606:ICAM1			KEGG-&-1&-hsa04670-&&-Leukocyte transendothelial migration-%%-hsa05416-&&-Viral myocarditis-%%-hsa04514-&&-Cell adhesion molecules (CAMs)-%%-hsa05166-&&-Human T-cell leukemia virus 1 infection-%%-hsa05144-&&-Malaria-%%-hsa04668-&&-TNF signaling pathway-%%-hsa05150-&&-Staphylococcus aureus infection-%%-hsa05169-&&-Epstein-Barr virus infection-%%-hsa05323-&&-Rheumatoid arthritis-%%-hsa05167-&&-Kapo…	ICAM1	Homo sapiens (Human)-&&-9606	Gene Symbol-&-1&-ICAM1	0.4143835616438356	0.523921568627451	53	52	5	false	ICAM1	61.1764705882353	0	52	0	0.9876033057851239	false	1	ICAM1	24132	0.2967827907862174
taxon:9606	2.5261707988980717	3.205776075692661E-4	172780	1902	GRB10 interacting GYF protein 2	gene	biological_process-&-1&-GO:0061157-&&-mRNA destabilization-%%-GO:0021522-&&-spinal cord motor neuron differentiation-%%-GO:0017148-&&-negative regulation of translation-%%-GO:0031571-&&-mitotic G1 DNA damage checkpoint-%%-GO:0048009-&&-insulin-like growth factor receptor signaling pathway-%%-GO:0048873-&&-homeostasis of number of cells within a tissue-%%-GO:0035264-&&-multicellular organism growt…	G:9606:GIGYF2				GIGYF2	Homo sapiens (Human)-&&-9606	Gene Symbol-&-1&-GIGYF2	0.39585605234460197	0.34545454545454546	11	11	5	false	GIGYF2	56.54545454545455	0	11	0	0.9866125368517712	false	0	GIGYF2	1470	0.27947794779477947
taxon:9606	2.9696969696969697	5.847568915524904E-4	180460	1902	intercellular adhesion molecule 3	gene	biological_process-&-1&-GO:0007155-&&-cell adhesion-%%-GO:0030198-&&-extracellular matrix organization-%%-GO:0016337-&&-single organismal cell-cell adhesion-%%-GO:0050776-&&-regulation of immune response-%%-GO:0002223-&&-stimulatory C-type lectin receptor signaling pathway-%%-GO:0006909-&&-phagocytosis|cellular_component-&-1&-GO:0070062-&&-extracellular exosome-%%-GO:0005886-&&-plasma membrane-%%…	G:9606:ICAM3			KEGG-&-1&-hsa04514-&&-Cell adhesion molecules (CAMs)	ICAM3	Homo sapiens (Human)-&&-9606	Gene Symbol-&-1&-ICAM3	0.336734693877551	0.16666666666666666	4	4	5	false	ICAM3	25.75	0	4	0	0.9827219564061669	false	0	ICAM3	588	0.2869318181818182
taxon:9606	2.316804407713499	0.03500699582399002	176882	1902	BCL2 associated athanogene 6	gene	biological_process-&-1&-GO:0007420-&&-brain development-%%-GO:0050821-&&-protein stabilization-%%-GO:0009790-&&-embryo development-%%-GO:0042771-&&-intrinsic apoptotic signaling pathway in response to DNA damage by p53 class mediator-%%-GO:0071816-&&-tail-anchored membrane protein insertion into ER membrane-%%-GO:0045861-&&-negative regulation of proteolysis-%%-GO:1904294-&&-positive regulation o…	G:9606:BAG6				BAG6	Homo sapiens (Human)-&&-9606	Gene Symbol-&-1&-BAG6	0.431629013079667	0.12169312169312169	30	29	4	false	BAG6	28.428571428571427	0	29	0	0.988449084142864	false	1	BAG6	59522	0.11703069657615112
taxon:9606	2.9669421487603307	0.005336044411234153	179955	1902	LDL receptor related protein 1	gene	biological_process-&-1&-GO:0032374-&&-regulation of cholesterol transport-%%-GO:0043524-&&-negative regulation of neuron apoptotic process-%%-GO:0021987-&&-cerebral cortex development-%%-GO:0010875-&&-positive regulation of cholesterol efflux-%%-GO:0032370-&&-positive regulation of lipid transport-%%-GO:0007568-&&-aging-%%-GO:0008283-&&-cell proliferation-%%-GO:0001523-&&-retinoid metabolic proce…	G:9606:LRP1			KEGG-&-1&-hsa04979-&&-Cholesterol metabolism-%%-hsa05144-&&-Malaria-%%-hsa05010-&&-Alzheimer disease	LRP1	Homo sapiens (Human)-&&-9606	Gene Symbol-&-1&-LRP1	0.33704735376044564	0.0	6	5	5	false	LRP1	22.25	0	5	0	0.9827461215021024	false	1	LRP1	6068	0.275974025974026
taxon:9606	3.0606060606060606	0.006947439081906041	182007	1902	chymotrypsinogen B1	gene	biological_process-&-1&-GO:0007586-&&-digestion-%%-GO:0022617-&&-extracellular matrix disassembly-%%-GO:0009235-&&-cobalamin metabolic process-%%-GO:0006508-&&-proteolysis|cellular_component-&-1&-GO:0005576-&&-extracellular region-%%-GO:0005615-&&-extracellular space|molecular_function-&-1&-GO:0008236-&&-serine-type peptidase activity-%%-GO:0004252-&&-serine-type endopeptidase activity	G:9606:CTRB1	Ctrb1	true	KEGG-&-1&-hsa04974-&&-Protein digestion and absorption-%%-hsa04972-&&-Pancreatic secretion	CTRB1	Homo sapiens (Human)-&&-9606	Gene Symbol-&-1&-CTRB1	0.32673267326732675	0.047619047619047616	7	7	5	false	Ctrb1	10.714285714285714	0	7	0	0.9819245082402976	false	0	Ctrb1	7410	0.15873015873015872
taxon:9606	2.7355371900826446	0.003133380673274344	174324	1902	meningioma expressed antigen 5 (hyaluronidase)	gene	biological_process-&-1&-GO:0006517-&&-protein deglycosylation-%%-GO:0006493-&&-protein O-linked glycosylation-%%-GO:0006516-&&-glycoprotein catabolic process-%%-GO:0006044-&&-N-acetylglucosamine metabolic process|cellular_component-&-1&-GO:0005829-&&-cytosol-%%-GO:0005634-&&-nucleus-%%-GO:0016020-&&-membrane|molecular_function-&-1&-GO:0016231-&&-beta-N-acetylglucosaminidase activity-%%-GO:0004415…	G:9606:MGEA5			KEGG-&-1&-hsa04931-&&-Insulin resistance	MGEA5	Homo sapiens (Human)-&&-9606	Gene Symbol-&-1&-MGEA5	0.36555891238670696	0.13333333333333333	6	6	5	false	MGEA5	31.5	0	6	0	0.9847759895606786	false	0	MGEA5	4540	0.21678321678321677
taxon:9606	3.046831955922865	4.2966705392460963E-4	169211	1902	Yae1 domain containing 1	gene	biological_process-&-1&-GO:0006413-&&-translational initiation-%%-GO:0042273-&&-ribosomal large subunit biogenesis	G:9606:YAE1D1				YAE1D1	Homo sapiens (Human)-&&-9606	Gene Symbol-&-1&-YAE1D1	0.3282097649186257	0.0	3	3	5	false	YAE1D1	22.666666666666668	0	3	0	0.9820453337199748	false	0	YAE1D1	300	0.3439153439153439
taxon:9606	2.159779614325069	0.010863421303121321	169720	1902	cullin associated and neddylation dissociated 1	gene	biological_process-&-1&-GO:0045899-&&-positive regulation of RNA polymerase II transcriptional preinitiation complex assembly-%%-GO:0043312-&&-neutrophil degranulation-%%-GO:0010265-&&-SCF complex assembly-%%-GO:0030154-&&-cell differentiation-%%-GO:0016567-&&-protein ubiquitination-%%-GO:0043086-&&-negative regulation of catalytic activity|cellular_component-&-1&-GO:0034774-&&-secretory granule …	G:9606:CAND1				CAND1	Homo sapiens (Human)-&&-9606	Gene Symbol-&-1&-CAND1	0.4630102040816326	0.4351099066546221	84	83	4	false	CAND1	54.9390243902439	0	83	0	0.9898264946111835	false	1	CAND1	23350	0.22242519996050164
taxon:9606	3.7493112947658402	0.0	175864	1902	hyaluronoglucosaminidase 2	gene	biological_process-&-1&-GO:0044344-&&-cellular response to fibroblast growth factor stimulus-%%-GO:0071560-&&-cellular response to transforming growth factor beta stimulus-%%-GO:0046718-&&-viral entry into host cell-%%-GO:0042307-&&-positive regulation of protein import into nucleus-%%-GO:0060586-&&-multicellular organismal iron ion homeostasis-%%-GO:2001238-&&-positive regulation of extrinsic ap…	G:9606:HYAL2			KEGG-&-1&-hsa00531-&&-Glycosaminoglycan degradation-%%-hsa01100-&&-Metabolic pathways	HYAL2	Homo sapiens (Human)-&&-9606	Gene Symbol-&-1&-HYAL2	0.26671565025716387	0.0	1	1	6	false	HYAL2	29.0	0	1	0	0.97588323425644	false	0	HYAL2	0	0.0
taxon:9606	2.746556473829201	0.004407039553518071	173820	1902	DEAD-box helicase 19B	gene	biological_process-&-1&-GO:0010501-&&-RNA secondary structure unwinding-%%-GO:0010468-&&-regulation of gene expression-%%-GO:0006406-&&-mRNA export from nucleus-%%-GO:0008380-&&-RNA splicing|cellular_component-&-1&-GO:0031965-&&-nuclear membrane-%%-GO:0005737-&&-cytoplasm-%%-GO:0005643-&&-nuclear pore-%%-GO:0070062-&&-extracellular exosome-%%-GO:0071013-&&-catalytic step 2 spliceosome-%%-GO:00160…	G:9606:DDX19B				DDX19B	Homo sapiens (Human)-&&-9606	Gene Symbol-&-1&-DDX19B	0.36409227683049145	0.03636363636363636	11	11	5	false	DDX19B	16.545454545454547	0	11	0	0.9846793291769368	false	0	DDX19B	3550	0.12727272727272726
taxon:9606	2.763085399449036	1.8945453252269814E-4	167683	1902	centrosomal protein 76	gene	biological_process-&-1&-GO:0046599-&&-regulation of centriole replication-%%-GO:0097711-&&-ciliary basal body docking-%%-GO:0000086-&&-G2/M transition of mitotic cell cycle|cellular_component-&-1&-GO:0005814-&&-centriole-%%-GO:0005829-&&-cytosol-%%-GO:0005813-&&-centrosome-%%-GO:0043234-&&-protein complex|molecular_function-&-1&-GO:0005515-&&-protein binding	G:9606:CEP76				CEP76	Homo sapiens (Human)-&&-9606	Gene Symbol-&-1&-CEP76	0.36191425722831505	0.7789473684210526	20	20	5	false	CEP76	68.1	0	20	0	0.9845343386013242	false	0	CEP76	658	0.4594594594594595
taxon:9606	2.4600550964187327	2.831628674888552E-4	179456	1902	lactate dehydrogenase A	gene	biological_process-&-1&-GO:0042542-&&-response to hydrogen peroxide-%%-GO:0048569-&&-post-embryonic animal organ development-%%-GO:0006096-&&-glycolytic process-%%-GO:0055114-&&-oxidation-reduction process-%%-GO:0007584-&&-response to nutrient-%%-GO:0006090-&&-pyruvate metabolic process-%%-GO:0009749-&&-response to glucose-%%-GO:0051591-&&-response to cAMP-%%-GO:0043627-&&-response to estrogen-%%…	G:9606:LDHA			KEGG-&-1&-hsa00270-&&-Cysteine and methionine metabolism-%%-hsa00640-&&-Propanoate metabolism-%%-hsa05230-&&-Central carbon metabolism in cancer-%%-hsa04066-&&-HIF-1 signaling pathway-%%-hsa01100-&&-Metabolic pathways-%%-hsa00010-&&-Glycolysis / Gluconeogenesis-%%-hsa00620-&&-Pyruvate metabolism-%%-hsa04922-&&-Glucagon signaling pathway	LDHA	Homo sapiens (Human)-&&-9606	Gene Symbol-&-1&-LDHA	0.406494960806271	0.45714285714285713	17	16	5	false	LDHA	63.4	0	16	0	0.9871924991542217	false	1	LDHA	1160	0.28949771689497716
taxon:9606	3.0165289256198347	6.248167602388676E-4	174343	1902	paraneoplastic Ma antigen 2	gene	biological_process-&-1&-GO:0043065-&&-positive regulation of apoptotic process|cellular_component-&-1&-GO:0005730-&&-nucleolus|molecular_function-&-1&-GO:0005515-&&-protein binding	G:9606:PNMA2				PNMA2	Homo sapiens (Human)-&&-9606	Gene Symbol-&-1&-PNMA2	0.3315068493150685	0.16666666666666666	4	4	5	false	PNMA2	24.5	0	4	0	0.9823111497752646	false	0	PNMA2	694	0.3076923076923077
taxon:9606	2.6143250688705235	0.0023227273275362283	177413	1902	TATA-box binding protein associated factor 9	gene	biological_process-&-1&-GO:0042795-&&-snRNA transcription from RNA polymerase II promoter-%%-GO:0006366-&&-transcription from RNA polymerase II promoter-%%-GO:0030307-&&-positive regulation of cell growth-%%-GO:0043966-&&-histone H3 acetylation-%%-GO:0006368-&&-transcription elongation from RNA polymerase II promoter-%%-GO:0070555-&&-response to interleukin-1-%%-GO:0000492-&&-box C/D snoRNP assem…	G:9606:TAF9			KEGG-&-1&-hsa03022-&&-Basal transcription factors	TAF9	Homo sapiens (Human)-&&-9606	Gene Symbol-&-1&-TAF9	0.38250790305584825	0.2857142857142857	8	8	5	false	TAF9	55.875	0	8	0	0.9858392537818375	false	0	TAF9	1880	0.29973118279569894
taxon:9606	2.8705234159779613	0.0	179461	1902	lipocalin 1	gene	biological_process-&-1&-GO:0050909-&&-sensory perception of taste-%%-GO:0010951-&&-negative regulation of endopeptidase activity-%%-GO:0015909-&&-long-chain fatty acid transport-%%-GO:0001895-&&-retina homeostasis-%%-GO:0006508-&&-proteolysis-%%-GO:0050896-&&-response to stimulus|cellular_component-&-1&-GO:0005576-&&-extracellular region-%%-GO:0005615-&&-extracellular space-%%-GO:0070062-&&-extra…	G:9606:LCN1				LCN1	Homo sapiens (Human)-&&-9606	Gene Symbol-&-1&-LCN1	0.34836852207293667	1.0	3	3	5	false	LCN1	47.666666666666664	0	3	0	0.9835918998598425	false	0	LCN1	0	0.3638676844783715
taxon:9606	3.8622589531680442	4.4061361412520416E-4	178442	1902	platelet derived growth factor subunit B	gene	biological_process-&-1&-GO:0072593-&&-reactive oxygen species metabolic process-%%-GO:0043536-&&-positive regulation of blood vessel endothelial cell migration-%%-GO:0060326-&&-cell chemotaxis-%%-GO:1900127-&&-positive regulation of hyaluronan biosynthetic process-%%-GO:0030198-&&-extracellular matrix organization-%%-GO:0045892-&&-negative regulation of transcription, DNA-templated-%%-GO:0045893-…	G:9606:PDGFB			KEGG-&-1&-hsa04630-&&-JAK-STAT signaling pathway-%%-hsa04014-&&-Ras signaling pathway-%%-hsa04010-&&-MAPK signaling pathway-%%-hsa04540-&&-Gap junction-%%-hsa05200-&&-Pathways in cancer-%%-hsa04810-&&-Regulation of actin cytoskeleton-%%-hsa05211-&&-Renal cell carcinoma-%%-hsa04072-&&-Phospholipase D signaling pathway-%%-hsa04015-&&-Rap1 signaling pathway-%%-hsa01521-&&-EGFR tyrosine kinase inhibi…	PDGFB	Homo sapiens (Human)-&&-9606	Gene Symbol-&-1&-PDGFB	0.25891583452211125	0.0	4	3	6	false	PDGFB	6.0	0	3	0	0.9748924653230874	false	1	PDGFB	312	0.5
taxon:9606	2.37465564738292	0.0017269330221323866	174857	1902	NOP56 ribonucleoprotein	gene	biological_process-&-1&-GO:0000154-&&-rRNA modification-%%-GO:0006364-&&-rRNA processing|cellular_component-&-1&-GO:0005737-&&-cytoplasm-%%-GO:0005732-&&-small nucleolar ribonucleoprotein complex-%%-GO:0032040-&&-small-subunit processome-%%-GO:0070761-&&-pre-snoRNP complex-%%-GO:0001650-&&-fibrillar center-%%-GO:0005654-&&-nucleoplasm-%%-GO:0031428-&&-box C/D snoRNP complex-%%-GO:0016020-&&-membr…	G:9606:NOP56			KEGG-&-1&-hsa03008-&&-Ribosome biogenesis in eukaryotes	NOP56	Homo sapiens (Human)-&&-9606	Gene Symbol-&-1&-NOP56	0.42111368909512764	0.6588235294117647	51	51	5	false	NOP56	64.54901960784314	0	51	0	0.9879416171282199	false	0	NOP56	5234	0.3044765075841657
taxon:9606	3.112947658402204	1.6112838062154298E-4	162574	1902	zinc finger DHHC-type containing 23	gene	biological_process-&-1&-GO:0072659-&&-protein localization to plasma membrane-%%-GO:0018345-&&-protein palmitoylation|cellular_component-&-1&-GO:0016021-&&-integral component of membrane|molecular_function-&-1&-GO:0019706-&&-protein-cysteine S-palmitoyltransferase activity	G:9606:ZDHHC23	Zdhhc23	true		ZDHHC23	Homo sapiens (Human)-&&-9606	Gene Symbol-&-1&-ZDHHC23	0.32123893805309733	0.0	2	2	5	false	Zdhhc23	29.0	0	2	0	0.9814653714175245	false	0	Zdhhc23	160	0.509090909090909
taxon:9606	2.371900826446281	0.006562793521224897	182542	1902	actin beta	gene	biological_process-&-1&-GO:0038096-&&-Fc-gamma receptor signaling pathway involved in phagocytosis-%%-GO:0001895-&&-retina homeostasis-%%-GO:0061024-&&-membrane organization-%%-GO:0006928-&&-movement of cell or subcellular component-%%-GO:0070527-&&-platelet aggregation-%%-GO:0048010-&&-vascular endothelial growth factor receptor signaling pathway-%%-GO:0098974-&&-postsynaptic actin cytoskeleton …	G:9606:ACTB			KEGG-&-1&-hsa05110-&&-Vibrio cholerae infection-%%-hsa05416-&&-Viral myocarditis-%%-hsa05414-&&-Dilated cardiomyopathy (DCM)-%%-hsa04810-&&-Regulation of actin cytoskeleton-%%-hsa04921-&&-Oxytocin signaling pathway-%%-hsa04611-&&-Platelet activation-%%-hsa05410-&&-Hypertrophic cardiomyopathy (HCM)-%%-hsa05412-&&-Arrhythmogenic right ventricular cardiomyopathy (ARVC)-%%-hsa05131-&&-Shigellosis-%%-…	ACTB	Homo sapiens (Human)-&&-9606	Gene Symbol-&-1&-ACTB	0.421602787456446	0.2605042016806723	37	36	4	false	ACTB	42.74285714285714	0	36	0	0.9879657822241554	false	1	ACTB	13150	0.1830778663396689
taxon:9606	3.771349862258953	0.0	168719	1902	alanine--glyoxylate aminotransferase 2	gene	biological_process-&-1&-GO:0046487-&&-glyoxylate metabolic process-%%-GO:0019481-&&-L-alanine catabolic process, by transamination-%%-GO:0045429-&&-positive regulation of nitric oxide biosynthetic process-%%-GO:0019265-&&-glycine biosynthetic process, by transamination of glyoxylate-%%-GO:0009436-&&-glyoxylate catabolic process|cellular_component-&-1&-GO:0005759-&&-mitochondrial matrix-%%-GO:0005…	G:9606:AGXT2			KEGG-&-1&-hsa00260-&&-Glycine, serine and threonine metabolism-%%-hsa00250-&&-Alanine, aspartate and glutamate metabolism-%%-hsa00270-&&-Cysteine and methionine metabolism-%%-hsa01100-&&-Metabolic pathways-%%-hsa00280-&&-Valine, leucine and isoleucine degradation	AGXT2	Homo sapiens (Human)-&&-9606	Gene Symbol-&-1&-AGXT2	0.26515704894083275	0.0	1	1	6	false	AGXT2	15.0	0	1	0	0.9756899134889565	false	0	AGXT2	0	0.0
taxon:9606	2.209366391184573	0.0072259866448854595	180499	1902	heat shock protein family D (Hsp60) member 1	gene	biological_process-&-1&-GO:0051604-&&-protein maturation-%%-GO:0002368-&&-B cell cytokine production-%%-GO:0043032-&&-positive regulation of macrophage activation-%%-GO:0043627-&&-response to estrogen-%%-GO:0016032-&&-viral process-%%-GO:0050870-&&-positive regulation of T cell activation-%%-GO:0006458-&&-'de novo' protein folding-%%-GO:0002931-&&-response to ischemia-%%-GO:0032727-&&-positive re…	G:9606:HSPD1			KEGG-&-1&-hsa03018-&&-RNA degradation-%%-hsa05152-&&-Tuberculosis-%%-hsa04940-&&-Type I diabetes mellitus-%%-hsa05134-&&-Legionellosis	HSPD1	Homo sapiens (Human)-&&-9606	Gene Symbol-&-1&-HSPD1	0.45261845386533667	0.2802275960170697	40	39	4	false	HSPD1	49.05263157894737	0	39	0	0.9893915228843458	false	1	HSPD1	14962	0.18580542264752792
taxon:9606	2.325068870523416	0.002787716091237038	177939	1902	ribosomal protein S27	gene	biological_process-&-1&-GO:0006412-&&-translation-%%-GO:0000028-&&-ribosomal small subunit assembly-%%-GO:0006413-&&-translational initiation-%%-GO:0007062-&&-sister chromatid cohesion-%%-GO:0019083-&&-viral transcription-%%-GO:0006364-&&-rRNA processing-%%-GO:0006614-&&-SRP-dependent cotranslational protein targeting to membrane-%%-GO:0008283-&&-cell proliferation-%%-GO:0000184-&&-nuclear-transc…	G:9606:RPS27			KEGG-&-1&-hsa03010-&&-Ribosome	RPS27	Homo sapiens (Human)-&&-9606	Gene Symbol-&-1&-RPS27	0.43009478672985785	0.7946127946127947	57	56	4	false	RPS27	68.92727272727272	0	56	0	0.9883765888550579	false	1	RPS27	6478	0.3118058412176059
taxon:9606	2.184573002754821	0.01265602780670022	179475	1902	nucleolin	gene	biological_process-&-1&-GO:0071364-&&-cellular response to epidermal growth factor stimulus-%%-GO:0001525-&&-angiogenesis-%%-GO:0045944-&&-positive regulation of transcription from RNA polymerase II promoter-%%-GO:1901838-&&-positive regulation of transcription of nuclear large rRNA transcript from RNA polymerase I promoter|cellular_component-&-1&-GO:0030529-&&-intracellular ribonucleoprotein com…	G:9606:NCL			KEGG-&-1&-hsa05130-&&-Pathogenic Escherichia coli infection	NCL	Homo sapiens (Human)-&&-9606	Gene Symbol-&-1&-NCL	0.45775535939470363	0.4593613933236575	55	54	4	false	NCL	60.56603773584906	0	54	0	0.9896090087477648	false	1	NCL	25848	0.22769187118740247
taxon:9606	2.721763085399449	0.0026073249174273917	171280	1902	leucine zipper protein 4	gene	biological_process-&-1&-GO:0006406-&&-mRNA export from nucleus-%%-GO:0016049-&&-cell growth|cellular_component-&-1&-GO:0005634-&&-nucleus-%%-GO:0005737-&&-cytoplasm|molecular_function-&-1&-GO:0003723-&&-RNA binding-%%-GO:0003697-&&-single-stranded DNA binding-%%-GO:0003727-&&-single-stranded RNA binding-%%-GO:0005515-&&-protein binding	G:9606:LUZP4				LUZP4	Homo sapiens (Human)-&&-9606	Gene Symbol-&-1&-LUZP4	0.3674089068825911	0.34545454545454546	13	12	5	false	LUZP4	59.27272727272727	0	12	0	0.9848968150403558	false	1	LUZP4	5316	0.34705882352941175
taxon:9606	2.6225895316804406	1.1286498681731948E-4	177936	1902	ribosomal protein S29	gene	biological_process-&-1&-GO:0000184-&&-nuclear-transcribed mRNA catabolic process, nonsense-mediated decay-%%-GO:0006413-&&-translational initiation-%%-GO:0006412-&&-translation-%%-GO:0019083-&&-viral transcription-%%-GO:0006364-&&-rRNA processing-%%-GO:0006614-&&-SRP-dependent cotranslational protein targeting to membrane|cellular_component-&-1&-GO:0022627-&&-cytosolic small ribosomal subunit-%%-…	G:9606:RPS29			KEGG-&-1&-hsa03010-&&-Ribosome	RPS29	Homo sapiens (Human)-&&-9606	Gene Symbol-&-1&-RPS29	0.3813025210084034	0.8707692307692307	26	26	5	false	RPS29	72.1923076923077	0	26	0	0.9857667584940312	false	0	RPS29	446	0.4010683760683761
taxon:9606	2.319559228650138	0.03144977498406743	171799	1902	ubiquilin 1	gene	biological_process-&-1&-GO:1903071-&&-positive regulation of ER-associated ubiquitin-dependent protein catabolic process-%%-GO:0000045-&&-autophagosome assembly-%%-GO:0034976-&&-response to endoplasmic reticulum stress-%%-GO:1901340-&&-negative regulation of store-operated calcium channel activity-%%-GO:0016236-&&-macroautophagy-%%-GO:0097352-&&-autophagosome maturation-%%-GO:0031398-&&-positive …	G:9606:UBQLN1			KEGG-&-1&-hsa04141-&&-Protein processing in endoplasmic reticulum	UBQLN1	Homo sapiens (Human)-&&-9606	Gene Symbol-&-1&-UBQLN1	0.4311163895486936	0.19480519480519481	24	23	5	false	UBQLN1	35.86363636363637	0	23	0	0.9884249190469286	false	1	UBQLN1	54400	0.14560236511456023
taxon:9606	2.1818181818181817	0.0028119401514583742	177940	1902	ribosomal protein S26	gene	biological_process-&-1&-GO:0033119-&&-negative regulation of RNA splicing-%%-GO:0000184-&&-nuclear-transcribed mRNA catabolic process, nonsense-mediated decay-%%-GO:0006413-&&-translational initiation-%%-GO:0006412-&&-translation-%%-GO:0019083-&&-viral transcription-%%-GO:0006364-&&-rRNA processing-%%-GO:0006614-&&-SRP-dependent cotranslational protein targeting to membrane|cellular_component-&-1…	G:9606:RPS26			KEGG-&-1&-hsa03010-&&-Ribosome	RPS26	Homo sapiens (Human)-&&-9606	Gene Symbol-&-1&-RPS26	0.45833333333333337	0.6244131455399061	72	72	4	false	RPS26	63.94444444444444	0	72	0	0.9896331738437001	false	0	RPS26	11794	0.2642332415059688
taxon:9606	2.4132231404958677	0.011580680709549679	178964	1902	phosphoinositide-3-kinase regulatory subunit 1	gene	biological_process-&-1&-GO:0008625-&&-extrinsic apoptotic signaling pathway via death domain receptors-%%-GO:0030335-&&-positive regulation of cell migration-%%-GO:1900103-&&-positive regulation of endoplasmic reticulum unfolded protein response-%%-GO:0014065-&&-phosphatidylinositol 3-kinase signaling-%%-GO:0034976-&&-response to endoplasmic reticulum stress-%%-GO:0006661-&&-phosphatidylinositol …	G:9606:PIK3R1			KEGG-&-1&-hsa05146-&&-Amoebiasis-%%-hsa04750-&&-Inflammatory mediator regulation of TRP channels-%%-hsa04620-&&-Toll-like receptor signaling pathway-%%-hsa04071-&&-Sphingolipid signaling pathway-%%-hsa04070-&&-Phosphatidylinositol signaling system-%%-hsa04630-&&-JAK-STAT signaling pathway-%%-hsa05166-&&-Human T-cell leukemia virus 1 infection-%%-hsa04068-&&-FoxO signaling pathway-%%-hsa04668-&&-T…	PIK3R1	Homo sapiens (Human)-&&-9606	Gene Symbol-&-1&-PIK3R1	0.4143835616438356	0.24561403508771928	21	20	5	false	PIK3R1	31.526315789473685	0	20	0	0.9876033057851239	false	1	PIK3R1	13374	0.14090158130752892
taxon:9606	2.6556473829201104	0.006576951104943647	179476	1902	NCK adaptor protein 1	gene	biological_process-&-1&-GO:0010976-&&-positive regulation of neuron projection development-%%-GO:1903679-&&-positive regulation of cap-independent translational initiation-%%-GO:0038096-&&-Fc-gamma receptor signaling pathway involved in phagocytosis-%%-GO:0050852-&&-T cell receptor signaling pathway-%%-GO:0048013-&&-ephrin receptor signaling pathway-%%-GO:0006930-&&-substrate-dependent cell migra…	G:9606:NCK1			KEGG-&-1&-hsa04012-&&-ErbB signaling pathway-%%-hsa05130-&&-Pathogenic Escherichia coli infection-%%-hsa04360-&&-Axon guidance-%%-hsa04660-&&-T cell receptor signaling pathway	NCK1	Homo sapiens (Human)-&&-9606	Gene Symbol-&-1&-NCK1	0.37655601659751037	0.3717948717948718	13	13	5	false	NCK1	23.923076923076923	0	13	0	0.985476777342806	false	0	NCK1	6908	0.15092502434274585
taxon:9606	2.15702479338843	0.002240924430590969	177941	1902	ribosomal protein S25	gene	biological_process-&-1&-GO:0000184-&&-nuclear-transcribed mRNA catabolic process, nonsense-mediated decay-%%-GO:0006412-&&-translation-%%-GO:0006413-&&-translational initiation-%%-GO:0019083-&&-viral transcription-%%-GO:0006364-&&-rRNA processing-%%-GO:0006614-&&-SRP-dependent cotranslational protein targeting to membrane|cellular_component-&-1&-GO:0070062-&&-extracellular exosome-%%-GO:0005840-&…	G:9606:RPS25			KEGG-&-1&-hsa03010-&&-Ribosome	RPS25	Homo sapiens (Human)-&&-9606	Gene Symbol-&-1&-RPS25	0.4636015325670498	0.724223602484472	70	70	4	false	RPS25	68.42857142857143	0	70	0	0.989850659707119	false	0	RPS25	12262	0.27154195011337867
taxon:9606	3.5950413223140494	0.005526987539401552	181531	1902	complement factor D	gene	biological_process-&-1&-GO:0006957-&&-complement activation, alternative pathway-%%-GO:0043312-&&-neutrophil degranulation-%%-GO:0006956-&&-complement activation-%%-GO:0006508-&&-proteolysis-%%-GO:0002576-&&-platelet degranulation|cellular_component-&-1&-GO:0005576-&&-extracellular region-%%-GO:0034774-&&-secretory granule lumen-%%-GO:1904813-&&-ficolin-1-rich granule lumen-%%-GO:0070062-&&-extra…	G:9606:CFD	Cfd	true	KEGG-&-1&-hsa04610-&&-Complement and coagulation cascades-%%-hsa05150-&&-Staphylococcus aureus infection	CFD	Homo sapiens (Human)-&&-9606	Gene Symbol-&-1&-CFD	0.2781609195402299	0.0	5	4	6	false	Cfd	5.0	0	4	0	0.9772364796288242	false	1	Cfd	7060	0.36363636363636365
taxon:9606	2.393939393939394	0.006445050424131576	182047	1902	casein kinase 2 beta	gene	biological_process-&-1&-GO:0043537-&&-negative regulation of blood vessel endothelial cell migration-%%-GO:0006457-&&-protein folding-%%-GO:0097421-&&-liver regeneration-%%-GO:0007165-&&-signal transduction-%%-GO:0033574-&&-response to testosterone-%%-GO:1901796-&&-regulation of signal transduction by p53 class mediator-%%-GO:0043623-&&-cellular protein complex assembly-%%-GO:0033211-&&-adiponect…	G:9606:CSNK2B			KEGG-&-1&-hsa05162-&&-Measles-%%-hsa03008-&&-Ribosome biogenesis in eukaryotes-%%-hsa05168-&&-Herpes simplex infection-%%-hsa04137-&&-Mitophagy - animal-%%-hsa04520-&&-Adherens junction-%%-hsa04310-&&-Wnt signaling pathway-%%-hsa04064-&&-NF-kappa B signaling pathway	CSNK2B	Homo sapiens (Human)-&&-9606	Gene Symbol-&-1&-CSNK2B	0.4177215189873418	0.23529411764705882	19	18	5	false	CSNK2B	51.11764705882353	0	18	0	0.987772461456672	false	1	CSNK2B	9208	0.22122762148337596
taxon:9606	2.1432506887052343	0.004909315209529168	177948	1902	ribosomal protein S19	gene	biological_process-&-1&-GO:0030490-&&-maturation of SSU-rRNA-%%-GO:0006413-&&-translational initiation-%%-GO:0000462-&&-maturation of SSU-rRNA from tricistronic rRNA transcript (SSU-rRNA, 5.8S rRNA, LSU-rRNA)-%%-GO:0006364-&&-rRNA processing-%%-GO:0006614-&&-SRP-dependent cotranslational protein targeting to membrane-%%-GO:0007000-&&-nucleolus organization-%%-GO:0051272-&&-positive regulation of …	G:9606:RPS19			KEGG-&-1&-hsa03010-&&-Ribosome	RPS19	Homo sapiens (Human)-&&-9606	Gene Symbol-&-1&-RPS19	0.46658097686375316	0.6368011847463902	76	75	4	false	RPS19	64.77027027027027	0	75	0	0.9899714851867961	false	1	RPS19	15738	0.25500106405618217
taxon:9606	2.190082644628099	0.004301877089638566	177949	1902	ribosomal protein S18	gene	biological_process-&-1&-GO:0006413-&&-translational initiation-%%-GO:0006412-&&-translation-%%-GO:0042254-&&-ribosome biogenesis-%%-GO:0019083-&&-viral transcription-%%-GO:0006364-&&-rRNA processing-%%-GO:0006614-&&-SRP-dependent cotranslational protein targeting to membrane-%%-GO:0000184-&&-nuclear-transcribed mRNA catabolic process, nonsense-mediated decay|cellular_component-&-1&-GO:0070062-&&-…	G:9606:RPS18			KEGG-&-1&-hsa03010-&&-Ribosome	RPS18	Homo sapiens (Human)-&&-9606	Gene Symbol-&-1&-RPS18	0.45660377358490567	0.6267942583732058	77	77	4	false	RPS18	64.11688311688312	0	77	0	0.9895606785558938	false	0	RPS18	14416	0.26494579800364926
taxon:9606	2.3388429752066116	8.624280460071481E-4	177954	1902	ribosomal protein S15	gene	biological_process-&-1&-GO:0006364-&&-rRNA processing-%%-GO:0042274-&&-ribosomal small subunit biogenesis-%%-GO:0001649-&&-osteoblast differentiation-%%-GO:0000028-&&-ribosomal small subunit assembly-%%-GO:0006413-&&-translational initiation-%%-GO:0006412-&&-translation-%%-GO:0000056-&&-ribosomal small subunit export from nucleus-%%-GO:0019083-&&-viral transcription-%%-GO:0006614-&&-SRP-dependent…	G:9606:RPS15			KEGG-&-1&-hsa03010-&&-Ribosome	RPS15	Homo sapiens (Human)-&&-9606	Gene Symbol-&-1&-RPS15	0.4275618374558304	0.764670296430732	58	58	5	false	RPS15	67.84482758620689	0	58	0	0.9882557633753806	false	0	RPS15	4626	0.3083855799373041
taxon:9606	3.1322314049586777	4.277951803190175E-4	165154	1902	TBC1 domain family member 16	gene	biological_process-&-1&-GO:0031338-&&-regulation of vesicle fusion-%%-GO:0001919-&&-regulation of receptor recycling-%%-GO:0006886-&&-intracellular protein transport-%%-GO:1902017-&&-regulation of cilium assembly-%%-GO:0090630-&&-activation of GTPase activity|cellular_component-&-1&-GO:0005769-&&-early endosome-%%-GO:0005829-&&-cytosol|molecular_function-&-1&-GO:0005096-&&-GTPase activator activi…	G:9606:TBC1D16				TBC1D16	Homo sapiens (Human)-&&-9606	Gene Symbol-&-1&-TBC1D16	0.31926121372031663	0.5	4	4	6	false	TBC1D16	25.25	0	4	0	0.9812962157459766	false	0	TBC1D16	880	0.373134328358209
taxon:9606	2.1019283746556474	0.0066625635204657745	177955	1902	ribosomal protein S14	gene	biological_process-&-1&-GO:0006417-&&-regulation of translation-%%-GO:0030490-&&-maturation of SSU-rRNA-%%-GO:0000462-&&-maturation of SSU-rRNA from tricistronic rRNA transcript (SSU-rRNA, 5.8S rRNA, LSU-rRNA)-%%-GO:0006413-&&-translational initiation-%%-GO:0000122-&&-negative regulation of transcription from RNA polymerase II promoter-%%-GO:0006364-&&-rRNA processing-%%-GO:0006614-&&-SRP-depende…	G:9606:RPS14			KEGG-&-1&-hsa03010-&&-Ribosome	RPS14	Homo sapiens (Human)-&&-9606	Gene Symbol-&-1&-RPS14	0.47575360419397117	0.5470219435736677	88	88	4	false	RPS14	60.94318181818182	0	88	0	0.9903339616258277	false	0	RPS14	22826	0.2389928698752228
taxon:9606	2.162534435261708	0.0032301374694964757	177952	1902	ribosomal protein S16	gene	biological_process-&-1&-GO:0006364-&&-rRNA processing-%%-GO:0006412-&&-translation-%%-GO:0000462-&&-maturation of SSU-rRNA from tricistronic rRNA transcript (SSU-rRNA, 5.8S rRNA, LSU-rRNA)-%%-GO:0006413-&&-translational initiation-%%-GO:0019083-&&-viral transcription-%%-GO:0006614-&&-SRP-dependent cotranslational protein targeting to membrane-%%-GO:0000184-&&-nuclear-transcribed mRNA catabolic pr…	G:9606:RPS16			KEGG-&-1&-hsa03010-&&-Ribosome	RPS16	Homo sapiens (Human)-&&-9606	Gene Symbol-&-1&-RPS16	0.4624203821656051	0.6623423423423423	75	75	4	false	RPS16	64.82666666666667	0	75	0	0.9898023295152482	false	0	RPS16	13946	0.2635230352303523
taxon:9606	3.6115702479338845	5.668724988364676E-6	175392	1902	cAMP responsive element binding protein 5	gene	biological_process-&-1&-GO:0006366-&&-transcription from RNA polymerase II promoter-%%-GO:0045893-&&-positive regulation of transcription, DNA-templated|cellular_component-&-1&-GO:0005634-&&-nucleus-%%-GO:0070062-&&-extracellular exosome|molecular_function-&-1&-GO:0003700-&&-transcription factor activity, sequence-specific DNA binding-%%-GO:0046872-&&-metal ion binding-%%-GO:0005515-&&-protein bi…	G:9606:CREB5			KEGG-&-1&-hsa05030-&&-Cocaine addiction-%%-hsa05166-&&-Human T-cell leukemia virus 1 infection-%%-hsa04022-&&-cGMP-PKG signaling pathway-%%-hsa04668-&&-TNF signaling pathway-%%-hsa05016-&&-Huntington disease-%%-hsa04911-&&-Insulin secretion-%%-hsa04927-&&-Cortisol synthesis and secretion-%%-hsa04922-&&-Glucagon signaling pathway-%%-hsa04926-&&-Relaxin signaling pathway-%%-hsa05165-&&-Human papill…	CREB5	Homo sapiens (Human)-&&-9606	Gene Symbol-&-1&-CREB5	0.2768878718535469	0.9	7	6	6	false	CREB5	18.6	0	6	0	0.9770914890532115	false	1	CREB5	14	0.5314285714285715
taxon:9606	2.071625344352617	0.0500881660713386	181025	1902	fibronectin 1	gene	biological_process-&-1&-GO:0001932-&&-regulation of protein phosphorylation-%%-GO:0050900-&&-leukocyte migration-%%-GO:0030198-&&-extracellular matrix organization-%%-GO:0006953-&&-acute-phase response-%%-GO:0008284-&&-positive regulation of cell proliferation-%%-GO:2001202-&&-negative regulation of transforming growth factor-beta secretion-%%-GO:0070372-&&-regulation of ERK1 and ERK2 cascade-%%-…	G:9606:FN1			KEGG-&-1&-hsa05146-&&-Amoebiasis-%%-hsa05165-&&-Human papillomavirus infection-%%-hsa05205-&&-Proteoglycans in cancer-%%-hsa05100-&&-Bacterial invasion of epithelial cells-%%-hsa05200-&&-Pathways in cancer-%%-hsa04810-&&-Regulation of actin cytoskeleton-%%-hsa05222-&&-Small cell lung cancer-%%-hsa04510-&&-Focal adhesion-%%-hsa04512-&&-ECM-receptor interaction-%%-hsa04151-&&-PI3K-Akt signaling pat…	FN1	Homo sapiens (Human)-&&-9606	Gene Symbol-&-1&-FN1	0.4827127659574468	0.3421859039836568	91	90	4	false	FN1	51.37078651685393	0	90	0	0.9905997776811174	false	1	FN1	98894	0.19984260918987454
taxon:9606	2.253443526170799	0.005317388953191385	177953	1902	ribosomal protein S15a	gene	biological_process-&-1&-GO:0006412-&&-translation-%%-GO:0009615-&&-response to virus-%%-GO:0008284-&&-positive regulation of cell proliferation-%%-GO:0006413-&&-translational initiation-%%-GO:0019083-&&-viral transcription-%%-GO:0045787-&&-positive regulation of cell cycle-%%-GO:0006364-&&-rRNA processing-%%-GO:0006614-&&-SRP-dependent cotranslational protein targeting to membrane-%%-GO:0000184-&…	G:9606:RPS15A			KEGG-&-1&-hsa03010-&&-Ribosome	RPS15A	Homo sapiens (Human)-&&-9606	Gene Symbol-&-1&-RPS15A	0.44376528117359415	0.7001356852103121	69	68	4	false	RPS15A	66.11940298507463	0	68	0	0.9890048813493789	false	1	RPS15A	11662	0.2801669618011637
taxon:9606	2.168044077134986	0.004098237326607716	177958	1902	ribosomal protein S11	gene	biological_process-&-1&-GO:0001649-&&-osteoblast differentiation-%%-GO:0006412-&&-translation-%%-GO:0006413-&&-translational initiation-%%-GO:0019083-&&-viral transcription-%%-GO:0006364-&&-rRNA processing-%%-GO:0006614-&&-SRP-dependent cotranslational protein targeting to membrane-%%-GO:0000184-&&-nuclear-transcribed mRNA catabolic process, nonsense-mediated decay|cellular_component-&-1&-GO:0070…	G:9606:RPS11			KEGG-&-1&-hsa03010-&&-Ribosome	RPS11	Homo sapiens (Human)-&&-9606	Gene Symbol-&-1&-RPS11	0.4612452350698857	0.6295495495495496	75	75	5	false	RPS11	63.653333333333336	0	75	0	0.9897539993233774	false	0	RPS11	13436	0.2598095238095238
taxon:9606	2.209366391184573	0.004684593349346092	173348	1902	ribosomal protein L36	gene	biological_process-&-1&-GO:0000184-&&-nuclear-transcribed mRNA catabolic process, nonsense-mediated decay-%%-GO:0006412-&&-translation-%%-GO:0006413-&&-translational initiation-%%-GO:0019083-&&-viral transcription-%%-GO:0002181-&&-cytoplasmic translation-%%-GO:0006364-&&-rRNA processing-%%-GO:0006614-&&-SRP-dependent cotranslational protein targeting to membrane|cellular_component-&-1&-GO:0022625…	G:9606:RPL36			KEGG-&-1&-hsa03010-&&-Ribosome	RPL36	Homo sapiens (Human)-&&-9606	Gene Symbol-&-1&-RPL36	0.45261845386533667	0.5844155844155844	78	78	4	false	RPL36	61.12820512820513	0	78	0	0.9893915228843458	false	0	RPL36	13314	0.2590178183398522
taxon:9606	2.2203856749311295	0.002174656220813987	177956	1902	ribosomal protein S13	gene	biological_process-&-1&-GO:0033119-&&-negative regulation of RNA splicing-%%-GO:0006413-&&-translational initiation-%%-GO:0006412-&&-translation-%%-GO:0019083-&&-viral transcription-%%-GO:0006364-&&-rRNA processing-%%-GO:0006614-&&-SRP-dependent cotranslational protein targeting to membrane-%%-GO:0000184-&&-nuclear-transcribed mRNA catabolic process, nonsense-mediated decay|cellular_component-&-1…	G:9606:RPS13			KEGG-&-1&-hsa03010-&&-Ribosome	RPS13	Homo sapiens (Human)-&&-9606	Gene Symbol-&-1&-RPS13	0.45037220843672454	0.7075873827791986	69	69	5	false	RPS13	67.79710144927536	0	69	0	0.9892948625006042	false	0	RPS13	9826	0.28015331177386515
taxon:9606	3.56198347107438	2.838669354058222E-5	163108	1902	late cornified envelope 4A	gene	biological_process-&-1&-GO:0030216-&&-keratinocyte differentiation-%%-GO:0031424-&&-keratinization-%%-GO:0018149-&&-peptide cross-linking|cellular_component-&-1&-GO:0005737-&&-cytoplasm-%%-GO:0001533-&&-cornified envelope|molecular_function-&-1&-GO:0005198-&&-structural molecule activity-%%-GO:0005515-&&-protein binding	G:9606:LCE4A				LCE4A	Homo sapiens (Human)-&&-9606	Gene Symbol-&-1&-LCE4A	0.28074245939675174	0.8571428571428571	7	7	6	false	LCE4A	15.857142857142858	0	7	0	0.9775264607800492	false	0	LCE4A	54	0.44047619047619047
taxon:9606	2.393939393939394	0.001139246869252273	180517	1902	heat shock protein family A (Hsp70) member 1 like	gene	biological_process-&-1&-GO:1903955-&&-positive regulation of protein targeting to mitochondrion-%%-GO:0007339-&&-binding of sperm to zona pellucida-%%-GO:0006986-&&-response to unfolded protein-%%-GO:0042026-&&-protein refolding-%%-GO:1900034-&&-regulation of cellular response to heat|cellular_component-&-1&-GO:0002199-&&-zona pellucida receptor complex-%%-GO:0005759-&&-mitochondrial matrix-%%-GO…	G:9606:HSPA1L			KEGG-&-1&-hsa04915-&&-Estrogen signaling pathway-%%-hsa04213-&&-Longevity regulating pathway - multiple species-%%-hsa05162-&&-Measles-%%-hsa04612-&&-Antigen processing and presentation-%%-hsa04010-&&-MAPK signaling pathway-%%-hsa04144-&&-Endocytosis-%%-hsa05164-&&-Influenza A-%%-hsa03040-&&-Spliceosome-%%-hsa05134-&&-Legionellosis-%%-hsa05145-&&-Toxoplasmosis-%%-hsa04141-&&-Protein processing in…	HSPA1L	Homo sapiens (Human)-&&-9606	Gene Symbol-&-1&-HSPA1L	0.4177215189873418	0.225	16	16	5	false	HSPA1L	52.4375	0	16	0	0.987772461456672	false	0	HSPA1L	3316	0.23620495495495494
taxon:9606	2.7548209366391183	4.042230931847662E-5	175914	1902	RNA 3'-terminal phosphate cyclase	gene	biological_process-&-1&-GO:0006396-&&-RNA processing|cellular_component-&-1&-GO:0005654-&&-nucleoplasm|molecular_function-&-1&-GO:0003723-&&-RNA binding-%%-GO:0005524-&&-ATP binding-%%-GO:0003963-&&-RNA-3'-phosphate cyclase activity	G:9606:RTCA				RTCA	Homo sapiens (Human)-&&-9606	Gene Symbol-&-1&-RTCA	0.36300000000000004	0.5714285714285714	9	8	5	false	RTCA	69.71428571428571	0	8	0	0.9846068338891305	false	1	RTCA	130	0.43033509700176364
taxon:9606	2.6170798898071626	1.0415433545789128E-4	181546	1902	DEAH-box helicase 8	gene	biological_process-&-1&-GO:0000398-&&-mRNA splicing, via spliceosome-%%-GO:0006396-&&-RNA processing-%%-GO:0008380-&&-RNA splicing|cellular_component-&-1&-GO:0005634-&&-nucleus-%%-GO:0005654-&&-nucleoplasm-%%-GO:0005681-&&-spliceosomal complex-%%-GO:0016604-&&-nuclear body-%%-GO:0005737-&&-cytoplasm-%%-GO:0071013-&&-catalytic step 2 spliceosome|molecular_function-&-1&-GO:0003723-&&-RNA binding-%%…	G:9606:DHX8			KEGG-&-1&-hsa03040-&&-Spliceosome	DHX8	Homo sapiens (Human)-&&-9606	Gene Symbol-&-1&-DHX8	0.3821052631578947	0.6190476190476191	9	8	5	false	DHX8	74.71428571428571	0	8	0	0.9858150886859022	false	1	DHX8	218	0.3792603335750544
taxon:9606	2.115702479338843	0.006306378747584625	177960	1902	ribosomal protein S9	gene	biological_process-&-1&-GO:0006413-&&-translational initiation-%%-GO:0006412-&&-translation-%%-GO:0008284-&&-positive regulation of cell proliferation-%%-GO:0019083-&&-viral transcription-%%-GO:0006364-&&-rRNA processing-%%-GO:0006614-&&-SRP-dependent cotranslational protein targeting to membrane-%%-GO:0000184-&&-nuclear-transcribed mRNA catabolic process, nonsense-mediated decay-%%-GO:0045903-&&…	G:9606:RPS9			KEGG-&-1&-hsa03010-&&-Ribosome	RPS9	Homo sapiens (Human)-&&-9606	Gene Symbol-&-1&-RPS9	0.47265625	0.5920886075949368	80	80	4	false	RPS9	62.7125	0	80	0	0.9902131361461506	false	0	RPS9	20516	0.24401750972762645
taxon:9606	2.4297520661157024	8.515879773189799E-4	180520	1902	DnaJ heat shock protein family (Hsp40) member A1	gene	biological_process-&-1&-GO:1903748-&&-negative regulation of establishment of protein localization to mitochondrion-%%-GO:0051223-&&-regulation of protein transport-%%-GO:1901998-&&-toxin transport-%%-GO:0030317-&&-flagellated sperm motility-%%-GO:0043066-&&-negative regulation of apoptotic process-%%-GO:0043508-&&-negative regulation of JUN kinase activity-%%-GO:0007283-&&-spermatogenesis-%%-GO:…	G:9606:DNAJA1			KEGG-&-1&-hsa04141-&&-Protein processing in endoplasmic reticulum	DNAJA1	Homo sapiens (Human)-&&-9606	Gene Symbol-&-1&-DNAJA1	0.41156462585034015	0.3602941176470588	17	17	4	false	DNAJA1	53.8235294117647	0	17	0	0.9874583152095114	false	0	DNAJA1	3266	0.2424483306836248
taxon:9606	2.159779614325069	0.004510870173700281	177961	1902	ribosomal protein S8	gene	biological_process-&-1&-GO:0006412-&&-translation-%%-GO:0000462-&&-maturation of SSU-rRNA from tricistronic rRNA transcript (SSU-rRNA, 5.8S rRNA, LSU-rRNA)-%%-GO:0006413-&&-translational initiation-%%-GO:0019083-&&-viral transcription-%%-GO:0006364-&&-rRNA processing-%%-GO:0006614-&&-SRP-dependent cotranslational protein targeting to membrane-%%-GO:0000184-&&-nuclear-transcribed mRNA catabolic pr…	G:9606:RPS8			KEGG-&-1&-hsa03010-&&-Ribosome	RPS8	Homo sapiens (Human)-&&-9606	Gene Symbol-&-1&-RPS8	0.4630102040816326	0.6247971437844856	79	79	4	false	RPS8	64.9367088607595	0	79	0	0.9898264946111835	false	0	RPS8	17016	0.2607899954247369
taxon:9606	2.349862258953168	0.0011815045336827715	181550	1902	DEAD-box helicase 3, X-linked	gene	biological_process-&-1&-GO:0032508-&&-DNA duplex unwinding-%%-GO:0034063-&&-stress granule assembly-%%-GO:0043280-&&-positive regulation of cysteine-type endopeptidase activity involved in apoptotic process-%%-GO:0045727-&&-positive regulation of translation-%%-GO:2001243-&&-negative regulation of intrinsic apoptotic signaling pathway-%%-GO:0035556-&&-intracellular signal transduction-%%-GO:00171…	G:9606:DDX3X			KEGG-&-1&-hsa04622-&&-RIG-I-like receptor signaling pathway-%%-hsa05161-&&-Hepatitis B-%%-hsa05203-&&-Viral carcinogenesis	DDX3X	Homo sapiens (Human)-&&-9606	Gene Symbol-&-1&-DDX3X	0.42555685814771393	0.39384615384615385	26	26	5	false	DDX3X	59.53846153846154	0	26	0	0.9881591029916389	false	0	DDX3X	5546	0.24807692307692308
taxon:9606	3.3388429752066116	9.662687926604605E-5	167215	1902	SHANK associated RH domain interactor	gene	biological_process-&-1&-GO:0043123-&&-positive regulation of I-kappaB kinase/NF-kappaB signaling-%%-GO:0007005-&&-mitochondrion organization-%%-GO:0030262-&&-apoptotic nuclear changes-%%-GO:0031424-&&-keratinization-%%-GO:0007420-&&-brain development-%%-GO:0007249-&&-I-kappaB kinase/NF-kappaB signaling-%%-GO:0097039-&&-protein linear polyubiquitination-%%-GO:2000348-&&-regulation of CD40 signalin…	G:9606:SHARPIN			KEGG-&-1&-hsa04621-&&-NOD-like receptor signaling pathway-%%-hsa04217-&&-Necroptosis	SHARPIN	Homo sapiens (Human)-&&-9606	Gene Symbol-&-1&-SHARPIN	0.2995049504950495	0.3333333333333333	5	4	5	false	SHARPIN	14.0	0	4	0	0.9794838335508191	false	1	SHARPIN	124	0.35964912280701755
taxon:9606	2.3608815426997247	0.01906825515465404	177964	1902	ribosomal protein S6 kinase B2	gene	biological_process-&-1&-GO:0043491-&&-protein kinase B signaling-%%-GO:0035556-&&-intracellular signal transduction-%%-GO:0007165-&&-signal transduction-%%-GO:0006412-&&-translation-%%-GO:0006468-&&-protein phosphorylation-%%-GO:0045948-&&-positive regulation of translational initiation|cellular_component-&-1&-GO:0005737-&&-cytoplasm-%%-GO:0005654-&&-nucleoplasm-%%-GO:0005634-&&-nucleus|molecular…	G:9606:RPS6KB2			KEGG-&-1&-hsa05212-&&-Pancreatic cancer-%%-hsa01522-&&-Endocrine resistance-%%-hsa05226-&&-Gastric cancer-%%-hsa01521-&&-EGFR tyrosine kinase inhibitor resistance-%%-hsa04350-&&-TGF-beta signaling pathway-%%-hsa05165-&&-Human papillomavirus infection-%%-hsa04371-&&-Apelin signaling pathway-%%-hsa05225-&&-Hepatocellular carcinoma-%%-hsa05170-&&-Human immunodeficiency virus 1 infection-%%-hsa05163-…	RPS6KB2	Homo sapiens (Human)-&&-9606	Gene Symbol-&-1&-RPS6KB2	0.42357059509918316	0.23588039867109634	43	43	5	false	RPS6KB2	45.395348837209305	0	43	0	0.9880624426078971	false	0	RPS6KB2	41224	0.20602536997885834
taxon:9606	2.2148760330578514	0.04126447182346306	178482	1902	phosphoenolpyruvate carboxykinase 1	gene	biological_process-&-1&-GO:0014823-&&-response to activity-%%-GO:0071300-&&-cellular response to retinoic acid-%%-GO:0071332-&&-cellular response to fructose stimulus-%%-GO:0071377-&&-cellular response to glucagon stimulus-%%-GO:0006094-&&-gluconeogenesis-%%-GO:0046327-&&-glycerol biosynthetic process from pyruvate-%%-GO:0032496-&&-response to lipopolysaccharide-%%-GO:0032868-&&-response to insul…	G:9606:PCK1	Pck1	true	KEGG-&-1&-hsa04068-&&-FoxO signaling pathway-%%-hsa00020-&&-Citrate cycle (TCA cycle)-%%-hsa00010-&&-Glycolysis / Gluconeogenesis-%%-hsa04920-&&-Adipocytokine signaling pathway-%%-hsa04152-&&-AMPK signaling pathway-%%-hsa04964-&&-Proximal tubule bicarbonate reclamation-%%-hsa04151-&&-PI3K-Akt signaling pathway-%%-hsa04922-&&-Glucagon signaling pathway-%%-hsa00620-&&-Pyruvate metabolism-%%-hsa0491…	PCK1	Homo sapiens (Human)-&&-9606	Gene Symbol-&-1&-PCK1	0.4514925373134328	0.10583501006036217	71	71	4	false	Pck1	26.154929577464788	0	71	0	0.9893431926924751	false	0	Pck1	59550	0.11087803416242134
taxon:9606	2.1983471074380163	0.002440033880283055	177970	1902	ribosomal protein S5	gene	biological_process-&-1&-GO:0006412-&&-translation-%%-GO:0006413-&&-translational initiation-%%-GO:0006450-&&-regulation of translational fidelity-%%-GO:0019083-&&-viral transcription-%%-GO:0006364-&&-rRNA processing-%%-GO:0006614-&&-SRP-dependent cotranslational protein targeting to membrane-%%-GO:0000184-&&-nuclear-transcribed mRNA catabolic process, nonsense-mediated decay|cellular_component-&-…	G:9606:RPS5			KEGG-&-1&-hsa03010-&&-Ribosome	RPS5	Homo sapiens (Human)-&&-9606	Gene Symbol-&-1&-RPS5	0.45488721804511284	0.7319347319347319	66	66	4	false	RPS5	68.95454545454545	0	66	0	0.9894881832680876	false	0	RPS5	8798	0.2825384997516145
taxon:9606	2.1818181818181817	0.003418627464380488	177969	1902	ribosomal protein S6	gene	biological_process-&-1&-GO:0000082-&&-G1/S transition of mitotic cell cycle-%%-GO:0048821-&&-erythrocyte development-%%-GO:0002309-&&-T cell proliferation involved in immune response-%%-GO:0006413-&&-translational initiation-%%-GO:0033077-&&-T cell differentiation in thymus-%%-GO:0006364-&&-rRNA processing-%%-GO:0006614-&&-SRP-dependent cotranslational protein targeting to membrane-%%-GO:0043065-…	G:9606:RPS6			KEGG-&-1&-hsa04910-&&-Insulin signaling pathway-%%-hsa03010-&&-Ribosome-%%-hsa04714-&&-Thermogenesis-%%-hsa05205-&&-Proteoglycans in cancer-%%-hsa04150-&&-mTOR signaling pathway-%%-hsa04371-&&-Apelin signaling pathway-%%-hsa04066-&&-HIF-1 signaling pathway-%%-hsa01521-&&-EGFR tyrosine kinase inhibitor resistance-%%-hsa04151-&&-PI3K-Akt signaling pathway	RPS6	Homo sapiens (Human)-&&-9606	Gene Symbol-&-1&-RPS6	0.45833333333333337	0.6257076257076257	78	78	4	false	RPS6	64.76923076923077	0	78	0	0.9896331738437001	false	0	RPS6	14506	0.2590769230769231
taxon:9606	2.7520661157024793	0.003196301031630374	178993	1902	serpin family A member 1	gene	biological_process-&-1&-GO:0010951-&&-negative regulation of endopeptidase activity-%%-GO:0006953-&&-acute-phase response-%%-GO:0048208-&&-COPII vesicle coating-%%-GO:0007596-&&-blood coagulation-%%-GO:0002576-&&-platelet degranulation-%%-GO:0006888-&&-ER to Golgi vesicle-mediated transport-%%-GO:0043312-&&-neutrophil degranulation|cellular_component-&-1&-GO:0000139-&&-Golgi membrane-%%-GO:190481…	G:9606:SERPINA1			KEGG-&-1&-hsa04610-&&-Complement and coagulation cascades	SERPINA1	Homo sapiens (Human)-&&-9606	Gene Symbol-&-1&-SERPINA1	0.3633633633633634	0.047619047619047616	9	8	5	false	SERPINA1	27.428571428571427	0	8	0	0.984630998985066	false	1	SERPINA1	3892	0.19642857142857142
taxon:9606	2.1377410468319558	0.004081085645468303	177974	1902	ribosomal protein S3	gene	biological_process-&-1&-GO:0006915-&&-apoptotic process-%%-GO:0006412-&&-translation-%%-GO:0045739-&&-positive regulation of DNA repair-%%-GO:0051301-&&-cell division-%%-GO:0051225-&&-spindle assembly-%%-GO:0006614-&&-SRP-dependent cotranslational protein targeting to membrane-%%-GO:0000184-&&-nuclear-transcribed mRNA catabolic process, nonsense-mediated decay-%%-GO:0061481-&&-response to TNF ago…	G:9606:RPS3			KEGG-&-1&-hsa03010-&&-Ribosome	RPS3	Homo sapiens (Human)-&&-9606	Gene Symbol-&-1&-RPS3	0.46778350515463923	0.6110759493670886	80	80	4	false	RPS3	64.3125	0	80	0	0.990019815378667	false	0	RPS3	15888	0.2502431906614786
taxon:9606	4.022038567493113	0.0	175926	1902	neuropeptide FF-amide peptide precursor	gene	biological_process-&-1&-GO:0007204-&&-positive regulation of cytosolic calcium ion concentration-%%-GO:0007268-&&-chemical synaptic transmission-%%-GO:0070253-&&-somatostatin secretion-%%-GO:0060135-&&-maternal process involved in female pregnancy-%%-GO:0003254-&&-regulation of membrane depolarization-%%-GO:0045777-&&-positive regulation of blood pressure-%%-GO:0021510-&&-spinal cord development-…	G:9606:NPFF			KEGG-&-1&-hsa04080-&&-Neuroactive ligand-receptor interaction	NPFF	Homo sapiens (Human)-&&-9606	Gene Symbol-&-1&-NPFF	0.24863013698630135	1.0	2	2	6	false	NPFF	10.5	0	2	0	0.9734908897588324	false	0	NPFF	0	0.5526315789473685
taxon:9606	3.7493112947658402	0.0	173366	1902	Yip1 domain family member 3	gene	biological_process-&-1&-GO:0030154-&&-cell differentiation|cellular_component-&-1&-GO:0016021-&&-integral component of membrane-%%-GO:0005886-&&-plasma membrane-%%-GO:0030133-&&-transport vesicle-%%-GO:0043231-&&-intracellular membrane-bounded organelle-%%-GO:0005794-&&-Golgi apparatus|molecular_function-&-1&-GO:0005515-&&-protein binding	G:9606:YIPF3				YIPF3	Homo sapiens (Human)-&&-9606	Gene Symbol-&-1&-YIPF3	0.26671565025716387	0.0	1	1	6	false	YIPF3	29.0	0	1	0	0.97588323425644	false	0	YIPF3	0	0.0
taxon:9606	2.8181818181818183	1.2572751819809207E-5	167735	1902	lysophosphatidylcholine acyltransferase 1	gene	biological_process-&-1&-GO:0006656-&&-phosphatidylcholine biosynthetic process-%%-GO:0008654-&&-phospholipid biosynthetic process-%%-GO:2001246-&&-negative regulation of phosphatidylcholine biosynthetic process-%%-GO:0036151-&&-phosphatidylcholine acyl-chain remodeling-%%-GO:0045732-&&-positive regulation of protein catabolic process-%%-GO:0006654-&&-phosphatidic acid biosynthetic process-%%-GO:0…	G:9606:LPCAT1			KEGG-&-1&-hsa00565-&&-Ether lipid metabolism-%%-hsa01100-&&-Metabolic pathways-%%-hsa00564-&&-Glycerophospholipid metabolism	LPCAT1	Homo sapiens (Human)-&&-9606	Gene Symbol-&-1&-LPCAT1	0.3548387096774193	0.3333333333333333	3	3	5	false	LPCAT1	66.0	0	3	0	0.9840510366826156	false	0	LPCAT1	76	0.4724220623501199
taxon:9606	2.1955922865013773	0.0021043700860551694	177972	1902	ribosomal protein S4, X-linked	gene	biological_process-&-1&-GO:0006413-&&-translational initiation-%%-GO:0006412-&&-translation-%%-GO:0008284-&&-positive regulation of cell proliferation-%%-GO:0019083-&&-viral transcription-%%-GO:0006364-&&-rRNA processing-%%-GO:0006614-&&-SRP-dependent cotranslational protein targeting to membrane-%%-GO:0045727-&&-positive regulation of translation-%%-GO:0007275-&&-multicellular organism developme…	G:9606:RPS4X			KEGG-&-1&-hsa03010-&&-Ribosome	RPS4X	Homo sapiens (Human)-&&-9606	Gene Symbol-&-1&-RPS4X	0.45545796737766625	0.7003129890453834	72	72	4	false	RPS4X	67.59722222222223	0	72	0	0.989512348364023	false	0	RPS4X	11640	0.27703779599271405
taxon:9606	2.118457300275482	0.009398148510022365	177973	1902	ribosomal protein S3A	gene	biological_process-&-1&-GO:0006412-&&-translation-%%-GO:0006413-&&-translational initiation-%%-GO:0019083-&&-viral transcription-%%-GO:0030154-&&-cell differentiation-%%-GO:0006364-&&-rRNA processing-%%-GO:0006614-&&-SRP-dependent cotranslational protein targeting to membrane-%%-GO:0000184-&&-nuclear-transcribed mRNA catabolic process, nonsense-mediated decay-%%-GO:0043066-&&-negative regulation …	G:9606:RPS3A			KEGG-&-1&-hsa03010-&&-Ribosome	RPS3A	Homo sapiens (Human)-&&-9606	Gene Symbol-&-1&-RPS3A	0.47204161248374515	0.5404971932638332	87	87	4	false	RPS3A	61.10344827586207	0	87	0	0.9901889710502151	false	0	RPS3A	30070	0.23775660807728433
taxon:9606	2.2947658402203857	0.0056449395335605905	176447	1902	cullin 5	gene	biological_process-&-1&-GO:0008285-&&-negative regulation of cell proliferation-%%-GO:0000082-&&-G1/S transition of mitotic cell cycle-%%-GO:0006974-&&-cellular response to DNA damage stimulus-%%-GO:0008283-&&-cell proliferation-%%-GO:0042787-&&-protein ubiquitination involved in ubiquitin-dependent protein catabolic process-%%-GO:0097193-&&-intrinsic apoptotic signaling pathway-%%-GO:0007050-&&-…	G:9606:CUL5			KEGG-&-1&-hsa05170-&&-Human immunodeficiency virus 1 infection-%%-hsa04120-&&-Ubiquitin mediated proteolysis	CUL5	Homo sapiens (Human)-&&-9606	Gene Symbol-&-1&-CUL5	0.4357743097238896	0.44805194805194803	56	56	4	false	CUL5	56.607142857142854	0	56	0	0.9886424049103476	false	0	CUL5	11542	0.23884870403857747
taxon:9606	1.9696969696969697	0.09296395592382324	179011	1902	neurotrophic receptor tyrosine kinase 1	gene	biological_process-&-1&-GO:0007611-&&-learning or memory-%%-GO:0048013-&&-ephrin receptor signaling pathway-%%-GO:0048011-&&-neurotrophin TRK receptor signaling pathway-%%-GO:0048485-&&-sympathetic nervous system development-%%-GO:0038083-&&-peptidyl-tyrosine autophosphorylation-%%-GO:0021553-&&-olfactory nerve development-%%-GO:0009314-&&-response to radiation-%%-GO:1990090-&&-cellular response …	G:9606:NTRK1			KEGG-&-1&-hsa04750-&&-Inflammatory mediator regulation of TRP channels-%%-hsa05216-&&-Thyroid cancer-%%-hsa04210-&&-Apoptosis-%%-hsa04014-&&-Ras signaling pathway-%%-hsa04010-&&-MAPK signaling pathway-%%-hsa04722-&&-Neurotrophin signaling pathway-%%-hsa05200-&&-Pathways in cancer-%%-hsa05230-&&-Central carbon metabolism in cancer-%%-hsa05202-&&-Transcriptional misregulation in cancer-%%-hsa04151-…	NTRK1	Homo sapiens (Human)-&&-9606	Gene Symbol-&-1&-NTRK1	0.5076923076923077	0.1525304179157115	109	108	4	false	NTRK1	35.41121495327103	0	108	0	0.9914938862307283	false	1	NTRK1	137682	0.1286661002548853
taxon:9606	2.6942148760330578	0.0035877265515844373	169283	1902	ubiquilin 4	gene	biological_process-&-1&-GO:0032434-&&-regulation of proteasomal ubiquitin-dependent protein catabolic process-%%-GO:1901097-&&-negative regulation of autophagosome maturation-%%-GO:0006914-&&-autophagy|cellular_component-&-1&-GO:0005634-&&-nucleus-%%-GO:0005776-&&-autophagosome-%%-GO:0048471-&&-perinuclear region of cytoplasm-%%-GO:0031597-&&-cytosolic proteasome complex-%%-GO:0005737-&&-cytoplas…	G:9606:UBQLN4			KEGG-&-1&-hsa04141-&&-Protein processing in endoplasmic reticulum	UBQLN4	Homo sapiens (Human)-&&-9606	Gene Symbol-&-1&-UBQLN4	0.37116564417177916	0.2777777777777778	11	10	5	false	UBQLN4	28.444444444444443	0	10	0	0.98513846599971	false	1	UBQLN4	4312	0.20238095238095238
taxon:9606	2.4077134986225897	0.005005849676049006	173889	1902	Fas associated factor family member 2	gene	biological_process-&-1&-GO:0030433-&&-ER-associated ubiquitin-dependent protein catabolic process-%%-GO:0043312-&&-neutrophil degranulation-%%-GO:0043086-&&-negative regulation of catalytic activity-%%-GO:0034389-&&-lipid particle organization-%%-GO:0006986-&&-response to unfolded protein-%%-GO:0030970-&&-retrograde protein transport, ER to cytosol|cellular_component-&-1&-GO:0005576-&&-extracellu…	G:9606:FAF2				FAF2	Homo sapiens (Human)-&&-9606	Gene Symbol-&-1&-FAF2	0.41533180778032036	0.21578947368421053	22	21	5	false	FAF2	37.05	0	21	0	0.9876516359769949	false	1	FAF2	7150	0.1712962962962963
taxon:9606	3.190082644628099	0.0	144705	1902	EPPIN-WFDC6 readthrough	gene		G:9606:EPPIN-WFDC6				EPPIN-WFDC6	Homo sapiens (Human)-&&-9606	Gene Symbol-&-1&-EPPIN-WFDC6	0.3134715025906736	1.0	2	2	5	false	EPPIN-WFDC6	20.5	0	2	0	0.9807887487313324	false	0	EPPIN-WFDC6	0	0.5694444444444444
taxon:9606	2.628099173553719	3.0394046218625502E-5	159047	1902	heat shock protein 90 alpha family class B member 2, pseudogene	gene	biological_process-&-1&-GO:0006457-&&-protein folding-%%-GO:0006950-&&-response to stress-%%-GO:0008150-&&-biological_process|cellular_component-&-1&-GO:0005737-&&-cytoplasm-%%-GO:0070062-&&-extracellular exosome|molecular_function-&-1&-GO:0005524-&&-ATP binding-%%-GO:0003674-&&-molecular_function-%%-GO:0051082-&&-unfolded protein binding	G:9606:HSP90AB2P				HSP90AB2P	Homo sapiens (Human)-&&-9606	Gene Symbol-&-1&-HSP90AB2P	0.380503144654088	0.5	4	4	5	false	HSP90AB2P	90.5	0	4	0	0.9857184283021604	false	0	HSP90AB2P	232	0.4931693989071038
taxon:9606	2.787878787878788	0.0023217987458819915	169800	1902	ADP ribosylation factor GTPase activating protein 1	gene	biological_process-&-1&-GO:0030100-&&-regulation of endocytosis-%%-GO:0015031-&&-protein transport-%%-GO:0006890-&&-retrograde vesicle-mediated transport, Golgi to ER-%%-GO:0036498-&&-IRE1-mediated unfolded protein response-%%-GO:0006888-&&-ER to Golgi vesicle-mediated transport-%%-GO:0043547-&&-positive regulation of GTPase activity|cellular_component-&-1&-GO:0005829-&&-cytosol-%%-GO:0005794-&&-…	G:9606:ARFGAP1			KEGG-&-1&-hsa04144-&&-Endocytosis	ARFGAP1	Homo sapiens (Human)-&&-9606	Gene Symbol-&-1&-ARFGAP1	0.358695652173913	0.16666666666666666	4	4	5	false	ARFGAP1	43.75	0	4	0	0.9843168527379054	false	0	ARFGAP1	4030	0.32037037037037036
taxon:9606	2.3333333333333335	0.005378446550656409	179529	1902	myosin heavy chain 9	gene	biological_process-&-1&-GO:0030048-&&-actin filament-based movement-%%-GO:0015031-&&-protein transport-%%-GO:0030224-&&-monocyte differentiation-%%-GO:1903923-&&-positive regulation of protein processing in phagocytic vesicle-%%-GO:0070527-&&-platelet aggregation-%%-GO:0051295-&&-establishment of meiotic spindle localization-%%-GO:0001525-&&-angiogenesis-%%-GO:0032796-&&-uropod organization-%%-GO…	G:9606:MYH9			KEGG-&-1&-hsa04530-&&-Tight junction-%%-hsa04810-&&-Regulation of actin cytoskeleton-%%-hsa05132-&&-Salmonella infection	MYH9	Homo sapiens (Human)-&&-9606	Gene Symbol-&-1&-MYH9	0.42857142857142855	0.2792022792022792	27	27	5	false	MYH9	49.888888888888886	0	27	0	0.9883040935672515	false	0	MYH9	9930	0.20670047641001998
taxon:9606	2.371900826446281	6.827908120439805E-4	181583	1902	aspartyl-tRNA synthetase	gene	biological_process-&-1&-GO:0006418-&&-tRNA aminoacylation for protein translation-%%-GO:0006461-&&-protein complex assembly-%%-GO:0006412-&&-translation-%%-GO:0006422-&&-aspartyl-tRNA aminoacylation|cellular_component-&-1&-GO:0005737-&&-cytoplasm-%%-GO:0005829-&&-cytosol-%%-GO:0070062-&&-extracellular exosome-%%-GO:0016020-&&-membrane|molecular_function-&-1&-GO:0003723-&&-RNA binding-%%-GO:000404…	G:9606:DARS			KEGG-&-1&-hsa00970-&&-Aminoacyl-tRNA biosynthesis	DARS	Homo sapiens (Human)-&&-9606	Gene Symbol-&-1&-DARS	0.421602787456446	0.531578947368421	20	20	4	false	DARS	67.6	0	20	0	0.9879657822241554	false	0	DARS	2188	0.28622881355932206
taxon:9606	3.2451790633608817	0.0017659063039698899	177490	1902	sialophorin	gene	biological_process-&-1&-GO:0001808-&&-negative regulation of type IV hypersensitivity-%%-GO:0007162-&&-negative regulation of cell adhesion-%%-GO:0031295-&&-T cell costimulation-%%-GO:0007163-&&-establishment or maintenance of cell polarity-%%-GO:0050900-&&-leukocyte migration-%%-GO:0001934-&&-positive regulation of protein phosphorylation-%%-GO:0007165-&&-signal transduction-%%-GO:0042130-&&-neg…	G:9606:SPN			KEGG-&-1&-hsa04514-&&-Cell adhesion molecules (CAMs)	SPN	Homo sapiens (Human)-&&-9606	Gene Symbol-&-1&-SPN	0.3081494057724957	0.0	3	3	5	false	SPN	23.333333333333332	0	3	0	0.9803054468126239	false	0	SPN	3258	0.3333333333333333
taxon:9606	2.909090909090909	0.0022265102849855847	180563	1902	haptoglobin	gene	biological_process-&-1&-GO:0010942-&&-positive regulation of cell death-%%-GO:0006953-&&-acute-phase response-%%-GO:0042542-&&-response to hydrogen peroxide-%%-GO:0006898-&&-receptor-mediated endocytosis-%%-GO:0098869-&&-cellular oxidant detoxification-%%-GO:0051354-&&-negative regulation of oxidoreductase activity-%%-GO:0006952-&&-defense response-%%-GO:0042742-&&-defense response to bacterium-%…	G:9606:HP				HP	Homo sapiens (Human)-&&-9606	Gene Symbol-&-1&-HP	0.34375	0.0	7	7	5	false	HP	14.428571428571429	0	7	0	0.9832535885167464	false	0	HP	1962	0.1657848324514991
taxon:9606	2.6556473829201104	1.1706035535222256E-4	175446	1902	eukaryotic translation elongation factor 1 epsilon 1	gene	biological_process-&-1&-GO:2000774-&&-positive regulation of cellular senescence-%%-GO:0006418-&&-tRNA aminoacylation for protein translation-%%-GO:0043065-&&-positive regulation of apoptotic process-%%-GO:0043517-&&-positive regulation of DNA damage response, signal transduction by p53 class mediator-%%-GO:0008285-&&-negative regulation of cell proliferation|cellular_component-&-1&-GO:0005634-&&…	G:9606:EEF1E1				EEF1E1	Homo sapiens (Human)-&&-9606	Gene Symbol-&-1&-EEF1E1	0.37655601659751037	0.7032967032967034	14	14	5	false	EEF1E1	68.92857142857143	0	14	0	0.985476777342806	false	0	EEF1E1	378	0.38293650793650796
taxon:9606	4.024793388429752	0.0	179030	1902	neuropeptide Y receptor Y5	gene	biological_process-&-1&-GO:0002865-&&-negative regulation of acute inflammatory response to antigenic stimulus-%%-GO:0002675-&&-positive regulation of acute inflammatory response-%%-GO:0048661-&&-positive regulation of smooth muscle cell proliferation-%%-GO:0070374-&&-positive regulation of ERK1 and ERK2 cascade-%%-GO:0007268-&&-chemical synaptic transmission-%%-GO:0043066-&&-negative regulation …	G:9606:NPY5R			KEGG-&-1&-hsa04080-&&-Neuroactive ligand-receptor interaction	NPY5R	Homo sapiens (Human)-&&-9606	Gene Symbol-&-1&-NPY5R	0.24845995893223818	0.0	1	1	6	false	NPY5R	19.0	0	1	0	0.9734667246628969	false	0	NPY5R	0	0.0
taxon:9606	2.630853994490358	1.7965811087544158E-4	162651	1902	RPTOR independent companion of MTOR complex 2	gene	biological_process-&-1&-GO:2000114-&&-regulation of establishment of cell polarity-%%-GO:0032008-&&-positive regulation of TOR signaling-%%-GO:0050731-&&-positive regulation of peptidyl-tyrosine phosphorylation-%%-GO:0031295-&&-T cell costimulation-%%-GO:0030838-&&-positive regulation of actin filament polymerization-%%-GO:0051897-&&-positive regulation of protein kinase B signaling-%%-GO:0032956…	G:9606:RICTOR			KEGG-&-1&-hsa04150-&&-mTOR signaling pathway	RICTOR	Homo sapiens (Human)-&&-9606	Gene Symbol-&-1&-RICTOR	0.3801047120418848	0.48484848484848486	12	12	5	false	RICTOR	58.916666666666664	0	12	0	0.985694263206225	false	0	RICTOR	406	0.3184684684684685
taxon:9606	4.0578512396694215	0.0	177499	1902	serine peptidase inhibitor, Kazal type 1	gene	biological_process-&-1&-GO:0060046-&&-regulation of acrosome reaction-%%-GO:0090281-&&-negative regulation of calcium ion import-%%-GO:1900004-&&-negative regulation of serine-type endopeptidase activity-%%-GO:2001256-&&-regulation of store-operated calcium entry-%%-GO:0010751-&&-negative regulation of nitric oxide mediated signal transduction-%%-GO:0050732-&&-negative regulation of peptidyl-tyro…	G:9606:SPINK1				SPINK1	Homo sapiens (Human)-&&-9606	Gene Symbol-&-1&-SPINK1	0.24643584521384929	0.0	1	1	6	false	SPINK1	7.0	0	1	0	0.9731767435116718	false	0	SPINK1	0	0.0
taxon:9606	2.283746556473829	0.007129007202067632	173912	1902	ribosomal protein L35	gene	biological_process-&-1&-GO:0000184-&&-nuclear-transcribed mRNA catabolic process, nonsense-mediated decay-%%-GO:0000463-&&-maturation of LSU-rRNA from tricistronic rRNA transcript (SSU-rRNA, 5.8S rRNA, LSU-rRNA)-%%-GO:0006412-&&-translation-%%-GO:0006413-&&-translational initiation-%%-GO:0019083-&&-viral transcription-%%-GO:0006364-&&-rRNA processing-%%-GO:0006614-&&-SRP-dependent cotranslational…	G:9606:RPL35			KEGG-&-1&-hsa03010-&&-Ribosome	RPL35	Homo sapiens (Human)-&&-9606	Gene Symbol-&-1&-RPL35	0.43787696019300365	0.5724275724275725	78	78	5	false	RPL35	60.243589743589745	0	78	0	0.9887390652940892	false	0	RPL35	17666	0.2688873626373626
taxon:9606	4.024793388429752	0.0	179032	1902	neuropeptide Y receptor Y2	gene	biological_process-&-1&-GO:0007204-&&-positive regulation of cytosolic calcium ion concentration-%%-GO:0007263-&&-nitric oxide mediated signal transduction-%%-GO:0030818-&&-negative regulation of cAMP biosynthetic process-%%-GO:0046010-&&-positive regulation of circadian sleep/wake cycle, non-REM sleep-%%-GO:0090394-&&-negative regulation of excitatory postsynaptic potential-%%-GO:0045987-&&-posi…	G:9606:NPY2R			KEGG-&-1&-hsa04080-&&-Neuroactive ligand-receptor interaction	NPY2R	Homo sapiens (Human)-&&-9606	Gene Symbol-&-1&-NPY2R	0.24845995893223818	0.0	3	2	6	false	NPY2R	19.0	0	2	0	0.9734667246628969	false	1	NPY2R	0	0.0
taxon:9606	4.024793388429752	0.0	179033	1902	neuropeptide Y receptor Y1	gene	biological_process-&-1&-GO:0008015-&&-blood circulation-%%-GO:0007268-&&-chemical synaptic transmission-%%-GO:0007626-&&-locomotory behavior-%%-GO:0008217-&&-regulation of blood pressure-%%-GO:0003151-&&-outflow tract morphogenesis-%%-GO:0007193-&&-adenylate cyclase-inhibiting G-protein coupled receptor signaling pathway-%%-GO:0007631-&&-feeding behavior-%%-GO:0040014-&&-regulation of multicellul…	G:9606:NPY1R			KEGG-&-1&-hsa04080-&&-Neuroactive ligand-receptor interaction-%%-hsa04024-&&-cAMP signaling pathway-%%-hsa04923-&&-Regulation of lipolysis in adipocytes	NPY1R	Homo sapiens (Human)-&&-9606	Gene Symbol-&-1&-NPY1R	0.24845995893223818	0.0	1	1	6	false	NPY1R	19.0	0	1	0	0.9734667246628969	false	0	NPY1R	0	0.0
taxon:9606	4.258953168044077	0.0	160094	1902	C1q and tumor necrosis factor related protein 9B	gene	cellular_component-&-1&-GO:0005581-&&-collagen trimer-%%-GO:0070062-&&-extracellular exosome|molecular_function-&-1&-GO:0005515-&&-protein binding	G:9606:C1QTNF9B				C1QTNF9B	Homo sapiens (Human)-&&-9606	Gene Symbol-&-1&-C1QTNF9B	0.23479948253557567	1.0	2	2	7	false	C1QTNF9B	6.0	0	2	0	0.9714126915083853	false	0	C1QTNF9B	0	0.6
taxon:9606	2.7823691460055096	5.337504680375744E-5	170847	1902	family with sequence similarity 134 member B	gene	biological_process-&-1&-GO:0061709-&&-reticulophagy-%%-GO:0019233-&&-sensory perception of pain-%%-GO:0043524-&&-negative regulation of neuron apoptotic process|cellular_component-&-1&-GO:0030176-&&-integral component of endoplasmic reticulum membrane-%%-GO:0005783-&&-endoplasmic reticulum-%%-GO:0016604-&&-nuclear body-%%-GO:0005794-&&-Golgi apparatus-%%-GO:0005801-&&-cis-Golgi network|molecular_…	G:9606:FAM134B				FAM134B	Homo sapiens (Human)-&&-9606	Gene Symbol-&-1&-FAM134B	0.3594059405940594	0.0	3	3	5	false	FAM134B	62.333333333333336	0	3	0	0.9843651829297763	false	0	FAM134B	262	0.41723356009070295
taxon:9606	2.4738292011019283	7.271827249599091E-4	174943	1902	tubulin gamma complex associated protein 3	gene	biological_process-&-1&-GO:0090307-&&-mitotic spindle assembly-%%-GO:0007126-&&-meiotic nuclear division-%%-GO:0051415-&&-interphase microtubule nucleation by interphase microtubule organizing center-%%-GO:0007020-&&-microtubule nucleation-%%-GO:0051298-&&-centrosome duplication-%%-GO:0007338-&&-single fertilization-%%-GO:0031122-&&-cytoplasmic microtubule organization|cellular_component-&-1&-GO:…	G:9606:TUBGCP3				TUBGCP3	Homo sapiens (Human)-&&-9606	Gene Symbol-&-1&-TUBGCP3	0.40423162583518935	0.46438746438746437	27	27	5	false	TUBGCP3	59.18518518518518	0	27	0	0.9870716736745445	false	0	TUBGCP3	2314	0.27400548696844995
taxon:9606	2.43801652892562	4.440695642696239E-4	164707	1902	ribosomal protein L10 like	gene	biological_process-&-1&-GO:0007283-&&-spermatogenesis-%%-GO:0000027-&&-ribosomal large subunit assembly-%%-GO:0006412-&&-translation|cellular_component-&-1&-GO:0005634-&&-nucleus-%%-GO:0005844-&&-polysome-%%-GO:0022625-&&-cytosolic large ribosomal subunit-%%-GO:0016020-&&-membrane|molecular_function-&-1&-GO:0003735-&&-structural constituent of ribosome	G:9606:RPL10L			KEGG-&-1&-hsa03010-&&-Ribosome	RPL10L	Homo sapiens (Human)-&&-9606	Gene Symbol-&-1&-RPL10L	0.4101694915254237	0.8747474747474747	45	45	5	false	RPL10L	72.84444444444445	0	45	0	0.9873858199217052	false	0	RPL10L	2204	0.3436058700209644
taxon:9606	2.369146005509642	0.0016838395303648505	180582	1902	stratifin	gene	biological_process-&-1&-GO:0045606-&&-positive regulation of epidermal cell differentiation-%%-GO:0061024-&&-membrane organization-%%-GO:0031424-&&-keratinization-%%-GO:0007165-&&-signal transduction-%%-GO:0030307-&&-positive regulation of cell growth-%%-GO:0006469-&&-negative regulation of protein kinase activity-%%-GO:0046827-&&-positive regulation of protein export from nucleus-%%-GO:0061436-&…	G:9606:SFN			KEGG-&-1&-hsa04115-&&-p53 signaling pathway-%%-hsa04960-&&-Aldosterone-regulated sodium reabsorption-%%-hsa04110-&&-Cell cycle	SFN	Homo sapiens (Human)-&&-9606	Gene Symbol-&-1&-SFN	0.42209302325581394	0.626890756302521	37	36	5	false	SFN	66.02857142857142	0	36	0	0.9879899473200908	false	1	SFN	4206	0.29477040816326533
taxon:9606	2.9146005509641872	0.0025453913998116674	174439	1902	laminin subunit gamma 3	gene	biological_process-&-1&-GO:0007601-&&-visual perception-%%-GO:0000904-&&-cell morphogenesis involved in differentiation-%%-GO:0014002-&&-astrocyte development-%%-GO:0060041-&&-retina development in camera-type eye-%%-GO:0030198-&&-extracellular matrix organization-%%-GO:0007155-&&-cell adhesion|cellular_component-&-1&-GO:0005576-&&-extracellular region-%%-GO:0005604-&&-basement membrane-%%-GO:000…	G:9606:LAMC3			KEGG-&-1&-hsa05146-&&-Amoebiasis-%%-hsa05165-&&-Human papillomavirus infection-%%-hsa05200-&&-Pathways in cancer-%%-hsa05222-&&-Small cell lung cancer-%%-hsa04510-&&-Focal adhesion-%%-hsa04512-&&-ECM-receptor interaction-%%-hsa05145-&&-Toxoplasmosis-%%-hsa04151-&&-PI3K-Akt signaling pathway	LAMC3	Homo sapiens (Human)-&&-9606	Gene Symbol-&-1&-LAMC3	0.3431001890359168	0.0	6	6	5	false	LAMC3	19.5	0	6	0	0.9832052583248756	false	0	LAMC3	2080	0.17452830188679244
taxon:9606	3.4545454545454546	0.0	179562	1902	mucin 7, secreted	gene	biological_process-&-1&-GO:0016266-&&-O-glycan processing-%%-GO:0002223-&&-stimulatory C-type lectin receptor signaling pathway|cellular_component-&-1&-GO:0070062-&&-extracellular exosome-%%-GO:0005886-&&-plasma membrane-%%-GO:0005796-&&-Golgi lumen|molecular_function-&-1&-GO:0005515-&&-protein binding	G:9606:MUC7			KEGG-&-1&-hsa04970-&&-Salivary secretion	MUC7	Homo sapiens (Human)-&&-9606	Gene Symbol-&-1&-MUC7	0.2894736842105263	0.0	3	2	6	false	MUC7	26.0	0	2	0	0.9784688995215312	false	1	MUC7	0	0.0
taxon:9606	2.6225895316804406	6.58209500910018E-4	182120	1902	carnitine palmitoyltransferase 1A	gene	biological_process-&-1&-GO:0009437-&&-carnitine metabolic process-%%-GO:0014070-&&-response to organic cyclic compound-%%-GO:0006635-&&-fatty acid beta-oxidation-%%-GO:0006641-&&-triglyceride metabolic process-%%-GO:0042755-&&-eating behavior-%%-GO:0050796-&&-regulation of insulin secretion-%%-GO:0071398-&&-cellular response to fatty acid-%%-GO:0030855-&&-epithelial cell differentiation-%%-GO:000…	G:9606:CPT1A			KEGG-&-1&-hsa00071-&&-Fatty acid degradation-%%-hsa04931-&&-Insulin resistance-%%-hsa04714-&&-Thermogenesis-%%-hsa01212-&&-Fatty acid metabolism-%%-hsa03320-&&-PPAR signaling pathway-%%-hsa04152-&&-AMPK signaling pathway-%%-hsa04920-&&-Adipocytokine signaling pathway-%%-hsa04922-&&-Glucagon signaling pathway	CPT1A	Homo sapiens (Human)-&&-9606	Gene Symbol-&-1&-CPT1A	0.3813025210084034	0.14285714285714285	7	7	5	false	CPT1A	49.714285714285715	0	7	0	0.9857667584940312	false	0	CPT1A	1270	0.2693208430913349
taxon:9606	2.790633608815427	1.8699853081628818E-4	173417	1902	chromobox 5	gene	biological_process-&-1&-GO:0045892-&&-negative regulation of transcription, DNA-templated-%%-GO:0016032-&&-viral process-%%-GO:0007596-&&-blood coagulation|cellular_component-&-1&-GO:0000776-&&-kinetochore-%%-GO:0016605-&&-PML body-%%-GO:0005720-&&-nuclear heterochromatin-%%-GO:0005730-&&-nucleolus-%%-GO:0000784-&&-nuclear chromosome, telomeric region-%%-GO:0005654-&&-nucleoplasm-%%-GO:0005635-&&…	G:9606:CBX5				CBX5	Homo sapiens (Human)-&&-9606	Gene Symbol-&-1&-CBX5	0.3583415597235933	0.6263736263736264	16	15	5	false	CBX5	47.92857142857143	0	15	0	0.98429268764197	false	1	CBX5	440	0.33004926108374383
taxon:9606	3.4325068870523414	2.704061549162224E-4	173423	1902	ATP binding cassette subfamily A member 5	gene	biological_process-&-1&-GO:0055085-&&-transmembrane transport-%%-GO:0043691-&&-reverse cholesterol transport-%%-GO:0010745-&&-negative regulation of macrophage derived foam cell differentiation-%%-GO:0033344-&&-cholesterol efflux-%%-GO:0034375-&&-high-density lipoprotein particle remodeling-%%-GO:0006869-&&-lipid transport|cellular_component-&-1&-GO:0043231-&&-intracellular membrane-bounded organ…	G:9606:ABCA5			KEGG-&-1&-hsa02010-&&-ABC transporters	ABCA5	Homo sapiens (Human)-&&-9606	Gene Symbol-&-1&-ABCA5	0.2913322632423756	0.0	2	2	6	false	ABCA5	13.5	0	2	0	0.9786622202890145	false	0	ABCA5	296	0.5208333333333334
taxon:9606	4.59228650137741	0.0	167282	1902	haloacid dehalogenase like hydrolase domain containing 2	gene	biological_process-&-1&-GO:0016311-&&-dephosphorylation-%%-GO:0008150-&&-biological_process|cellular_component-&-1&-GO:0070062-&&-extracellular exosome|molecular_function-&-1&-GO:0016791-&&-phosphatase activity-%%-GO:0046872-&&-metal ion binding-%%-GO:0019899-&&-enzyme binding-%%-GO:0005515-&&-protein binding	G:9606:HDHD2				HDHD2	Homo sapiens (Human)-&&-9606	Gene Symbol-&-1&-HDHD2	0.21775644871025795	0.0	1	1	7	false	HDHD2	3.0	0	1	0	0.9684887149001981	false	0	HDHD2	0	0.0
taxon:9606	4.022038567493113	0.0	181107	1902	fibroblast activation protein alpha	gene	biological_process-&-1&-GO:0010710-&&-regulation of collagen catabolic process-%%-GO:1902362-&&-melanocyte apoptotic process-%%-GO:0001525-&&-angiogenesis-%%-GO:0006508-&&-proteolysis-%%-GO:0097325-&&-melanocyte proliferation-%%-GO:1900119-&&-positive regulation of execution phase of apoptosis-%%-GO:0010716-&&-negative regulation of extracellular matrix disassembly-%%-GO:0043542-&&-endothelial ce…	G:9606:FAP				FAP	Homo sapiens (Human)-&&-9606	Gene Symbol-&-1&-FAP	0.24863013698630135	1.0	4	3	6	false	FAP	10.5	0	3	0	0.9734908897588324	false	1	FAP	0	0.5526315789473685
taxon:9606	2.757575757575758	0.009343177662574061	179568	1902	mucin 1, cell surface associated	gene	biological_process-&-1&-GO:0016266-&&-O-glycan processing-%%-GO:0090240-&&-positive regulation of histone H4 acetylation-%%-GO:0002223-&&-stimulatory C-type lectin receptor signaling pathway-%%-GO:0036003-&&-positive regulation of transcription from RNA polymerase II promoter in response to stress-%%-GO:0033629-&&-negative regulation of cell adhesion mediated by integrin-%%-GO:0043618-&&-regulati…	G:9606:MUC1				MUC1	Homo sapiens (Human)-&&-9606	Gene Symbol-&-1&-MUC1	0.3626373626373626	0.23809523809523808	7	7	5	false	MUC1	33.42857142857143	0	7	0	0.9845826687931951	false	0	MUC1	11410	0.22916666666666666
taxon:9606	2.4545454545454546	2.961586823589732E-4	181104	1902	fatty acid synthase	gene	biological_process-&-1&-GO:0030879-&&-mammary gland development-%%-GO:0031325-&&-positive regulation of cellular metabolic process-%%-GO:0001649-&&-osteoblast differentiation-%%-GO:0055114-&&-oxidation-reduction process-%%-GO:0006084-&&-acetyl-CoA metabolic process-%%-GO:0035338-&&-long-chain fatty-acyl-CoA biosynthetic process-%%-GO:0071353-&&-cellular response to interleukin-4-%%-GO:0015939-&&-…	G:9606:FASN			KEGG-&-1&-hsa00061-&&-Fatty acid biosynthesis-%%-hsa04910-&&-Insulin signaling pathway-%%-hsa01212-&&-Fatty acid metabolism-%%-hsa01100-&&-Metabolic pathways-%%-hsa04152-&&-AMPK signaling pathway	FASN	Homo sapiens (Human)-&&-9606	Gene Symbol-&-1&-FASN	0.4074074074074074	0.3717948717948718	15	14	5	false	FASN	61.23076923076923	0	14	0	0.9872408293460925	false	1	FASN	1636	0.2758142758142758
taxon:9606	3.4269972451790633	0.01024920015197348	175473	1902	adiponectin, C1Q and collagen domain containing	gene	biological_process-&-1&-GO:0001934-&&-positive regulation of protein phosphorylation-%%-GO:2000279-&&-negative regulation of DNA biosynthetic process-%%-GO:0032270-&&-positive regulation of cellular protein metabolic process-%%-GO:0050873-&&-brown fat cell differentiation-%%-GO:2000481-&&-positive regulation of cAMP-dependent protein kinase activity-%%-GO:0045892-&&-negative regulation of transcr…	G:9606:ADIPOQ	Adipoq	true	KEGG-&-1&-hsa04930-&&-Type II diabetes mellitus-%%-hsa03320-&&-PPAR signaling pathway-%%-hsa04932-&&-Non-alcoholic fatty liver disease (NAFLD)-%%-hsa04211-&&-Longevity regulating pathway-%%-hsa04920-&&-Adipocytokine signaling pathway-%%-hsa04152-&&-AMPK signaling pathway	ADIPOQ	Homo sapiens (Human)-&&-9606	Gene Symbol-&-1&-ADIPOQ	0.29180064308681675	0.07142857142857142	10	9	6	false	Adipoq	4.0	0	9	0	0.9787105504808854	false	1	Adipoq	10974	0.15217391304347827
taxon:9606	3.0275482093663912	0.04959439461603668	179062	1902	neuropeptide Y	gene	biological_process-&-1&-GO:0032098-&&-regulation of appetite-%%-GO:0007268-&&-chemical synaptic transmission-%%-GO:0008015-&&-blood circulation-%%-GO:0031175-&&-neuron projection development-%%-GO:0007218-&&-neuropeptide signaling pathway-%%-GO:0006928-&&-movement of cell or subcellular component-%%-GO:0008217-&&-regulation of blood pressure-%%-GO:0007586-&&-digestion-%%-GO:0007610-&&-behavior-%%…	G:9606:NPY	Npy	true	KEGG-&-1&-hsa04080-&&-Neuroactive ligand-receptor interaction-%%-hsa04024-&&-cAMP signaling pathway-%%-hsa05034-&&-Alcoholism-%%-hsa04920-&&-Adipocytokine signaling pathway-%%-hsa04923-&&-Regulation of lipolysis in adipocytes	NPY	Homo sapiens (Human)-&&-9606	Gene Symbol-&-1&-NPY	0.3303002729754322	0.029239766081871343	19	19	5	false	Npy	4.842105263157895	0	19	0	0.9822144893915229	false	0	Npy	97504	0.07531760435571688
taxon:9606	3.283746556473829	7.379888220208524E-5	181108	1902	Fanconi anemia complementation group G	gene	biological_process-&-1&-GO:0009314-&&-response to radiation-%%-GO:0007005-&&-mitochondrion organization-%%-GO:0000075-&&-cell cycle checkpoint-%%-GO:0001541-&&-ovarian follicle development-%%-GO:0006281-&&-DNA repair-%%-GO:0036297-&&-interstrand cross-link repair-%%-GO:0007286-&&-spermatid development|cellular_component-&-1&-GO:0005886-&&-plasma membrane-%%-GO:0005829-&&-cytosol-%%-GO:0043240-&&-…	G:9606:FANCG			KEGG-&-1&-hsa03460-&&-Fanconi anemia pathway	FANCG	Homo sapiens (Human)-&&-9606	Gene Symbol-&-1&-FANCG	0.30453020134228187	0.0	4	3	6	false	FANCG	21.5	0	3	0	0.9799671354695279	false	1	FANCG	106	0.5125
taxon:9606	2.7741046831955924	0.024597402634694766	181621	1902	cytochrome P450 family 2 subfamily E member 1	gene	biological_process-&-1&-GO:0019373-&&-epoxygenase P450 pathway-%%-GO:0006805-&&-xenobiotic metabolic process-%%-GO:0016098-&&-monoterpenoid metabolic process-%%-GO:0008202-&&-steroid metabolic process-%%-GO:0042197-&&-halogenated hydrocarbon metabolic process-%%-GO:0046483-&&-heterocycle metabolic process-%%-GO:0055114-&&-oxidation-reduction process-%%-GO:0010193-&&-response to ozone-%%-GO:001714…	G:9606:CYP2E1	Cyp2e1	true	KEGG-&-1&-hsa00590-&&-Arachidonic acid metabolism-%%-hsa00140-&&-Steroid hormone biosynthesis-%%-hsa00591-&&-Linoleic acid metabolism-%%-hsa04932-&&-Non-alcoholic fatty liver disease (NAFLD)-%%-hsa01100-&&-Metabolic pathways-%%-hsa05204-&&-Chemical carcinogenesis-%%-hsa00980-&&-Metabolism of xenobiotics by cytochrome P450-%%-hsa00983-&&-Drug metabolism - other enzymes-%%-hsa00982-&&-Drug metaboli…	CYP2E1	Homo sapiens (Human)-&&-9606	Gene Symbol-&-1&-CYP2E1	0.36047666335650447	0.009523809523809525	15	15	5	false	Cyp2e1	10.533333333333333	0	15	0	0.9844376782175825	false	0	Cyp2e1	25696	0.08262108262108261
taxon:9606	2.520661157024793	0.0013513421101831757	176506	1902	CCHC-type zinc finger nucleic acid binding protein	gene	biological_process-&-1&-GO:0006355-&&-regulation of transcription, DNA-templated-%%-GO:0008284-&&-positive regulation of cell proliferation-%%-GO:0045893-&&-positive regulation of transcription, DNA-templated-%%-GO:0045944-&&-positive regulation of transcription from RNA polymerase II promoter-%%-GO:0000122-&&-negative regulation of transcription from RNA polymerase II promoter-%%-GO:0006351-&&-t…	G:9606:CNBP				CNBP	Homo sapiens (Human)-&&-9606	Gene Symbol-&-1&-CNBP	0.39672131147540984	0.41839080459770117	30	30	5	false	CNBP	53.3	0	30	0	0.9866608670436422	false	0	CNBP	3098	0.269023569023569
taxon:9606	2.5371900826446283	0.0021304694873374025	178043	1902	serum/glucocorticoid regulated kinase 1	gene	biological_process-&-1&-GO:0042127-&&-regulation of cell proliferation-%%-GO:0006915-&&-apoptotic process-%%-GO:0042981-&&-regulation of apoptotic process-%%-GO:0035556-&&-intracellular signal transduction-%%-GO:0007616-&&-long-term memory-%%-GO:0008217-&&-regulation of blood pressure-%%-GO:0048812-&&-neuron projection morphogenesis-%%-GO:0018105-&&-peptidyl-serine phosphorylation-%%-GO:0034220-&…	G:9606:SGK1			KEGG-&-1&-hsa04150-&&-mTOR signaling pathway-%%-hsa04068-&&-FoxO signaling pathway-%%-hsa04960-&&-Aldosterone-regulated sodium reabsorption-%%-hsa04151-&&-PI3K-Akt signaling pathway	SGK1	Homo sapiens (Human)-&&-9606	Gene Symbol-&-1&-SGK1	0.39413680781758953	0.20512820512820512	15	14	5	false	SGK1	37.23076923076923	0	14	0	0.9865158764680296	false	1	SGK1	2826	0.18576923076923077
taxon:9606	3.4545454545454546	0.0	182136	1902	ceruloplasmin	gene	biological_process-&-1&-GO:0006879-&&-cellular iron ion homeostasis-%%-GO:0055114-&&-oxidation-reduction process-%%-GO:0006825-&&-copper ion transport|cellular_component-&-1&-GO:0005576-&&-extracellular region-%%-GO:0005765-&&-lysosomal membrane-%%-GO:0005615-&&-extracellular space-%%-GO:0070062-&&-extracellular exosome-%%-GO:0072562-&&-blood microparticle|molecular_function-&-1&-GO:0051087-&&-ch…	G:9606:CP			KEGG-&-1&-hsa00860-&&-Porphyrin and chlorophyll metabolism-%%-hsa04216-&&-Ferroptosis	CP	Homo sapiens (Human)-&&-9606	Gene Symbol-&-1&-CP	0.2894736842105263	0.0	1	1	6	false	CP	26.0	0	1	0	0.9784688995215312	false	0	CP	0	0.0
taxon:9606	2.8539944903581267	0.003578453618747378	155512	1902	centrosomal protein 170 pseudogene 1	gene	molecular_function-&-1&-GO:0005515-&&-protein binding-%%-GO:0042802-&&-identical protein binding	G:9606:CEP170P1				CEP170P1	Homo sapiens (Human)-&&-9606	Gene Symbol-&-1&-CEP170P1	0.3503861003861004	0.3	7	6	5	false	CEP170P1	28.4	0	6	0	0.983736890435455	false	1	CEP170P1	4614	0.24273504273504273
taxon:9606	2.5426997245179064	0.018235712631452208	178040	1902	small glutamine rich tetratricopeptide repeat containing alpha	gene	biological_process-&-1&-GO:1903071-&&-positive regulation of ER-associated ubiquitin-dependent protein catabolic process-%%-GO:1903070-&&-negative regulation of ER-associated ubiquitin-dependent protein catabolic process-%%-GO:0016032-&&-viral process-%%-GO:2000059-&&-negative regulation of protein ubiquitination involved in ubiquitin-dependent protein catabolic process-%%-GO:0008150-&&-biologica…	G:9606:SGTA				SGTA	Homo sapiens (Human)-&&-9606	Gene Symbol-&-1&-SGTA	0.3932827735644637	0.17582417582417584	16	15	5	false	SGTA	23.857142857142858	0	15	0	0.9864675462761587	false	1	SGTA	21724	0.14032121724429417
taxon:9606	3.597796143250689	9.724613356357048E-5	178556	1902	orthodenticle homeobox 1	gene	biological_process-&-1&-GO:0006366-&&-transcription from RNA polymerase II promoter-%%-GO:0048852-&&-diencephalon morphogenesis-%%-GO:0045944-&&-positive regulation of transcription from RNA polymerase II promoter-%%-GO:0030901-&&-midbrain development-%%-GO:0042472-&&-inner ear morphogenesis-%%-GO:0009952-&&-anterior/posterior pattern specification-%%-GO:0022037-&&-metencephalon development|cellu…	G:9606:OTX1			KEGG-&-1&-hsa04550-&&-Signaling pathways regulating pluripotency of stem cells	OTX1	Homo sapiens (Human)-&&-9606	Gene Symbol-&-1&-OTX1	0.277947932618683	0.6666666666666666	10	10	6	false	OTX1	12.8	0	10	0	0.9772123145328887	false	0	OTX1	106	0.3657142857142857
taxon:9606	3.0578512396694215	3.7814669908807274E-4	179069	1902	nitric oxide synthase 1	gene	biological_process-&-1&-GO:0098735-&&-positive regulation of the force of heart contraction-%%-GO:0009408-&&-response to heat-%%-GO:0050767-&&-regulation of neurogenesis-%%-GO:0042311-&&-vasodilation-%%-GO:0001666-&&-response to hypoxia-%%-GO:0007263-&&-nitric oxide mediated signal transduction-%%-GO:0045454-&&-cell redox homeostasis-%%-GO:0007520-&&-myoblast fusion-%%-GO:0045893-&&-positive regu…	G:9606:NOS1			KEGG-&-1&-hsa04926-&&-Relaxin signaling pathway-%%-hsa00220-&&-Arginine biosynthesis-%%-hsa04371-&&-Apelin signaling pathway-%%-hsa04713-&&-Circadian entrainment-%%-hsa01100-&&-Metabolic pathways-%%-hsa04145-&&-Phagosome-%%-hsa05010-&&-Alzheimer disease-%%-hsa04970-&&-Salivary secretion-%%-hsa04020-&&-Calcium signaling pathway-%%-hsa00330-&&-Arginine and proline metabolism-%%-hsa05014-&&-Amyotrop…	NOS1	Homo sapiens (Human)-&&-9606	Gene Symbol-&-1&-NOS1	0.327027027027027	0.0	4	4	5	false	NOS1	18.75	0	4	0	0.9819486733362331	false	0	NOS1	328	0.29583333333333334
taxon:9606	2.209366391184573	0.002679426982313608	176514	1902	ribosomal protein L14	gene	biological_process-&-1&-GO:0006364-&&-rRNA processing-%%-GO:0000184-&&-nuclear-transcribed mRNA catabolic process, nonsense-mediated decay-%%-GO:0006412-&&-translation-%%-GO:0006413-&&-translational initiation-%%-GO:0019083-&&-viral transcription-%%-GO:0042273-&&-ribosomal large subunit biogenesis-%%-GO:0006614-&&-SRP-dependent cotranslational protein targeting to membrane|cellular_component-&-1&…	G:9606:RPL14			KEGG-&-1&-hsa03010-&&-Ribosome	RPL14	Homo sapiens (Human)-&&-9606	Gene Symbol-&-1&-RPL14	0.45261845386533667	0.6147354754949692	79	79	4	false	RPL14	65.29113924050633	0	79	0	0.9893915228843458	false	0	RPL14	11338	0.2654111351240095
taxon:9606	2.1460055096418733	0.01044769568513056	173441	1902	TAR DNA binding protein	gene	biological_process-&-1&-GO:0006366-&&-transcription from RNA polymerase II promoter-%%-GO:0030264-&&-nuclear fragmentation involved in apoptotic nuclear change-%%-GO:0001933-&&-negative regulation of protein phosphorylation-%%-GO:0006397-&&-mRNA processing-%%-GO:0034976-&&-response to endoplasmic reticulum stress-%%-GO:0032024-&&-positive regulation of insulin secretion-%%-GO:0043922-&&-negative …	G:9606:TARDBP				TARDBP	Homo sapiens (Human)-&&-9606	Gene Symbol-&-1&-TARDBP	0.46598202824133506	0.47368421052631576	60	59	5	false	TARDBP	59.87931034482759	0	59	0	0.9899473200908608	false	1	TARDBP	26368	0.2294226449993394
taxon:9606	2.327823691460055	0.014213173649454264	182663	1902	clusterin	gene	biological_process-&-1&-GO:1902847-&&-regulation of neuronal signal transduction-%%-GO:0032436-&&-positive regulation of proteasomal ubiquitin-dependent protein catabolic process-%%-GO:1903573-&&-negative regulation of response to endoplasmic reticulum stress-%%-GO:0017038-&&-protein import-%%-GO:0090201-&&-negative regulation of release of cytochrome c from mitochondria-%%-GO:0006956-&&-compleme…	G:9606:CLU			KEGG-&-1&-hsa04610-&&-Complement and coagulation cascades	CLU	Homo sapiens (Human)-&&-9606	Gene Symbol-&-1&-CLU	0.42958579881656805	0.2	17	16	4	false	CLU	36.2	0	16	0	0.9883524237591224	false	1	CLU	14080	0.15254237288135594
taxon:9606	2.90633608815427	4.5586464023688347E-4	180618	1902	G protein subunit alpha i1	gene	biological_process-&-1&-GO:0006457-&&-protein folding-%%-GO:0051301-&&-cell division-%%-GO:0007188-&&-adenylate cyclase-modulating G-protein coupled receptor signaling pathway-%%-GO:0043434-&&-response to peptide hormone-%%-GO:0007186-&&-G-protein coupled receptor signaling pathway-%%-GO:1904322-&&-cellular response to forskolin-%%-GO:0043949-&&-regulation of cAMP-mediated signaling-%%-GO:0007193…	G:9606:GNAI1			KEGG-&-1&-hsa04071-&&-Sphingolipid signaling pathway-%%-hsa05030-&&-Cocaine addiction-%%-hsa04914-&&-Progesterone-mediated oocyte maturation-%%-hsa05142-&&-Chagas disease (American trypanosomiasis)-%%-hsa04723-&&-Retrograde endocannabinoid signaling-%%-hsa04062-&&-Chemokine signaling pathway-%%-hsa04540-&&-Gap junction-%%-hsa04022-&&-cGMP-PKG signaling pathway-%%-hsa04921-&&-Oxytocin signaling pa…	GNAI1	Homo sapiens (Human)-&&-9606	Gene Symbol-&-1&-GNAI1	0.34407582938388626	0.0	6	5	5	false	GNAI1	30.25	0	5	0	0.9832777536126818	false	1	GNAI1	640	0.2708333333333333
taxon:9606	2.3829201101928374	0.0021225428386223238	182664	1902	complement C1q binding protein	gene	biological_process-&-1&-GO:0039534-&&-negative regulation of MDA-5 signaling pathway-%%-GO:0045087-&&-innate immune response-%%-GO:1901165-&&-positive regulation of trophoblast cell migration-%%-GO:0006915-&&-apoptotic process-%%-GO:0039536-&&-negative regulation of RIG-I signaling pathway-%%-GO:0045785-&&-positive regulation of cell adhesion-%%-GO:1900026-&&-positive regulation of substrate adhe…	G:9606:C1QBP			KEGG-&-1&-hsa05168-&&-Herpes simplex infection	C1QBP	Homo sapiens (Human)-&&-9606	Gene Symbol-&-1&-C1QBP	0.41965317919075146	0.29239766081871343	21	20	5	false	C1QBP	51.10526315789474	0	20	0	0.9878691218404136	false	1	C1QBP	3814	0.22293725580326362
taxon:9606	3.077134986225895	0.0	165257	1902	N(alpha)-acetyltransferase 30, NatC catalytic subunit	gene	biological_process-&-1&-GO:0017196-&&-N-terminal peptidyl-methionine acetylation|cellular_component-&-1&-GO:0005634-&&-nucleus-%%-GO:0005737-&&-cytoplasm-%%-GO:0005844-&&-polysome-%%-GO:0031417-&&-NatC complex-%%-GO:0005829-&&-cytosol|molecular_function-&-1&-GO:0004596-&&-peptide alpha-N-acetyltransferase activity-%%-GO:0005515-&&-protein binding	G:9606:NAA30				NAA30	Homo sapiens (Human)-&&-9606	Gene Symbol-&-1&-NAA30	0.3249776186213071	0.0	1	1	5	false	NAA30	114.0	0	1	0	0.9817795176646851	false	0	NAA30	0	0.0
taxon:9606	3.1818181818181817	0.004728942693677848	168841	1902	zinc finger protein 250	gene	biological_process-&-1&-GO:0006355-&&-regulation of transcription, DNA-templated-%%-GO:0006351-&&-transcription, DNA-templated|cellular_component-&-1&-GO:0005634-&&-nucleus|molecular_function-&-1&-GO:0003677-&&-DNA binding-%%-GO:0046872-&&-metal ion binding-%%-GO:0003700-&&-transcription factor activity, sequence-specific DNA binding	G:9606:ZNF250				ZNF250	Homo sapiens (Human)-&&-9606	Gene Symbol-&-1&-ZNF250	0.3142857142857143	0.0	7	6	6	false	ZNF250	11.0	0	6	0	0.9808612440191387	false	1	ZNF250	2140	0.20408163265306123
taxon:9606	3.487603305785124	4.22263014222551E-4	180110	1902	insulin like growth factor binding protein 6	gene	biological_process-&-1&-GO:0044267-&&-cellular protein metabolic process-%%-GO:0008285-&&-negative regulation of cell proliferation-%%-GO:0007165-&&-signal transduction-%%-GO:0043567-&&-regulation of insulin-like growth factor receptor signaling pathway-%%-GO:0001558-&&-regulation of cell growth-%%-GO:0090090-&&-negative regulation of canonical Wnt signaling pathway|cellular_component-&-1&-GO:000…	G:9606:IGFBP6	Igfbp6	true		IGFBP6	Homo sapiens (Human)-&&-9606	Gene Symbol-&-1&-IGFBP6	0.28672985781990523	0.3333333333333333	4	4	5	false	Igfbp6	5.25	0	4	0	0.9781789183703059	false	0	Igfbp6	514	0.3333333333333333
taxon:9606	2.418732782369146	0.00889827079787769	176012	1902	inhibitor of nuclear factor kappa B kinase subunit gamma	gene	biological_process-&-1&-GO:0043123-&&-positive regulation of I-kappaB kinase/NF-kappaB signaling-%%-GO:1901215-&&-negative regulation of neuron death-%%-GO:0050852-&&-T cell receptor signaling pathway-%%-GO:0051403-&&-stress-activated MAPK cascade-%%-GO:0006974-&&-cellular response to DNA damage stimulus-%%-GO:0043276-&&-anoikis-%%-GO:0035666-&&-TRIF-dependent toll-like receptor signaling pathway…	G:9606:IKBKG			KEGG-&-1&-hsa04620-&&-Toll-like receptor signaling pathway-%%-hsa05212-&&-Pancreatic cancer-%%-hsa05142-&&-Chagas disease (American trypanosomiasis)-%%-hsa05120-&&-Epithelial cell signaling in Helicobacter pylori infection-%%-hsa04010-&&-MAPK signaling pathway-%%-hsa05168-&&-Herpes simplex infection-%%-hsa04062-&&-Chemokine signaling pathway-%%-hsa05166-&&-Human T-cell leukemia virus 1 infection-…	IKBKG	Homo sapiens (Human)-&&-9606	Gene Symbol-&-1&-IKBKG	0.41343963553530755	0.2566137566137566	30	29	4	false	IKBKG	44.07142857142857	0	29	0	0.9875549755932531	false	1	IKBKG	13988	0.19383259911894274
taxon:9606	2.743801652892562	1.2978546189973975E-4	180620	1902	G protein subunit alpha 12	gene	biological_process-&-1&-GO:0030168-&&-platelet activation-%%-GO:0001701-&&-in utero embryonic development-%%-GO:0007266-&&-Rho protein signal transduction-%%-GO:0008360-&&-regulation of cell shape-%%-GO:0010762-&&-regulation of fibroblast migration-%%-GO:0030154-&&-cell differentiation-%%-GO:0007596-&&-blood coagulation-%%-GO:0007186-&&-G-protein coupled receptor signaling pathway-%%-GO:0007188-&…	G:9606:GNA12			KEGG-&-1&-hsa04071-&&-Sphingolipid signaling pathway-%%-hsa04010-&&-MAPK signaling pathway-%%-hsa05200-&&-Pathways in cancer-%%-hsa04022-&&-cGMP-PKG signaling pathway-%%-hsa05163-&&-Human cytomegalovirus infection-%%-hsa04810-&&-Regulation of actin cytoskeleton-%%-hsa04270-&&-Vascular smooth muscle contraction-%%-hsa04072-&&-Phospholipase D signaling pathway-%%-hsa04928-&&-Parathyroid hormone syn…	GNA12	Homo sapiens (Human)-&&-9606	Gene Symbol-&-1&-GNA12	0.3644578313253012	0.3333333333333333	6	5	5	false	GNA12	47.75	0	5	0	0.9847034942728723	false	1	GNA12	196	0.29874213836477986
taxon:9606	3.209366391184573	5.121243579444838E-4	130959	1902	neuropeptide Y receptor type 4	gene		G:9606:LOC105379861				LOC105379861	Homo sapiens (Human)-&&-9606	Gene Symbol-&-1&-LOC105379861	0.311587982832618	0.0	2	2	5	false	LOC105379861	31.0	0	2	0	0.9806195930597844	false	0	LOC105379861	2478	0.5172413793103449
taxon:9606	3.1735537190082646	0.005509641873278235	181645	1902	CD40 ligand	gene	biological_process-&-1&-GO:0030168-&&-platelet activation-%%-GO:0042100-&&-B cell proliferation-%%-GO:0031295-&&-T cell costimulation-%%-GO:0033209-&&-tumor necrosis factor-mediated signaling pathway-%%-GO:0051092-&&-positive regulation of NF-kappaB transcription factor activity-%%-GO:0032733-&&-positive regulation of interleukin-10 production-%%-GO:0045190-&&-isotype switching-%%-GO:2000353-&&-p…	G:9606:CD40LG			KEGG-&-1&-hsa05322-&&-Systemic lupus erythematosus-%%-hsa05310-&&-Asthma-%%-hsa05416-&&-Viral myocarditis-%%-hsa04514-&&-Cell adhesion molecules (CAMs)-%%-hsa04060-&&-Cytokine-cytokine receptor interaction-%%-hsa05330-&&-Allograft rejection-%%-hsa05144-&&-Malaria-%%-hsa05320-&&-Autoimmune thyroid disease-%%-hsa05145-&&-Toxoplasmosis-%%-hsa04660-&&-T cell receptor signaling pathway-%%-hsa05340-&&-…	CD40LG	Homo sapiens (Human)-&&-9606	Gene Symbol-&-1&-CD40LG	0.3151041666666667	0.0	4	3	5	false	CD40LG	41.0	0	3	0	0.980933739306945	false	1	CD40LG	10458	0.5
taxon:9606	2.600550964187328	0.004886681455723099	169875	1902	Ly1 antibody reactive	gene	cellular_component-&-1&-GO:0005634-&&-nucleus-%%-GO:0005730-&&-nucleolus|molecular_function-&-1&-GO:0003723-&&-RNA binding-%%-GO:0046872-&&-metal ion binding-%%-GO:0005515-&&-protein binding	G:9606:LYAR				LYAR	Homo sapiens (Human)-&&-9606	Gene Symbol-&-1&-LYAR	0.3845338983050847	0.5904761904761905	21	21	5	false	LYAR	67.28571428571429	0	21	0	0.9859600792615146	false	0	LYAR	9266	0.3501984126984127
taxon:9606	3.2617079889807163	4.3157182414755793E-4	180118	1902	insulin like growth factor 2	gene	biological_process-&-1&-GO:0008284-&&-positive regulation of cell proliferation-%%-GO:0001934-&&-positive regulation of protein phosphorylation-%%-GO:0051897-&&-positive regulation of protein kinase B signaling-%%-GO:2000273-&&-positive regulation of receptor activity-%%-GO:0001503-&&-ossification-%%-GO:0050731-&&-positive regulation of peptidyl-tyrosine phosphorylation-%%-GO:0002576-&&-platelet …	G:9606:IGF2			KEGG-&-1&-hsa05205-&&-Proteoglycans in cancer-%%-hsa04010-&&-MAPK signaling pathway-%%-hsa04014-&&-Ras signaling pathway-%%-hsa05200-&&-Pathways in cancer-%%-hsa05225-&&-Hepatocellular carcinoma-%%-hsa04151-&&-PI3K-Akt signaling pathway	IGF2	Homo sapiens (Human)-&&-9606	Gene Symbol-&-1&-IGF2	0.30658783783783783	0.3333333333333333	3	3	5	false	IGF2	13.0	0	3	0	0.9801604562370112	false	0	IGF2	502	0.3838383838383838
taxon:9606	2.366391184573003	0.0012681701347184119	176026	1902	histone cluster 1 H3 family member h	gene	biological_process-&-1&-GO:0006334-&&-nucleosome assembly-%%-GO:0006335-&&-DNA replication-dependent nucleosome assembly-%%-GO:0032200-&&-telomere organization-%%-GO:0031047-&&-gene silencing by RNA-%%-GO:0045814-&&-negative regulation of gene expression, epigenetic-%%-GO:0000183-&&-chromatin silencing at rDNA-%%-GO:0007596-&&-blood coagulation-%%-GO:0044267-&&-cellular protein metabolic process-…	G:9606:HIST1H3H			KEGG-&-1&-hsa05322-&&-Systemic lupus erythematosus-%%-hsa05034-&&-Alcoholism-%%-hsa05202-&&-Transcriptional misregulation in cancer	HIST1H3H	Homo sapiens (Human)-&&-9606	Gene Symbol-&-1&-HIST1H3H	0.42258440046565776	0.6027874564459931	44	43	5	false	HIST1H3H	53.904761904761905	0	43	0	0.9880141124160263	false	1	HIST1H3H	7594	0.24391294979530273
taxon:9606	2.366391184573003	0.0012681701347184119	176027	1902	histone cluster 1 H3 family member j	gene	biological_process-&-1&-GO:0006334-&&-nucleosome assembly-%%-GO:0006335-&&-DNA replication-dependent nucleosome assembly-%%-GO:0032200-&&-telomere organization-%%-GO:0031047-&&-gene silencing by RNA-%%-GO:0045814-&&-negative regulation of gene expression, epigenetic-%%-GO:0000183-&&-chromatin silencing at rDNA-%%-GO:0007596-&&-blood coagulation-%%-GO:0044267-&&-cellular protein metabolic process-…	G:9606:HIST1H3J			KEGG-&-1&-hsa05322-&&-Systemic lupus erythematosus-%%-hsa05034-&&-Alcoholism-%%-hsa05202-&&-Transcriptional misregulation in cancer	HIST1H3J	Homo sapiens (Human)-&&-9606	Gene Symbol-&-1&-HIST1H3J	0.42258440046565776	0.6027874564459931	44	43	5	false	HIST1H3J	53.904761904761905	0	43	0	0.9880141124160263	false	1	HIST1H3J	7594	0.24391294979530273
taxon:9606	2.37465564738292	0.0010645481846199851	175515	1902	eukaryotic translation initiation factor 4A3	gene	biological_process-&-1&-GO:0000289-&&-nuclear-transcribed mRNA poly(A) tail shortening-%%-GO:1990416-&&-cellular response to brain-derived neurotrophic factor stimulus-%%-GO:0008306-&&-associative learning-%%-GO:1904574-&&-negative regulation of selenocysteine insertion sequence binding-%%-GO:0006364-&&-rRNA processing-%%-GO:0017148-&&-negative regulation of translation-%%-GO:0045727-&&-positive …	G:9606:EIF4A3			KEGG-&-1&-hsa03013-&&-RNA transport-%%-hsa03040-&&-Spliceosome-%%-hsa03015-&&-mRNA surveillance pathway	EIF4A3	Homo sapiens (Human)-&&-9606	Gene Symbol-&-1&-EIF4A3	0.42111368909512764	0.5840840840840841	39	38	5	false	EIF4A3	63.108108108108105	0	38	0	0.9879416171282199	false	1	EIF4A3	3506	0.2755812581140092
taxon:9606	2.644628099173554	0.0010306779375045551	182683	1902	basigin (Ok blood group)	gene	biological_process-&-1&-GO:0043434-&&-response to peptide hormone-%%-GO:0050900-&&-leukocyte migration-%%-GO:0030198-&&-extracellular matrix organization-%%-GO:0015718-&&-monocarboxylic acid transport-%%-GO:0006090-&&-pyruvate metabolic process-%%-GO:0042475-&&-odontogenesis of dentin-containing tooth-%%-GO:0046689-&&-response to mercury ion-%%-GO:0046697-&&-decidualization-%%-GO:0022617-&&-extra…	G:9606:BSG				BSG	Homo sapiens (Human)-&&-9606	Gene Symbol-&-1&-BSG	0.378125	0.19047619047619047	9	8	5	false	BSG	57.714285714285715	0	8	0	0.9855734377265477	false	1	BSG	1528	0.319047619047619
taxon:9606	2.724517906336088	0.010843149483299045	168859	1902	ras homolog family member U	gene	biological_process-&-1&-GO:0000082-&&-G1/S transition of mitotic cell cycle-%%-GO:0030036-&&-actin cytoskeleton organization-%%-GO:0016601-&&-Rac protein signal transduction-%%-GO:1903955-&&-positive regulation of protein targeting to mitochondrion-%%-GO:0007010-&&-cytoskeleton organization-%%-GO:0008360-&&-regulation of cell shape-%%-GO:0051056-&&-regulation of small GTPase mediated signal trans…	G:9606:RHOU				RHOU	Homo sapiens (Human)-&&-9606	Gene Symbol-&-1&-RHOU	0.36703741152679475	0.25	8	8	5	false	RHOU	31.0	0	8	0	0.9848726499444203	false	0	RHOU	10992	0.2120689655172414
taxon:9606	3.683195592286501	0.0	160664	1902	late cornified envelope 2A	gene	biological_process-&-1&-GO:0030216-&&-keratinocyte differentiation-%%-GO:0031424-&&-keratinization-%%-GO:0018149-&&-peptide cross-linking|cellular_component-&-1&-GO:0005737-&&-cytoplasm-%%-GO:0001533-&&-cornified envelope|molecular_function-&-1&-GO:0005198-&&-structural molecule activity-%%-GO:0005515-&&-protein binding	G:9606:LCE2A				LCE2A	Homo sapiens (Human)-&&-9606	Gene Symbol-&-1&-LCE2A	0.2715033657442035	1.0	4	4	6	false	LCE2A	18.5	0	4	0	0.9764631965588904	false	0	LCE2A	0	0.578125
taxon:9606	3.760330578512397	0.0	180120	1902	insulin like growth factor 1	gene	biological_process-&-1&-GO:0001775-&&-cell activation-%%-GO:0009408-&&-response to heat-%%-GO:0050679-&&-positive regulation of epithelial cell proliferation-%%-GO:0042523-&&-positive regulation of tyrosine phosphorylation of Stat5 protein-%%-GO:0045893-&&-positive regulation of transcription, DNA-templated-%%-GO:0090201-&&-negative regulation of release of cytochrome c from mitochondria-%%-GO:00…	G:9606:IGF1			KEGG-&-1&-hsa04750-&&-Inflammatory mediator regulation of TRP channels-%%-hsa04914-&&-Progesterone-mediated oocyte maturation-%%-hsa04010-&&-MAPK signaling pathway-%%-hsa05414-&&-Dilated cardiomyopathy (DCM)-%%-hsa04068-&&-FoxO signaling pathway-%%-hsa01522-&&-Endocrine resistance-%%-hsa01521-&&-EGFR tyrosine kinase inhibitor resistance-%%-hsa04730-&&-Long-term depression-%%-hsa04550-&&-Signaling…	IGF1	Homo sapiens (Human)-&&-9606	Gene Symbol-&-1&-IGF1	0.26593406593406593	1.0	2	2	6	false	IGF1	5.5	0	2	0	0.9757865738726983	false	0	IGF1	0	0.6875
taxon:9606	2.6143250688705235	0.006940304474710237	178072	1902	radixin	gene	biological_process-&-1&-GO:0045184-&&-establishment of protein localization-%%-GO:0032487-&&-regulation of Rap protein signal transduction-%%-GO:0061028-&&-establishment of endothelial barrier-%%-GO:1903392-&&-negative regulation of adherens junction organization-%%-GO:0036120-&&-cellular response to platelet-derived growth factor stimulus-%%-GO:0045792-&&-negative regulation of cell size-%%-GO:0…	G:9606:RDX			KEGG-&-1&-hsa04530-&&-Tight junction-%%-hsa05205-&&-Proteoglycans in cancer-%%-hsa05206-&&-MicroRNAs in cancer-%%-hsa04810-&&-Regulation of actin cytoskeleton	RDX	Homo sapiens (Human)-&&-9606	Gene Symbol-&-1&-RDX	0.38250790305584825	0.19444444444444445	9	9	5	false	RDX	37.22222222222222	0	9	0	0.9858392537818375	false	0	RDX	10864	0.20555555555555555
taxon:9606	2.366391184573003	0.0012681701347184119	176025	1902	histone cluster 1 H3 family member b	gene	biological_process-&-1&-GO:0006334-&&-nucleosome assembly-%%-GO:0006335-&&-DNA replication-dependent nucleosome assembly-%%-GO:0032200-&&-telomere organization-%%-GO:0031047-&&-gene silencing by RNA-%%-GO:0045814-&&-negative regulation of gene expression, epigenetic-%%-GO:0000183-&&-chromatin silencing at rDNA-%%-GO:0007596-&&-blood coagulation-%%-GO:0044267-&&-cellular protein metabolic process-…	G:9606:HIST1H3B			KEGG-&-1&-hsa05322-&&-Systemic lupus erythematosus-%%-hsa05034-&&-Alcoholism-%%-hsa05202-&&-Transcriptional misregulation in cancer	HIST1H3B	Homo sapiens (Human)-&&-9606	Gene Symbol-&-1&-HIST1H3B	0.42258440046565776	0.6027874564459931	44	43	5	false	HIST1H3B	53.904761904761905	0	43	0	0.9880141124160263	false	1	HIST1H3B	7594	0.24391294979530273
taxon:9606	3.7107438016528924	0.005533102370419022	177566	1902	sialic acid binding Ig like lectin 1	gene	biological_process-&-1&-GO:0006954-&&-inflammatory response-%%-GO:0007160-&&-cell-matrix adhesion-%%-GO:0006897-&&-endocytosis-%%-GO:0016337-&&-single organismal cell-cell adhesion|cellular_component-&-1&-GO:0005576-&&-extracellular region-%%-GO:0005886-&&-plasma membrane-%%-GO:0016021-&&-integral component of membrane|molecular_function-&-1&-GO:0030246-&&-carbohydrate binding	G:9606:SIGLEC1	Siglec1	true	KEGG-&-1&-hsa04514-&&-Cell adhesion molecules (CAMs)	SIGLEC1	Homo sapiens (Human)-&&-9606	Gene Symbol-&-1&-SIGLEC1	0.26948775055679286	0.0	3	3	6	false	Siglec1	3.6666666666666665	0	3	0	0.976221545599536	false	0	Siglec1	7248	0.3333333333333333
taxon:9606	4.013774104683195	0.0	170398	1902	BTG anti-proliferation factor 4	gene	biological_process-&-1&-GO:0008285-&&-negative regulation of cell proliferation-%%-GO:0045930-&&-negative regulation of mitotic cell cycle-%%-GO:0007050-&&-cell cycle arrest-%%-GO:0030182-&&-neuron differentiation|cellular_component-&-1&-GO:0005575-&&-cellular_component	G:9606:BTG4	Btg4	true	KEGG-&-1&-hsa03018-&&-RNA degradation	BTG4	Homo sapiens (Human)-&&-9606	Gene Symbol-&-1&-BTG4	0.24914207275223063	0.0	1	1	6	false	Btg4	2.0	0	1	0	0.9735633850466386	false	0	Btg4	0	0.0
taxon:9606	2.366391184573003	0.0012681701347184119	176030	1902	histone cluster 1 H3 family member e	gene	biological_process-&-1&-GO:0006334-&&-nucleosome assembly-%%-GO:0006335-&&-DNA replication-dependent nucleosome assembly-%%-GO:0032200-&&-telomere organization-%%-GO:0031047-&&-gene silencing by RNA-%%-GO:0045814-&&-negative regulation of gene expression, epigenetic-%%-GO:0000183-&&-chromatin silencing at rDNA-%%-GO:0007596-&&-blood coagulation-%%-GO:0044267-&&-cellular protein metabolic process-…	G:9606:HIST1H3E			KEGG-&-1&-hsa05322-&&-Systemic lupus erythematosus-%%-hsa05034-&&-Alcoholism-%%-hsa05202-&&-Transcriptional misregulation in cancer	HIST1H3E	Homo sapiens (Human)-&&-9606	Gene Symbol-&-1&-HIST1H3E	0.42258440046565776	0.6027874564459931	44	43	5	false	HIST1H3E	53.904761904761905	0	43	0	0.9880141124160263	false	1	HIST1H3E	7594	0.24391294979530273
taxon:9606	3.56198347107438	1.6923304118169406E-5	160670	1902	late cornified envelope 1B	gene	biological_process-&-1&-GO:0030216-&&-keratinocyte differentiation-%%-GO:0031424-&&-keratinization-%%-GO:0018149-&&-peptide cross-linking|cellular_component-&-1&-GO:0005737-&&-cytoplasm-%%-GO:0001533-&&-cornified envelope|molecular_function-&-1&-GO:0005198-&&-structural molecule activity-%%-GO:0005515-&&-protein binding	G:9606:LCE1B				LCE1B	Homo sapiens (Human)-&&-9606	Gene Symbol-&-1&-LCE1B	0.28074245939675174	0.9047619047619048	7	7	6	false	LCE1B	16.428571428571427	0	7	0	0.9775264607800492	false	0	LCE1B	50	0.45634920634920634
taxon:9606	3.7382920110192837	9.783501255997057E-5	182174	1902	cell death-inducing DFFA-like effector a	gene	biological_process-&-1&-GO:0006915-&&-apoptotic process-%%-GO:0008219-&&-cell death-%%-GO:1902510-&&-regulation of apoptotic DNA fragmentation-%%-GO:1900118-&&-negative regulation of execution phase of apoptosis-%%-GO:0006629-&&-lipid metabolic process-%%-GO:0001659-&&-temperature homeostasis-%%-GO:0006355-&&-regulation of transcription, DNA-templated-%%-GO:0050710-&&-negative regulation of cytok…	G:9606:CIDEA				CIDEA	Homo sapiens (Human)-&&-9606	Gene Symbol-&-1&-CIDEA	0.2675018422991894	0.0	2	2	6	false	CIDEA	4.0	0	2	0	0.9759798946401818	false	0	CIDEA	40	0.5
taxon:9606	2.366391184573003	0.0012681701347184119	176031	1902	histone cluster 1 H3 family member c	gene	biological_process-&-1&-GO:0006334-&&-nucleosome assembly-%%-GO:0006335-&&-DNA replication-dependent nucleosome assembly-%%-GO:0032200-&&-telomere organization-%%-GO:0031047-&&-gene silencing by RNA-%%-GO:0045814-&&-negative regulation of gene expression, epigenetic-%%-GO:0000183-&&-chromatin silencing at rDNA-%%-GO:0007596-&&-blood coagulation-%%-GO:0044267-&&-cellular protein metabolic process-…	G:9606:HIST1H3C			KEGG-&-1&-hsa05322-&&-Systemic lupus erythematosus-%%-hsa05034-&&-Alcoholism-%%-hsa05202-&&-Transcriptional misregulation in cancer	HIST1H3C	Homo sapiens (Human)-&&-9606	Gene Symbol-&-1&-HIST1H3C	0.42258440046565776	0.6027874564459931	44	43	5	false	HIST1H3C	53.904761904761905	0	43	0	0.9880141124160263	false	1	HIST1H3C	7594	0.24391294979530273
taxon:9606	2.366391184573003	0.0012681701347184119	176028	1902	histone cluster 1 H3 family member g	gene	biological_process-&-1&-GO:0006334-&&-nucleosome assembly-%%-GO:0006335-&&-DNA replication-dependent nucleosome assembly-%%-GO:0032200-&&-telomere organization-%%-GO:0031047-&&-gene silencing by RNA-%%-GO:0045814-&&-negative regulation of gene expression, epigenetic-%%-GO:0000183-&&-chromatin silencing at rDNA-%%-GO:0007596-&&-blood coagulation-%%-GO:0044267-&&-cellular protein metabolic process-…	G:9606:HIST1H3G			KEGG-&-1&-hsa05322-&&-Systemic lupus erythematosus-%%-hsa05034-&&-Alcoholism-%%-hsa05202-&&-Transcriptional misregulation in cancer	HIST1H3G	Homo sapiens (Human)-&&-9606	Gene Symbol-&-1&-HIST1H3G	0.42258440046565776	0.6027874564459931	44	43	5	false	HIST1H3G	53.904761904761905	0	43	0	0.9880141124160263	false	1	HIST1H3G	7594	0.24391294979530273
taxon:9606	2.366391184573003	0.0012681701347184119	176029	1902	histone cluster 1 H3 family member i	gene	biological_process-&-1&-GO:0006334-&&-nucleosome assembly-%%-GO:0006335-&&-DNA replication-dependent nucleosome assembly-%%-GO:0032200-&&-telomere organization-%%-GO:0031047-&&-gene silencing by RNA-%%-GO:0045814-&&-negative regulation of gene expression, epigenetic-%%-GO:0000183-&&-chromatin silencing at rDNA-%%-GO:0007596-&&-blood coagulation-%%-GO:0044267-&&-cellular protein metabolic process-…	G:9606:HIST1H3I			KEGG-&-1&-hsa05322-&&-Systemic lupus erythematosus-%%-hsa05034-&&-Alcoholism-%%-hsa05202-&&-Transcriptional misregulation in cancer	HIST1H3I	Homo sapiens (Human)-&&-9606	Gene Symbol-&-1&-HIST1H3I	0.42258440046565776	0.6027874564459931	44	43	5	false	HIST1H3I	53.904761904761905	0	43	0	0.9880141124160263	false	1	HIST1H3I	7594	0.24391294979530273
taxon:9606	2.5702479338842976	0.0016007309942734263	168861	1902	SRP receptor beta subunit	gene	biological_process-&-1&-GO:0006614-&&-SRP-dependent cotranslational protein targeting to membrane-%%-GO:0007264-&&-small GTPase mediated signal transduction-%%-GO:0036498-&&-IRE1-mediated unfolded protein response|cellular_component-&-1&-GO:0016021-&&-integral component of membrane-%%-GO:0005737-&&-cytoplasm-%%-GO:0005785-&&-signal recognition particle receptor complex-%%-GO:0005789-&&-endoplasmi…	G:9606:SRPRB			KEGG-&-1&-hsa03060-&&-Protein export	SRPRB	Homo sapiens (Human)-&&-9606	Gene Symbol-&-1&-SRPRB	0.3890675241157556	0.15151515151515152	12	12	5	false	SRPRB	37.166666666666664	0	12	0	0.9862258953168044	false	0	SRPRB	2004	0.20108695652173914
taxon:9606	3.115702479338843	0.006367477386844153	181155	1902	gamma-aminobutyric acid type A receptor alpha3 subunit	gene	biological_process-&-1&-GO:1902476-&&-chloride transmembrane transport-%%-GO:0006810-&&-transport-%%-GO:0007214-&&-gamma-aminobutyric acid signaling pathway-%%-GO:0034220-&&-ion transmembrane transport|cellular_component-&-1&-GO:0005886-&&-plasma membrane-%%-GO:0030054-&&-cell junction-%%-GO:0005887-&&-integral component of plasma membrane-%%-GO:0045211-&&-postsynaptic membrane-%%-GO:0034707-&&-c…	G:9606:GABRA3	Gabra3	true	KEGG-&-1&-hsa04080-&&-Neuroactive ligand-receptor interaction-%%-hsa04742-&&-Taste transduction-%%-hsa04723-&&-Retrograde endocannabinoid signaling-%%-hsa05032-&&-Morphine addiction-%%-hsa04727-&&-GABAergic synapse-%%-hsa05033-&&-Nicotine addiction	GABRA3	Homo sapiens (Human)-&&-9606	Gene Symbol-&-1&-GABRA3	0.3209549071618037	0.0	4	4	5	false	Gabra3	11.0	0	4	0	0.9814412063215892	false	0	Gabra3	5666	0.2631578947368421
taxon:9606	2.28099173553719	0.010987465155274856	174499	1902	tyrosine 3-monooxygenase/tryptophan 5-monooxygenase activation protein theta	gene	biological_process-&-1&-GO:0061024-&&-membrane organization-%%-GO:0045892-&&-negative regulation of transcription, DNA-templated-%%-GO:1900740-&&-positive regulation of protein insertion into mitochondrial membrane involved in apoptotic signaling pathway-%%-GO:0021762-&&-substantia nigra development-%%-GO:0006605-&&-protein targeting-%%-GO:0007264-&&-small GTPase mediated signal transduction-%%-G…	G:9606:YWHAQ			KEGG-&-1&-hsa04114-&&-Oocyte meiosis-%%-hsa05130-&&-Pathogenic Escherichia coli infection-%%-hsa05161-&&-Hepatitis B-%%-hsa05160-&&-Hepatitis C-%%-hsa05203-&&-Viral carcinogenesis-%%-hsa04151-&&-PI3K-Akt signaling pathway-%%-hsa04110-&&-Cell cycle-%%-hsa04390-&&-Hippo signaling pathway	YWHAQ	Homo sapiens (Human)-&&-9606	Gene Symbol-&-1&-YWHAQ	0.4384057971014493	0.2807807807807808	39	38	4	false	YWHAQ	44.13513513513514	0	38	0	0.9887632303900247	false	1	YWHAQ	16698	0.17714099641810485
taxon:9606	2.366391184573003	0.0012681701347184119	176032	1902	histone cluster 1 H3 family member d	gene	biological_process-&-1&-GO:0006334-&&-nucleosome assembly-%%-GO:0006335-&&-DNA replication-dependent nucleosome assembly-%%-GO:0032200-&&-telomere organization-%%-GO:0031047-&&-gene silencing by RNA-%%-GO:0045814-&&-negative regulation of gene expression, epigenetic-%%-GO:0000183-&&-chromatin silencing at rDNA-%%-GO:0007596-&&-blood coagulation-%%-GO:0044267-&&-cellular protein metabolic process-…	G:9606:HIST1H3D			KEGG-&-1&-hsa05322-&&-Systemic lupus erythematosus-%%-hsa05034-&&-Alcoholism-%%-hsa05202-&&-Transcriptional misregulation in cancer	HIST1H3D	Homo sapiens (Human)-&&-9606	Gene Symbol-&-1&-HIST1H3D	0.42258440046565776	0.6027874564459931	44	43	5	false	HIST1H3D	53.904761904761905	0	43	0	0.9880141124160263	false	1	HIST1H3D	7594	0.24391294979530273
taxon:9606	2.366391184573003	0.0012681701347184119	176033	1902	histone cluster 1 H3 family member a	gene	biological_process-&-1&-GO:0006334-&&-nucleosome assembly-%%-GO:0006335-&&-DNA replication-dependent nucleosome assembly-%%-GO:0032200-&&-telomere organization-%%-GO:0031047-&&-gene silencing by RNA-%%-GO:0045814-&&-negative regulation of gene expression, epigenetic-%%-GO:0000183-&&-chromatin silencing at rDNA-%%-GO:0007596-&&-blood coagulation-%%-GO:0044267-&&-cellular protein metabolic process-…	G:9606:HIST1H3A			KEGG-&-1&-hsa05322-&&-Systemic lupus erythematosus-%%-hsa05034-&&-Alcoholism-%%-hsa05202-&&-Transcriptional misregulation in cancer	HIST1H3A	Homo sapiens (Human)-&&-9606	Gene Symbol-&-1&-HIST1H3A	0.42258440046565776	0.6027874564459931	44	43	5	false	HIST1H3A	53.904761904761905	0	43	0	0.9880141124160263	false	1	HIST1H3A	7594	0.24391294979530273
taxon:9606	2.1322314049586777	0.005251615006360597	175527	1902	ribosomal protein L23	gene	biological_process-&-1&-GO:0000184-&&-nuclear-transcribed mRNA catabolic process, nonsense-mediated decay-%%-GO:0006412-&&-translation-%%-GO:0006610-&&-ribosomal protein import into nucleus-%%-GO:0006413-&&-translational initiation-%%-GO:0019083-&&-viral transcription-%%-GO:0006364-&&-rRNA processing-%%-GO:0006614-&&-SRP-dependent cotranslational protein targeting to membrane|cellular_component-&…	G:9606:RPL23			KEGG-&-1&-hsa03010-&&-Ribosome	RPL23	Homo sapiens (Human)-&&-9606	Gene Symbol-&-1&-RPL23	0.4689922480620155	0.6529733959311425	72	72	4	false	RPL23	65.25	0	72	0	0.9900681455705379	false	0	RPL23	14292	0.25290697674418605
taxon:9606	2.479338842975207	0.0017419319747002172	176552	1902	insulin receptor substrate 4	gene	biological_process-&-1&-GO:0009967-&&-positive regulation of signal transduction-%%-GO:0007165-&&-signal transduction-%%-GO:0019216-&&-regulation of lipid metabolic process-%%-GO:0008286-&&-insulin receptor signaling pathway|cellular_component-&-1&-GO:0005886-&&-plasma membrane-%%-GO:0005829-&&-cytosol|molecular_function-&-1&-GO:0004871-&&-signal transducer activity-%%-GO:0005070-&&-SH3/SH2 adapt…	G:9606:IRS4			KEGG-&-1&-hsa04910-&&-Insulin signaling pathway-%%-hsa04213-&&-Longevity regulating pathway - multiple species-%%-hsa04930-&&-Type II diabetes mellitus-%%-hsa04068-&&-FoxO signaling pathway-%%-hsa04022-&&-cGMP-PKG signaling pathway-%%-hsa04211-&&-Longevity regulating pathway-%%-hsa04920-&&-Adipocytokine signaling pathway-%%-hsa04152-&&-AMPK signaling pathway-%%-hsa04923-&&-Regulation of lipolysis…	IRS4	Homo sapiens (Human)-&&-9606	Gene Symbol-&-1&-IRS4	0.4033333333333333	0.21978021978021978	16	15	4	false	IRS4	42.785714285714285	0	15	0	0.9870233434826736	false	1	IRS4	3138	0.2030612244897959
taxon:9606	3.038567493112948	6.412379754445284E-4	175538	1902	CD163 molecule	gene	biological_process-&-1&-GO:0006953-&&-acute-phase response-%%-GO:0006898-&&-receptor-mediated endocytosis|cellular_component-&-1&-GO:0005886-&&-plasma membrane-%%-GO:0005576-&&-extracellular region-%%-GO:0005887-&&-integral component of plasma membrane-%%-GO:0030666-&&-endocytic vesicle membrane|molecular_function-&-1&-GO:0005044-&&-scavenger receptor activity-%%-GO:0005515-&&-protein binding	G:9606:CD163	Cd163	true		CD163	Homo sapiens (Human)-&&-9606	Gene Symbol-&-1&-CD163	0.3291024478694469	0.0	5	5	5	false	Cd163	17.4	0	5	0	0.9821178290077811	false	0	Cd163	626	0.23768115942028986
taxon:9606	2.650137741046832	0.0041332161390529145	181171	1902	FYN proto-oncogene, Src family tyrosine kinase	gene	biological_process-&-1&-GO:0007169-&&-transmembrane receptor protein tyrosine kinase signaling pathway-%%-GO:0010976-&&-positive regulation of neuron projection development-%%-GO:0006468-&&-protein phosphorylation-%%-GO:0007612-&&-learning-%%-GO:0045087-&&-innate immune response-%%-GO:0050852-&&-T cell receptor signaling pathway-%%-GO:0042177-&&-negative regulation of protein catabolic process-%%…	G:9606:FYN			KEGG-&-1&-hsa04071-&&-Sphingolipid signaling pathway-%%-hsa05416-&&-Viral myocarditis-%%-hsa05130-&&-Pathogenic Escherichia coli infection-%%-hsa04725-&&-Cholinergic synapse-%%-hsa04072-&&-Phospholipase D signaling pathway-%%-hsa04660-&&-T cell receptor signaling pathway-%%-hsa04611-&&-Platelet activation-%%-hsa05162-&&-Measles-%%-hsa04360-&&-Axon guidance-%%-hsa04520-&&-Adherens junction-%%-hsa0…	FYN	Homo sapiens (Human)-&&-9606	Gene Symbol-&-1&-FYN	0.37733887733887733	0.225	18	17	5	false	FYN	23.5625	0	17	0	0.9855251075346769	false	1	FYN	5380	0.13913690476190477
taxon:9606	2.3057851239669422	0.010570920201539585	175024	1902	histone deacetylase 6	gene	biological_process-&-1&-GO:0070301-&&-cellular response to hydrogen peroxide-%%-GO:0040029-&&-regulation of gene expression, epigenetic-%%-GO:0000209-&&-protein polyubiquitination-%%-GO:0070845-&&-polyubiquitinated misfolded protein transport-%%-GO:0016575-&&-histone deacetylation-%%-GO:0009967-&&-positive regulation of signal transduction-%%-GO:0034983-&&-peptidyl-lysine deacetylation-%%-GO:0010…	G:9606:HDAC6			KEGG-&-1&-hsa05034-&&-Alcoholism-%%-hsa05203-&&-Viral carcinogenesis	HDAC6	Homo sapiens (Human)-&&-9606	Gene Symbol-&-1&-HDAC6	0.4336917562724014	0.24705882352941178	37	36	5	false	HDAC6	37.142857142857146	0	36	0	0.9885457445266058	false	1	HDAC6	17492	0.1559423769507803
taxon:9606	2.393939393939394	0.004438219841357755	178608	1902	protein tyrosine kinase 2	gene	biological_process-&-1&-GO:0045667-&&-regulation of osteoblast differentiation-%%-GO:0022408-&&-negative regulation of cell-cell adhesion-%%-GO:0045087-&&-innate immune response-%%-GO:0008284-&&-positive regulation of cell proliferation-%%-GO:0014068-&&-positive regulation of phosphatidylinositol 3-kinase signaling-%%-GO:0007229-&&-integrin-mediated signaling pathway-%%-GO:0046621-&&-negative reg…	G:9606:PTK2			KEGG-&-1&-hsa05146-&&-Amoebiasis-%%-hsa04670-&&-Leukocyte transendothelial migration-%%-hsa05205-&&-Proteoglycans in cancer-%%-hsa04062-&&-Chemokine signaling pathway-%%-hsa05100-&&-Bacterial invasion of epithelial cells-%%-hsa05200-&&-Pathways in cancer-%%-hsa04810-&&-Regulation of actin cytoskeleton-%%-hsa01522-&&-Endocrine resistance-%%-hsa04151-&&-PI3K-Akt signaling pathway-%%-hsa05165-&&-Hum…	PTK2	Homo sapiens (Human)-&&-9606	Gene Symbol-&-1&-PTK2	0.4177215189873418	0.25833333333333336	18	17	4	false	PTK2	36.4375	0	17	0	0.987772461456672	false	1	PTK2	5664	0.16024229074889867
taxon:9606	3.327823691460055	4.0523496876734757E-4	159665	1902	keratin associated protein 26-1	gene	biological_process-&-1&-GO:0031424-&&-keratinization|cellular_component-&-1&-GO:0005829-&&-cytosol-%%-GO:0005882-&&-intermediate filament|molecular_function-&-1&-GO:0005515-&&-protein binding	G:9606:KRTAP26-1				KRTAP26-1	Homo sapiens (Human)-&&-9606	Gene Symbol-&-1&-KRTAP26-1	0.30049668874172186	0.6	12	11	6	false	KRTAP26-1	13.3	0	11	0	0.9795804939345609	false	1	KRTAP26-1	718	0.32439024390243903
taxon:9606	3.2148760330578514	3.5306908052234933E-4	176054	1902	N-myc and STAT interactor	gene	biological_process-&-1&-GO:0006366-&&-transcription from RNA polymerase II promoter-%%-GO:1903506-&&-regulation of nucleic acid-templated transcription-%%-GO:0045824-&&-negative regulation of innate immune response-%%-GO:0007259-&&-JAK-STAT cascade-%%-GO:0006954-&&-inflammatory response-%%-GO:0045355-&&-negative regulation of interferon-alpha biosynthetic process-%%-GO:0045358-&&-negative regulat…	G:9606:NMI				NMI	Homo sapiens (Human)-&&-9606	Gene Symbol-&-1&-NMI	0.31105398457583544	0.0	5	4	6	false	NMI	13.0	0	4	0	0.9805712628679136	false	1	NMI	354	0.35294117647058826
taxon:9606	2.713498622589532	5.474589955760154E-4	167863	1902	fructosamine 3 kinase related protein	gene	biological_process-&-1&-GO:0043687-&&-post-translational protein modification-%%-GO:0016310-&&-phosphorylation|cellular_component-&-1&-GO:0005829-&&-cytosol|molecular_function-&-1&-GO:0016301-&&-kinase activity	G:9606:FN3KRP				FN3KRP	Homo sapiens (Human)-&&-9606	Gene Symbol-&-1&-FN3KRP	0.36852791878172586	0.3333333333333333	3	3	5	false	FN3KRP	60.666666666666664	0	3	0	0.984969310328162	false	0	FN3KRP	970	0.3995584988962472
taxon:9606	2.696969696969697	0.0031115125199087383	169396	1902	NUFIP2, FMR1 interacting protein 2	gene	cellular_component-&-1&-GO:0005634-&&-nucleus-%%-GO:0010494-&&-cytoplasmic stress granule-%%-GO:0005737-&&-cytoplasm-%%-GO:0005829-&&-cytosol-%%-GO:0005654-&&-nucleoplasm-%%-GO:0016604-&&-nuclear body-%%-GO:0016020-&&-membrane-%%-GO:0042788-&&-polysomal ribosome|molecular_function-&-1&-GO:0003723-&&-RNA binding-%%-GO:0005515-&&-protein binding	G:9606:NUFIP2				NUFIP2	Homo sapiens (Human)-&&-9606	Gene Symbol-&-1&-NUFIP2	0.3707865168539326	0.2857142857142857	8	8	5	false	NUFIP2	36.625	0	8	0	0.9851143009037745	false	0	NUFIP2	6666	0.22955974842767296
taxon:9606	2.371900826446281	0.0010889369619195522	176568	1902	cullin 4A	gene	biological_process-&-1&-GO:0000717-&&-nucleotide-excision repair, DNA duplex unwinding-%%-GO:0008285-&&-negative regulation of cell proliferation-%%-GO:0030853-&&-negative regulation of granulocyte differentiation-%%-GO:0000082-&&-G1/S transition of mitotic cell cycle-%%-GO:0006296-&&-nucleotide-excision repair, DNA incision, 5'-to lesion-%%-GO:0033683-&&-nucleotide-excision repair, DNA incision-…	G:9606:CUL4A			KEGG-&-1&-hsa03420-&&-Nucleotide excision repair-%%-hsa05170-&&-Human immunodeficiency virus 1 infection-%%-hsa04120-&&-Ubiquitin mediated proteolysis	CUL4A	Homo sapiens (Human)-&&-9606	Gene Symbol-&-1&-CUL4A	0.421602787456446	0.4366998577524893	40	39	4	false	CUL4A	56.68421052631579	0	39	0	0.9879657822241554	false	1	CUL4A	3720	0.25765550239234447
taxon:9606	3.286501377410468	3.1132216319408737E-4	167871	1902	interactor of little elongation complex ELL subunit 2	gene	biological_process-&-1&-GO:0042795-&&-snRNA transcription from RNA polymerase II promoter-%%-GO:0042796-&&-snRNA transcription from RNA polymerase III promoter-%%-GO:0045945-&&-positive regulation of transcription from RNA polymerase III promoter|cellular_component-&-1&-GO:0015030-&&-Cajal body-%%-GO:0008023-&&-transcription elongation factor complex-%%-GO:0035363-&&-histone locus body-%%-GO:0035…	G:9606:ICE2				ICE2	Homo sapiens (Human)-&&-9606	Gene Symbol-&-1&-ICE2	0.30427493713327747	0.0	3	3	5	false	ICE2	13.333333333333334	0	3	0	0.9799429703735923	false	0	ICE2	252	0.3627450980392157
taxon:9606	2.644628099173554	0.008692978592725388	175549	1902	thyroid hormone receptor interactor 13	gene	biological_process-&-1&-GO:0006366-&&-transcription from RNA polymerase II promoter-%%-GO:0007130-&&-synaptonemal complex assembly-%%-GO:0007141-&&-male meiosis I-%%-GO:0007283-&&-spermatogenesis-%%-GO:0007131-&&-reciprocal meiotic recombination-%%-GO:1903506-&&-regulation of nucleic acid-templated transcription-%%-GO:0048477-&&-oogenesis-%%-GO:0006302-&&-double-strand break repair-%%-GO:0007286-…	G:9606:TRIP13				TRIP13	Homo sapiens (Human)-&&-9606	Gene Symbol-&-1&-TRIP13	0.378125	0.19047619047619047	9	8	5	false	TRIP13	35.142857142857146	0	8	0	0.9855734377265477	false	1	TRIP13	10872	0.21254355400696864
taxon:9606	2.9724517906336088	0.02904663054266668	165827	1902	melanocortin 2 receptor accessory protein 2	gene	biological_process-&-1&-GO:0034394-&&-protein localization to cell surface-%%-GO:0097009-&&-energy homeostasis-%%-GO:0006112-&&-energy reserve metabolic process-%%-GO:0030819-&&-positive regulation of cAMP biosynthetic process-%%-GO:0007631-&&-feeding behavior|cellular_component-&-1&-GO:0016021-&&-integral component of membrane-%%-GO:0005886-&&-plasma membrane-%%-GO:0005783-&&-endoplasmic reticul…	G:9606:MRAP2	Mrap2	true		MRAP2	Homo sapiens (Human)-&&-9606	Gene Symbol-&-1&-MRAP2	0.3364226135310473	0.21428571428571427	10	9	5	false	Mrap2	12.0	0	9	0	0.9826977913102315	false	1	Mrap2	34496	0.15064102564102563
taxon:9606	2.2479338842975207	0.010169867213215547	181184	1902	FUS RNA binding protein	gene	biological_process-&-1&-GO:1903506-&&-regulation of nucleic acid-templated transcription-%%-GO:0000398-&&-mRNA splicing, via spliceosome-%%-GO:0071277-&&-cellular response to calcium ion|cellular_component-&-1&-GO:0048471-&&-perinuclear region of cytoplasm-%%-GO:0044327-&&-dendritic spine head-%%-GO:0005654-&&-nucleoplasm-%%-GO:0005634-&&-nucleus-%%-GO:0043204-&&-perikaryon-%%-GO:0005844-&&-polys…	G:9606:FUS			KEGG-&-1&-hsa05202-&&-Transcriptional misregulation in cancer	FUS	Homo sapiens (Human)-&&-9606	Gene Symbol-&-1&-FUS	0.44485294117647056	0.28769657724329323	49	48	4	false	FUS	46.4468085106383	0	48	0	0.9890532115412498	false	1	FUS	18830	0.1849622785453929
taxon:9606	2.4765840220385673	0.0035926633446472203	181703	1902	enoyl-CoA hydratase, short chain 1	gene	biological_process-&-1&-GO:0006635-&&-fatty acid beta-oxidation|cellular_component-&-1&-GO:0070062-&&-extracellular exosome-%%-GO:0005759-&&-mitochondrial matrix-%%-GO:0005739-&&-mitochondrion|molecular_function-&-1&-GO:0004300-&&-enoyl-CoA hydratase activity-%%-GO:0005515-&&-protein binding	G:9606:ECHS1			KEGG-&-1&-hsa00071-&&-Fatty acid degradation-%%-hsa00310-&&-Lysine degradation-%%-hsa01212-&&-Fatty acid metabolism-%%-hsa01200-&&-Carbon metabolism-%%-hsa00640-&&-Propanoate metabolism-%%-hsa00062-&&-Fatty acid elongation-%%-hsa00410-&&-beta-Alanine metabolism-%%-hsa01100-&&-Metabolic pathways-%%-hsa00650-&&-Butanoate metabolism-%%-hsa00380-&&-Tryptophan metabolism-%%-hsa00280-&&-Valine, leucine…	ECHS1	Homo sapiens (Human)-&&-9606	Gene Symbol-&-1&-ECHS1	0.4037819799777531	0.16363636363636364	13	12	5	false	ECHS1	31.727272727272727	0	12	0	0.9870475085786091	false	1	ECHS1	4276	0.1509351892127012
taxon:9606	2.517906336088154	0.001622233082658894	178636	1902	proteasome 26S subunit, non-ATPase 12	gene	biological_process-&-1&-GO:0038061-&&-NIK/NF-kappaB signaling-%%-GO:0010972-&&-negative regulation of G2/M transition of mitotic cell cycle-%%-GO:0033209-&&-tumor necrosis factor-mediated signaling pathway-%%-GO:0050852-&&-T cell receptor signaling pathway-%%-GO:0000209-&&-protein polyubiquitination-%%-GO:0000165-&&-MAPK cascade-%%-GO:0006521-&&-regulation of cellular amino acid metabolic process…	G:9606:PSMD12			KEGG-&-1&-hsa03050-&&-Proteasome-%%-hsa05169-&&-Epstein-Barr virus infection	PSMD12	Homo sapiens (Human)-&&-9606	Gene Symbol-&-1&-PSMD12	0.3971553610503282	0.4675324675324675	24	23	5	false	PSMD12	30.0	0	23	0	0.9866850321395776	false	1	PSMD12	2666	0.15052535404294198
taxon:9606	2.487603305785124	0.0010478832988834858	174546	1902	MAGE family member D2	gene	biological_process-&-1&-GO:0007565-&&-female pregnancy-%%-GO:0070294-&&-renal sodium ion absorption-%%-GO:0002576-&&-platelet degranulation|cellular_component-&-1&-GO:0005576-&&-extracellular region-%%-GO:0005634-&&-nucleus-%%-GO:0005829-&&-cytosol-%%-GO:0005730-&&-nucleolus-%%-GO:0031093-&&-platelet alpha granule lumen-%%-GO:0016020-&&-membrane|molecular_function-&-1&-GO:0005515-&&-protein bindi…	G:9606:MAGED2				MAGED2	Homo sapiens (Human)-&&-9606	Gene Symbol-&-1&-MAGED2	0.4019933554817276	0.3076923076923077	13	13	5	false	MAGED2	46.53846153846154	0	13	0	0.9869508481948673	false	0	MAGED2	2196	0.2216117216117216
taxon:9606	3.4545454545454546	0.0	164816	1902	coiled-coil domain containing 148	gene	molecular_function-&-1&-GO:0005515-&&-protein binding	G:9606:CCDC148				CCDC148	Homo sapiens (Human)-&&-9606	Gene Symbol-&-1&-CCDC148	0.2894736842105263	0.0	1	1	6	false	CCDC148	26.0	0	1	0	0.9784688995215312	false	0	CCDC148	0	0.0
taxon:9606	2.316804407713499	0.005778167691785797	178645	1902	proteasome 26S subunit, non-ATPase 2	gene	biological_process-&-1&-GO:0038061-&&-NIK/NF-kappaB signaling-%%-GO:0010972-&&-negative regulation of G2/M transition of mitotic cell cycle-%%-GO:0033209-&&-tumor necrosis factor-mediated signaling pathway-%%-GO:0050852-&&-T cell receptor signaling pathway-%%-GO:0000209-&&-protein polyubiquitination-%%-GO:0000165-&&-MAPK cascade-%%-GO:0006521-&&-regulation of cellular amino acid metabolic process…	G:9606:PSMD2			KEGG-&-1&-hsa03050-&&-Proteasome-%%-hsa05169-&&-Epstein-Barr virus infection	PSMD2	Homo sapiens (Human)-&&-9606	Gene Symbol-&-1&-PSMD2	0.431629013079667	0.3139784946236559	33	32	5	false	PSMD2	35.38709677419355	0	32	0	0.988449084142864	false	1	PSMD2	11384	0.15452880687420764
taxon:9606	2.396694214876033	0.0055706414252898896	178648	1902	proteasome 26S subunit, ATPase 5	gene	biological_process-&-1&-GO:0038061-&&-NIK/NF-kappaB signaling-%%-GO:0006366-&&-transcription from RNA polymerase II promoter-%%-GO:0010972-&&-negative regulation of G2/M transition of mitotic cell cycle-%%-GO:0033209-&&-tumor necrosis factor-mediated signaling pathway-%%-GO:0050852-&&-T cell receptor signaling pathway-%%-GO:0045899-&&-positive regulation of RNA polymerase II transcriptional prein…	G:9606:PSMC5			KEGG-&-1&-hsa03050-&&-Proteasome-%%-hsa05169-&&-Epstein-Barr virus infection	PSMC5	Homo sapiens (Human)-&&-9606	Gene Symbol-&-1&-PSMC5	0.41724137931034483	0.3994708994708995	30	29	5	false	PSMC5	40.785714285714285	0	29	0	0.9877482963607366	false	1	PSMC5	9594	0.17951541850220265
taxon:9606	2.6418732782369148	6.096907359469181E-4	167896	1902	CDK5 regulatory subunit associated protein 3	gene	biological_process-&-1&-GO:0044387-&&-negative regulation of protein kinase activity by regulation of protein phosphorylation-%%-GO:0030968-&&-endoplasmic reticulum unfolded protein response-%%-GO:0045664-&&-regulation of neuron differentiation-%%-GO:0001933-&&-negative regulation of protein phosphorylation-%%-GO:0031398-&&-positive regulation of protein ubiquitination-%%-GO:1901798-&&-positive r…	G:9606:CDK5RAP3				CDK5RAP3	Homo sapiens (Human)-&&-9606	Gene Symbol-&-1&-CDK5RAP3	0.37851929092805003	0.23809523809523808	7	7	5	false	CDK5RAP3	51.42857142857143	0	7	0	0.9855976028224832	false	0	CDK5RAP3	904	0.28024980483996875
taxon:9606	2.56198347107438	1.8282247518830607E-4	178649	1902	proteasome 26S subunit, ATPase 4	gene	biological_process-&-1&-GO:0038061-&&-NIK/NF-kappaB signaling-%%-GO:0010972-&&-negative regulation of G2/M transition of mitotic cell cycle-%%-GO:0033209-&&-tumor necrosis factor-mediated signaling pathway-%%-GO:0050852-&&-T cell receptor signaling pathway-%%-GO:0045899-&&-positive regulation of RNA polymerase II transcriptional preinitiation complex assembly-%%-GO:0006521-&&-regulation of cellul…	G:9606:PSMC4			KEGG-&-1&-hsa03050-&&-Proteasome-%%-hsa05169-&&-Epstein-Barr virus infection	PSMC4	Homo sapiens (Human)-&&-9606	Gene Symbol-&-1&-PSMC4	0.3903225806451613	0.7794117647058824	17	17	5	false	PSMC4	39.294117647058826	0	17	0	0.9862983906046107	false	0	PSMC4	708	0.2025469981807156
taxon:9606	2.9696969696969697	4.28547975907768E-5	181214	1902	coagulation factor II, thrombin	gene	biological_process-&-1&-GO:0001934-&&-positive regulation of protein phosphorylation-%%-GO:0009611-&&-response to wounding-%%-GO:2000379-&&-positive regulation of reactive oxygen species metabolic process-%%-GO:0014068-&&-positive regulation of phosphatidylinositol 3-kinase signaling-%%-GO:0051918-&&-negative regulation of fibrinolysis-%%-GO:0050900-&&-leukocyte migration-%%-GO:0006953-&&-acute-p…	G:9606:F2			KEGG-&-1&-hsa04611-&&-Platelet activation-%%-hsa04080-&&-Neuroactive ligand-receptor interaction-%%-hsa05200-&&-Pathways in cancer-%%-hsa04810-&&-Regulation of actin cytoskeleton-%%-hsa04610-&&-Complement and coagulation cascades-%%-hsa04072-&&-Phospholipase D signaling pathway	F2	Homo sapiens (Human)-&&-9606	Gene Symbol-&-1&-F2	0.336734693877551	0.6666666666666666	5	4	5	false	F2	36.666666666666664	0	4	0	0.9827219564061669	false	1	F2	66	0.35947712418300654
taxon:9606	2.3829201101928374	0.001778106876630153	178652	1902	proteasome 26S subunit, ATPase 2	gene	biological_process-&-1&-GO:0038061-&&-NIK/NF-kappaB signaling-%%-GO:0010972-&&-negative regulation of G2/M transition of mitotic cell cycle-%%-GO:0033209-&&-tumor necrosis factor-mediated signaling pathway-%%-GO:0001649-&&-osteoblast differentiation-%%-GO:0050852-&&-T cell receptor signaling pathway-%%-GO:0045899-&&-positive regulation of RNA polymerase II transcriptional preinitiation complex as…	G:9606:PSMC2			KEGG-&-1&-hsa03050-&&-Proteasome-%%-hsa05169-&&-Epstein-Barr virus infection	PSMC2	Homo sapiens (Human)-&&-9606	Gene Symbol-&-1&-PSMC2	0.41965317919075146	0.4358974358974359	29	28	4	false	PSMC2	33.592592592592595	0	28	0	0.9878691218404136	false	1	PSMC2	3754	0.1486397902327106
taxon:9606	2.4132231404958677	0.001853618332002587	178653	1902	proteasome 26S subunit, ATPase 1	gene	biological_process-&-1&-GO:0038061-&&-NIK/NF-kappaB signaling-%%-GO:0006457-&&-protein folding-%%-GO:0010972-&&-negative regulation of G2/M transition of mitotic cell cycle-%%-GO:0033209-&&-tumor necrosis factor-mediated signaling pathway-%%-GO:0050852-&&-T cell receptor signaling pathway-%%-GO:0045899-&&-positive regulation of RNA polymerase II transcriptional preinitiation complex assembly-%%-G…	G:9606:PSMC1			KEGG-&-1&-hsa03050-&&-Proteasome-%%-hsa05165-&&-Human papillomavirus infection-%%-hsa05169-&&-Epstein-Barr virus infection-%%-hsa05203-&&-Viral carcinogenesis	PSMC1	Homo sapiens (Human)-&&-9606	Gene Symbol-&-1&-PSMC1	0.4143835616438356	0.46	25	25	5	false	PSMC1	40.52	0	25	0	0.9876033057851239	false	0	PSMC1	4314	0.17929203539823008
taxon:9606	2.6418732782369148	2.6930789436971857E-4	178658	1902	proteasome subunit beta 7	gene	biological_process-&-1&-GO:0038061-&&-NIK/NF-kappaB signaling-%%-GO:0010972-&&-negative regulation of G2/M transition of mitotic cell cycle-%%-GO:0033209-&&-tumor necrosis factor-mediated signaling pathway-%%-GO:0050852-&&-T cell receptor signaling pathway-%%-GO:0000209-&&-protein polyubiquitination-%%-GO:0000165-&&-MAPK cascade-%%-GO:0006521-&&-regulation of cellular amino acid metabolic process…	G:9606:PSMB7			KEGG-&-1&-hsa03050-&&-Proteasome	PSMB7	Homo sapiens (Human)-&&-9606	Gene Symbol-&-1&-PSMB7	0.37851929092805003	0.7426470588235294	19	18	5	false	PSMB7	31.058823529411764	0	18	0	0.9855976028224832	false	1	PSMB7	646	0.18823529411764706
taxon:9606	2.6363636363636362	0.001344649788925191	180704	1902	GDP dissociation inhibitor 2	gene	biological_process-&-1&-GO:0061024-&&-membrane organization-%%-GO:0015031-&&-protein transport-%%-GO:0055114-&&-oxidation-reduction process-%%-GO:0007165-&&-signal transduction-%%-GO:0007264-&&-small GTPase mediated signal transduction-%%-GO:0043547-&&-positive regulation of GTPase activity-%%-GO:0051056-&&-regulation of small GTPase mediated signal transduction-%%-GO:0043312-&&-neutrophil degran…	G:9606:GDI2				GDI2	Homo sapiens (Human)-&&-9606	Gene Symbol-&-1&-GDI2	0.37931034482758624	0.14285714285714285	7	7	5	false	GDI2	45.42857142857143	0	7	0	0.985645933014354	false	0	GDI2	2666	0.2687074829931973
taxon:9606	2.396694214876033	0.00891213528929492	178145	1902	ras-related C3 botulinum toxin substrate 1 (rho family, small GTP binding protein Rac1)	gene	biological_process-&-1&-GO:0009611-&&-response to wounding-%%-GO:0030036-&&-actin cytoskeleton organization-%%-GO:0090103-&&-cochlea morphogenesis-%%-GO:0035025-&&-positive regulation of Rho protein signal transduction-%%-GO:0048873-&&-homeostasis of number of cells within a tissue-%%-GO:0051668-&&-localization within membrane-%%-GO:0060071-&&-Wnt signaling pathway, planar cell polarity pathway-%…	G:9606:RAC1			KEGG-&-1&-hsa04620-&&-Toll-like receptor signaling pathway-%%-hsa05212-&&-Pancreatic cancer-%%-hsa04071-&&-Sphingolipid signaling pathway-%%-hsa05120-&&-Epithelial cell signaling in Helicobacter pylori infection-%%-hsa05416-&&-Viral myocarditis-%%-hsa04010-&&-MAPK signaling pathway-%%-hsa04062-&&-Chemokine signaling pathway-%%-hsa04810-&&-Regulation of actin cytoskeleton-%%-hsa04972-&&-Pancreatic…	RAC1	Homo sapiens (Human)-&&-9606	Gene Symbol-&-1&-RAC1	0.41724137931034483	0.27350427350427353	29	28	5	false	RAC1	40.7037037037037	0	28	0	0.9877482963607366	false	1	RAC1	14748	0.18417965476789006
taxon:9606	2.7741046831955924	9.778077213321266E-5	176102	1902	proline-serine-threonine phosphatase interacting protein 1	gene	biological_process-&-1&-GO:0016477-&&-cell migration-%%-GO:0045087-&&-innate immune response-%%-GO:0006897-&&-endocytosis-%%-GO:0006954-&&-inflammatory response-%%-GO:0007165-&&-signal transduction-%%-GO:0007155-&&-cell adhesion|cellular_component-&-1&-GO:0032154-&&-cleavage furrow-%%-GO:0005829-&&-cytosol-%%-GO:0048471-&&-perinuclear region of cytoplasm-%%-GO:0005886-&&-plasma membrane-%%-GO:003…	G:9606:PSTPIP1			KEGG-&-1&-hsa04621-&&-NOD-like receptor signaling pathway	PSTPIP1	Homo sapiens (Human)-&&-9606	Gene Symbol-&-1&-PSTPIP1	0.36047666335650447	0.4888888888888889	10	10	5	false	PSTPIP1	63.6	0	10	0	0.9844376782175825	false	0	PSTPIP1	244	0.40903225806451615
taxon:9606	2.1404958677685952	0.08010028458138474	182757	1902	amyloid beta precursor protein	gene	biological_process-&-1&-GO:0001934-&&-positive regulation of protein phosphorylation-%%-GO:0010951-&&-negative regulation of endopeptidase activity-%%-GO:0051402-&&-neuron apoptotic process-%%-GO:0030198-&&-extracellular matrix organization-%%-GO:0006878-&&-cellular copper ion homeostasis-%%-GO:0006417-&&-regulation of translation-%%-GO:0045665-&&-negative regulation of neuron differentiation-%%-…	G:9606:APP			KEGG-&-1&-hsa04726-&&-Serotonergic synapse-%%-hsa05010-&&-Alzheimer disease	APP	Homo sapiens (Human)-&&-9606	Gene Symbol-&-1&-APP	0.46718146718146714	0.14465408805031446	56	55	4	false	APP	36.888888888888886	0	55	0	0.9899956502827316	false	1	APP	105124	0.1439360929557008
taxon:9606	2.5482093663911844	0.0011960377203686491	178661	1902	proteasome subunit beta 4	gene	biological_process-&-1&-GO:0038061-&&-NIK/NF-kappaB signaling-%%-GO:0010972-&&-negative regulation of G2/M transition of mitotic cell cycle-%%-GO:0033209-&&-tumor necrosis factor-mediated signaling pathway-%%-GO:0050852-&&-T cell receptor signaling pathway-%%-GO:0000209-&&-protein polyubiquitination-%%-GO:0000165-&&-MAPK cascade-%%-GO:0006521-&&-regulation of cellular amino acid metabolic process…	G:9606:PSMB4			KEGG-&-1&-hsa03050-&&-Proteasome	PSMB4	Homo sapiens (Human)-&&-9606	Gene Symbol-&-1&-PSMB4	0.3924324324324325	0.5730994152046783	19	19	5	false	PSMB4	28.736842105263158	0	19	0	0.9864192160842878	false	0	PSMB4	1930	0.14709851551956815
taxon:9606	2.371900826446281	0.0018985726099902277	178667	1902	proteasome subunit alpha 5	gene	biological_process-&-1&-GO:0038061-&&-NIK/NF-kappaB signaling-%%-GO:0010972-&&-negative regulation of G2/M transition of mitotic cell cycle-%%-GO:0033209-&&-tumor necrosis factor-mediated signaling pathway-%%-GO:0050852-&&-T cell receptor signaling pathway-%%-GO:0000209-&&-protein polyubiquitination-%%-GO:0000165-&&-MAPK cascade-%%-GO:0006521-&&-regulation of cellular amino acid metabolic process…	G:9606:PSMA5			KEGG-&-1&-hsa03050-&&-Proteasome	PSMA5	Homo sapiens (Human)-&&-9606	Gene Symbol-&-1&-PSMA5	0.421602787456446	0.5072463768115942	24	24	5	false	PSMA5	40.375	0	24	0	0.9879657822241554	false	0	PSMA5	3902	0.1747835497835498
taxon:9606	3.399449035812672	0.0012515302895621482	179691	1902	killer cell lectin like receptor D1	gene	biological_process-&-1&-GO:0045087-&&-innate immune response-%%-GO:0007166-&&-cell surface receptor signaling pathway-%%-GO:0050776-&&-regulation of immune response-%%-GO:0002228-&&-natural killer cell mediated immunity|cellular_component-&-1&-GO:0016021-&&-integral component of membrane-%%-GO:0005886-&&-plasma membrane-%%-GO:0009897-&&-external side of plasma membrane-%%-GO:0043235-&&-receptor c…	G:9606:KLRD1			KEGG-&-1&-hsa04612-&&-Antigen processing and presentation-%%-hsa04650-&&-Natural killer cell mediated cytotoxicity-%%-hsa05332-&&-Graft-versus-host disease	KLRD1	Homo sapiens (Human)-&&-9606	Gene Symbol-&-1&-KLRD1	0.2941653160453809	0.0	4	3	6	false	KLRD1	15.5	0	3	0	0.9789522014402398	false	1	KLRD1	1122	0.5
taxon:9606	2.5399449035812673	0.0018132238808599907	173032	1902	FtsJ RNA methyltransferase homolog 1 (E. coli)	gene	biological_process-&-1&-GO:0006400-&&-tRNA modification-%%-GO:0030488-&&-tRNA methylation|cellular_component-&-1&-GO:0005829-&&-cytosol|molecular_function-&-1&-GO:0052666-&&-tRNA (cytosine-2'-O-)-methyltransferase activity-%%-GO:0009020-&&-tRNA (guanosine-2'-O-)-methyltransferase activity	G:9606:FTSJ1				FTSJ1	Homo sapiens (Human)-&&-9606	Gene Symbol-&-1&-FTSJ1	0.39370932754880694	0.24175824175824176	14	14	5	false	FTSJ1	42.42857142857143	0	14	0	0.9864917113720941	false	0	FTSJ1	3272	0.21501087744742567
taxon:9606	2.3774104683195594	0.006482209094307611	178664	1902	proteasome subunit beta 1	gene	biological_process-&-1&-GO:0038061-&&-NIK/NF-kappaB signaling-%%-GO:0010972-&&-negative regulation of G2/M transition of mitotic cell cycle-%%-GO:0033209-&&-tumor necrosis factor-mediated signaling pathway-%%-GO:0050852-&&-T cell receptor signaling pathway-%%-GO:0000209-&&-protein polyubiquitination-%%-GO:0000165-&&-MAPK cascade-%%-GO:0006521-&&-regulation of cellular amino acid metabolic process…	G:9606:PSMB1			KEGG-&-1&-hsa03050-&&-Proteasome	PSMB1	Homo sapiens (Human)-&&-9606	Gene Symbol-&-1&-PSMB1	0.4206257242178447	0.40476190476190477	28	28	5	false	PSMB1	42.0	0	28	0	0.9879174520322846	false	0	PSMB1	9514	0.1865079365079365
taxon:9606	3.6225895316804406	0.0	178153	1902	mitogen-activated protein kinase kinase kinase kinase 2	gene	biological_process-&-1&-GO:0045087-&&-innate immune response-%%-GO:0000185-&&-activation of MAPKKK activity-%%-GO:0006903-&&-vesicle targeting-%%-GO:0035556-&&-intracellular signal transduction-%%-GO:0006468-&&-protein phosphorylation-%%-GO:0006955-&&-immune response-%%-GO:0007257-&&-activation of JUN kinase activity-%%-GO:0007254-&&-JNK cascade-%%-GO:0046330-&&-positive regulation of JNK cascade…	G:9606:MAP4K2			KEGG-&-1&-hsa04010-&&-MAPK signaling pathway	MAP4K2	Homo sapiens (Human)-&&-9606	Gene Symbol-&-1&-MAP4K2	0.27604562737642585	0.0	1	1	6	false	MAP4K2	11.0	0	1	0	0.9769948286694697	false	0	MAP4K2	0	0.0
taxon:9606	2.4600550964187327	0.0024469966607081665	178670	1902	proteasome subunit alpha 2	gene	biological_process-&-1&-GO:0038061-&&-NIK/NF-kappaB signaling-%%-GO:0010972-&&-negative regulation of G2/M transition of mitotic cell cycle-%%-GO:0033209-&&-tumor necrosis factor-mediated signaling pathway-%%-GO:0050852-&&-T cell receptor signaling pathway-%%-GO:0000209-&&-protein polyubiquitination-%%-GO:0000165-&&-MAPK cascade-%%-GO:0006521-&&-regulation of cellular amino acid metabolic process…	G:9606:PSMA2			KEGG-&-1&-hsa03050-&&-Proteasome	PSMA2	Homo sapiens (Human)-&&-9606	Gene Symbol-&-1&-PSMA2	0.406494960806271	0.5138339920948617	25	24	5	false	PSMA2	36.869565217391305	0	24	0	0.9871924991542217	false	1	PSMA2	4206	0.17208451848841935
taxon:9606	4.022038567493113	0.0	174574	1902	neuropeptide FF receptor 2	gene	biological_process-&-1&-GO:0045761-&&-regulation of adenylate cyclase activity-%%-GO:0032870-&&-cellular response to hormone stimulus-%%-GO:0009582-&&-detection of abiotic stimulus-%%-GO:2000479-&&-regulation of cAMP-dependent protein kinase activity-%%-GO:0007186-&&-G-protein coupled receptor signaling pathway-%%-GO:0007218-&&-neuropeptide signaling pathway-%%-GO:0043408-&&-regulation of MAPK ca…	G:9606:NPFFR2			KEGG-&-1&-hsa04080-&&-Neuroactive ligand-receptor interaction	NPFFR2	Homo sapiens (Human)-&&-9606	Gene Symbol-&-1&-NPFFR2	0.24863013698630135	1.0	2	2	6	false	NPFFR2	10.5	0	2	0	0.9734908897588324	false	0	NPFFR2	0	0.5526315789473685
taxon:9606	3.6611570247933884	0.005616904601835905	179692	1902	killer cell lectin like receptor C3	gene	biological_process-&-1&-GO:0007165-&&-signal transduction-%%-GO:0006968-&&-cellular defense response|cellular_component-&-1&-GO:0016021-&&-integral component of membrane|molecular_function-&-1&-GO:0030246-&&-carbohydrate binding-%%-GO:0004888-&&-transmembrane signaling receptor activity	G:9606:KLRC3	Klrc3	true	KEGG-&-1&-hsa04612-&&-Antigen processing and presentation-%%-hsa04650-&&-Natural killer cell mediated cytotoxicity	KLRC3	Homo sapiens (Human)-&&-9606	Gene Symbol-&-1&-KLRC3	0.27313769751693	0.0	3	3	6	false	Klrc3	3.6666666666666665	0	3	0	0.9766565173263738	false	0	Klrc3	5382	0.3333333333333333
taxon:9606	3.201101928374656	0.003531470070160831	180204	1902	homeobox A1	gene	biological_process-&-1&-GO:0050890-&&-cognition-%%-GO:0060876-&&-semicircular canal formation-%%-GO:0050905-&&-neuromuscular process-%%-GO:0009653-&&-anatomical structure morphogenesis-%%-GO:0021599-&&-abducens nerve formation-%%-GO:0048702-&&-embryonic neurocranium morphogenesis-%%-GO:0090103-&&-cochlea morphogenesis-%%-GO:0050795-&&-regulation of behavior-%%-GO:0006355-&&-regulation of transcri…	G:9606:HOXA1				HOXA1	Homo sapiens (Human)-&&-9606	Gene Symbol-&-1&-HOXA1	0.31239242685025814	0.5151515151515151	14	13	6	false	HOXA1	12.75	0	13	0	0.9806920883475907	false	1	HOXA1	4060	0.2345679012345679
taxon:9606	3.4545454545454546	0.0	182253	1902	carboxyl ester lipase	gene	biological_process-&-1&-GO:0006707-&&-cholesterol catabolic process-%%-GO:0044241-&&-lipid digestion-%%-GO:0030299-&&-intestinal cholesterol absorption-%%-GO:0006641-&&-triglyceride metabolic process-%%-GO:0018350-&&-protein esterification-%%-GO:0030157-&&-pancreatic juice secretion-%%-GO:0006629-&&-lipid metabolic process-%%-GO:0044258-&&-intestinal lipid catabolic process-%%-GO:0009062-&&-fatty…	G:9606:CEL			KEGG-&-1&-hsa00561-&&-Glycerolipid metabolism-%%-hsa01100-&&-Metabolic pathways-%%-hsa00100-&&-Steroid biosynthesis-%%-hsa04975-&&-Fat digestion and absorption-%%-hsa04972-&&-Pancreatic secretion	CEL	Homo sapiens (Human)-&&-9606	Gene Symbol-&-1&-CEL	0.2894736842105263	0.0	1	1	6	false	CEL	26.0	0	1	0	0.9784688995215312	false	0	CEL	0	0.0
taxon:9606	3.7493112947658402	0.0	161261	1902	chromosome 5 open reading frame 60	gene	cellular_component-&-1&-GO:0016021-&&-integral component of membrane	G:9606:C5orf60				C5orf60	Homo sapiens (Human)-&&-9606	Gene Symbol-&-1&-C5orf60	0.26671565025716387	0.0	1	1	6	false	C5orf60	29.0	0	1	0	0.97588323425644	false	0	C5orf60	0	0.0
taxon:9606	2.9476584022038566	0.0	168947	1902	zinc finger protein 317	gene	biological_process-&-1&-GO:0006355-&&-regulation of transcription, DNA-templated-%%-GO:0006351-&&-transcription, DNA-templated|cellular_component-&-1&-GO:0005634-&&-nucleus|molecular_function-&-1&-GO:0003677-&&-DNA binding-%%-GO:0046872-&&-metal ion binding-%%-GO:0005515-&&-protein binding-%%-GO:0003700-&&-transcription factor activity, sequence-specific DNA binding	G:9606:ZNF317				ZNF317	Homo sapiens (Human)-&&-9606	Gene Symbol-&-1&-ZNF317	0.33925233644859815	1.0	3	3	5	false	ZNF317	92.66666666666667	0	3	0	0.9829152771736503	false	0	ZNF317	0	0.7128205128205128
taxon:9606	2.7052341597796143	4.73587899403501E-5	181751	1902	TSC22 domain family member 3	gene	biological_process-&-1&-GO:0070236-&&-negative regulation of activation-induced cell death of T cells-%%-GO:0006970-&&-response to osmotic stress-%%-GO:0048642-&&-negative regulation of skeletal muscle tissue development-%%-GO:0000122-&&-negative regulation of transcription from RNA polymerase II promoter-%%-GO:0006355-&&-regulation of transcription, DNA-templated-%%-GO:0034220-&&-ion transmembra…	G:9606:TSC22D3				TSC22D3	Homo sapiens (Human)-&&-9606	Gene Symbol-&-1&-TSC22D3	0.3696537678207739	0.5	7	6	5	false	TSC22D3	55.2	0	6	0	0.9850418056159682	false	1	TSC22D3	130	0.34074074074074073
taxon:9606	2.771349862258953	1.2915163749174796E-4	182772	1902	amyloid beta precursor like protein 2	gene	biological_process-&-1&-GO:0010951-&&-negative regulation of endopeptidase activity-%%-GO:0007186-&&-G-protein coupled receptor signaling pathway-%%-GO:0002576-&&-platelet degranulation|cellular_component-&-1&-GO:0005634-&&-nucleus-%%-GO:0070062-&&-extracellular exosome-%%-GO:0005886-&&-plasma membrane-%%-GO:0031092-&&-platelet alpha granule membrane-%%-GO:0016021-&&-integral component of membran…	G:9606:APLP2				APLP2	Homo sapiens (Human)-&&-9606	Gene Symbol-&-1&-APLP2	0.36083499005964215	0.16666666666666666	6	5	5	false	APLP2	52.0	0	5	0	0.9844618433135179	false	1	APLP2	536	0.34105960264900664
taxon:9606	2.1818181818181817	0.0295384426810434	177146	1902	tumor protein p53	gene	biological_process-&-1&-GO:0010332-&&-response to gamma radiation-%%-GO:0042981-&&-regulation of apoptotic process-%%-GO:0045892-&&-negative regulation of transcription, DNA-templated-%%-GO:0031571-&&-mitotic G1 DNA damage checkpoint-%%-GO:1902749-&&-regulation of cell cycle G2/M phase transition-%%-GO:0045893-&&-positive regulation of transcription, DNA-templated-%%-GO:1901796-&&-regulation of s…	G:9606:TP53			KEGG-&-1&-hsa05212-&&-Pancreatic cancer-%%-hsa04071-&&-Sphingolipid signaling pathway-%%-hsa05213-&&-Endometrial cancer-%%-hsa05166-&&-Human T-cell leukemia virus 1 infection-%%-hsa05168-&&-Herpes simplex infection-%%-hsa04010-&&-MAPK signaling pathway-%%-hsa04137-&&-Mitophagy - animal-%%-hsa05217-&&-Basal cell carcinoma-%%-hsa05226-&&-Gastric cancer-%%-hsa01522-&&-Endocrine resistance-%%-hsa0521…	TP53	Homo sapiens (Human)-&&-9606	Gene Symbol-&-1&-TP53	0.45833333333333337	0.31851851851851853	83	82	4	false	TP53	49.098765432098766	0	82	0	0.9896331738437001	false	1	TP53	54400	0.2028364452606877
taxon:9606	2.3829201101928374	0.004526853157660423	175099	1902	PAN2 poly(A) specific ribonuclease subunit	gene	biological_process-&-1&-GO:0000289-&&-nuclear-transcribed mRNA poly(A) tail shortening-%%-GO:0006397-&&-mRNA processing-%%-GO:0090503-&&-RNA phosphodiester bond hydrolysis, exonucleolytic|cellular_component-&-1&-GO:0005829-&&-cytosol-%%-GO:0005634-&&-nucleus-%%-GO:0031251-&&-PAN complex-%%-GO:0000932-&&-P-body|molecular_function-&-1&-GO:0000175-&&-3'-5'-exoribonuclease activity-%%-GO:0003676-&&-n…	G:9606:PAN2			KEGG-&-1&-hsa03018-&&-RNA degradation	PAN2	Homo sapiens (Human)-&&-9606	Gene Symbol-&-1&-PAN2	0.41965317919075146	0.5451388888888888	64	64	5	false	PAN2	60.65625	0	64	0	0.9878691218404136	false	0	PAN2	9118	0.2860406839622642
taxon:9606	3.4545454545454546	0.0	169979	1902	signal regulatory protein gamma	gene	biological_process-&-1&-GO:0007267-&&-cell-cell signaling-%%-GO:0008285-&&-negative regulation of cell proliferation-%%-GO:0035556-&&-intracellular signal transduction-%%-GO:0050900-&&-leukocyte migration-%%-GO:0050870-&&-positive regulation of T cell activation-%%-GO:0008284-&&-positive regulation of cell proliferation-%%-GO:0007155-&&-cell adhesion-%%-GO:0022409-&&-positive regulation of cell-c…	G:9606:SIRPG			KEGG-&-1&-hsa04380-&&-Osteoclast differentiation	SIRPG	Homo sapiens (Human)-&&-9606	Gene Symbol-&-1&-SIRPG	0.2894736842105263	0.0	1	1	6	false	SIRPG	26.0	0	1	0	0.9784688995215312	false	0	SIRPG	0	0.0
taxon:9606	2.446280991735537	0.0036496103601601675	178174	1902	paxillin	gene	biological_process-&-1&-GO:0007155-&&-cell adhesion-%%-GO:0007172-&&-signal complex assembly-%%-GO:0007160-&&-cell-matrix adhesion-%%-GO:0007165-&&-signal transduction-%%-GO:0034614-&&-cellular response to reactive oxygen species-%%-GO:0007179-&&-transforming growth factor beta receptor signaling pathway-%%-GO:0048010-&&-vascular endothelial growth factor receptor signaling pathway-%%-GO:0007173-…	G:9606:PXN			KEGG-&-1&-hsa04670-&&-Leukocyte transendothelial migration-%%-hsa05165-&&-Human papillomavirus infection-%%-hsa04370-&&-VEGF signaling pathway-%%-hsa05205-&&-Proteoglycans in cancer-%%-hsa04062-&&-Chemokine signaling pathway-%%-hsa05100-&&-Bacterial invasion of epithelial cells-%%-hsa05163-&&-Human cytomegalovirus infection-%%-hsa05170-&&-Human immunodeficiency virus 1 infection-%%-hsa04810-&&-Re…	PXN	Homo sapiens (Human)-&&-9606	Gene Symbol-&-1&-PXN	0.4087837837837838	0.4798387096774194	34	33	4	false	PXN	57.5625	0	33	0	0.9873133246338989	false	1	PXN	5976	0.27024647887323944
taxon:9606	2.87603305785124	0.003089732044966633	180222	1902	integrin subunit beta 2	gene	biological_process-&-1&-GO:0045766-&&-positive regulation of angiogenesis-%%-GO:0051092-&&-positive regulation of NF-kappaB transcription factor activity-%%-GO:0050900-&&-leukocyte migration-%%-GO:0071404-&&-cellular response to low-density lipoprotein particle stimulus-%%-GO:0007160-&&-cell-matrix adhesion-%%-GO:0030198-&&-extracellular matrix organization-%%-GO:0035987-&&-endodermal cell differ…	G:9606:ITGB2			KEGG-&-1&-hsa05146-&&-Amoebiasis-%%-hsa04670-&&-Leukocyte transendothelial migration-%%-hsa05416-&&-Viral myocarditis-%%-hsa05152-&&-Tuberculosis-%%-hsa04514-&&-Cell adhesion molecules (CAMs)-%%-hsa05166-&&-Human T-cell leukemia virus 1 infection-%%-hsa05144-&&-Malaria-%%-hsa04810-&&-Regulation of actin cytoskeleton-%%-hsa05140-&&-Leishmaniasis-%%-hsa05150-&&-Staphylococcus aureus infection-%%-hs…	ITGB2	Homo sapiens (Human)-&&-9606	Gene Symbol-&-1&-ITGB2	0.34770114942528735	0.044444444444444446	12	11	5	false	ITGB2	15.0	0	11	0	0.9835435696679715	false	1	ITGB2	2788	0.1349056603773585
taxon:9606	2.556473829201102	0.004332844393467104	167423	1902	THAP domain containing 7	gene	biological_process-&-1&-GO:0045892-&&-negative regulation of transcription, DNA-templated-%%-GO:0006351-&&-transcription, DNA-templated|cellular_component-&-1&-GO:0005634-&&-nucleus-%%-GO:0005694-&&-chromosome-%%-GO:0031965-&&-nuclear membrane-%%-GO:0016607-&&-nuclear speck-%%-GO:0043231-&&-intracellular membrane-bounded organelle|molecular_function-&-1&-GO:0003677-&&-DNA binding-%%-GO:0046872-&&…	G:9606:THAP7				THAP7	Homo sapiens (Human)-&&-9606	Gene Symbol-&-1&-THAP7	0.3911637931034483	0.41830065359477125	20	19	5	false	THAP7	49.333333333333336	0	19	0	0.9863467207964817	false	1	THAP7	9814	0.27014652014652013
taxon:9606	2.7052341597796143	5.133755193553275E-4	172541	1902	DNA polymerase lambda	gene	biological_process-&-1&-GO:0006287-&&-base-excision repair, gap-filling-%%-GO:0006303-&&-double-strand break repair via nonhomologous end joining-%%-GO:0000724-&&-double-strand break repair via homologous recombination-%%-GO:0006289-&&-nucleotide-excision repair-%%-GO:0071897-&&-DNA biosynthetic process-%%-GO:0006260-&&-DNA replication-%%-GO:0016446-&&-somatic hypermutation of immunoglobulin gene…	G:9606:POLL			KEGG-&-1&-hsa03410-&&-Base excision repair-%%-hsa03450-&&-Non-homologous end-joining	POLL	Homo sapiens (Human)-&&-9606	Gene Symbol-&-1&-POLL	0.3696537678207739	0.16666666666666666	6	5	5	false	POLL	55.0	0	5	0	0.9850418056159682	false	1	POLL	914	0.3449367088607595
