# Supplementary material for: Blood-Enriching Effects and Immune-Regulation Mechanism of Steam-Processed Polygonatum Sibiricum Polysaccharide in Blood Deficiency Syndrome Mice
Source: Front Immunol. 2022 Feb 17;13:813676. doi: 10.3389/fimmu.2022.813676 (PMC8892585; doi:10.3389/fimmu.2022.813676)
Supplement: Supplementary file 1 [file DataSheet_1.zip › Figure7/subset of PPI.csv]

Subnet of PPI
Rpl26
RPS19
RPL24
RPS18
RPL22
RPS14
RPS16
FN1
RPS11
RPL36
RPL14
RPL19
MCM2
RPS9
RPS8
RPL13
RPL7A
RPS6
RPS3
RPL5
RPS3A
RPL3
CAND1
ITGA4
RPL35
