# Supplementary material for: Blood-Enriching Effects and Immune-Regulation Mechanism of Steam-Processed Polygonatum Sibiricum Polysaccharide in Blood Deficiency Syndrome Mice
Source: Front Immunol. 2022 Feb 17;13:813676. doi: 10.3389/fimmu.2022.813676 (PMC8892585; doi:10.3389/fimmu.2022.813676)
Supplement: Supplementary file 1 [file DataSheet_1.zip › Figure8/Figure8.xlsx]

## Sheet: Sheet1
	Control	BDS model	H-SPSP
JAK1	0.955	1.824	1.263
JAK1	0.818	1.648	1.171
JAK1	1.126	2.261
Average	0.966333	1.911	1.217
SD	0.125996	0.257707	0.046
	Control	BDS model	H-SPSP
STAT1	0.991	2.805	1.055
STAT1	0.848	2.748	1.141
STAT1	0.895	2.377
Average	0.911333	2.64333	1.098
SD	0.059511	0.189758	0.043
	3	2	1
	Control	BDS model	H-SPSP
GATA1	1.052	0.645	0.941
GATA1	0.905	0.594	1.053
GATA1	1.051		0.801
Average	1.00267	0.6195	0.931667
SD	0.069062	0.0255	0.10309
	Control	BDS model	H-SPSP
EPOR	0.903	0.332	0.797
EPOR	1.107	0.24	1.044
Average	1.005	0.286	0.9205
SD	0.102	0.046	0.1235
