# Supplementary material for: Blood-Enriching Effects and Immune-Regulation Mechanism of Steam-Processed Polygonatum Sibiricum Polysaccharide in Blood Deficiency Syndrome Mice
Source: Front Immunol. 2022 Feb 17;13:813676. doi: 10.3389/fimmu.2022.813676 (PMC8892585; doi:10.3389/fimmu.2022.813676)
Supplement: Supplementary file 1 [file DataSheet_1.zip › Figure9/Figure9.xlsx]

## Sheet: Western-blot
	Control	BDS model	SPSP
JAK1	0.1422	0.0625	0.1219
JAK1	0.1532	0.0707	0.172
JAK1	0.1982	0.0281
Average	0.164533	0.0537667	0.14695
SD	0.0242258	0.0184552	0.02505
	Control	BDS model	SPSP
STAT1	0.3457	0.1871	0.5331
STAT1	0.3253	0.22	0.4526
STAT1	0.3451		0.2443
Average	0.3387	0.20355	0.41
SD	0.0094784	0.01645	0.121689
	Control	BDS model	SPSP
GATA1	0.4177	0.1853	0.372
GATA1	0.5092	0.1999	0.3915
GATA1			0.4683
Average	0.46345	0.1926	0.4106
SD	0.04575	0.0073	0.0415695
	Control	BDS model	SPSP
EPOR	0.3001	0.1145	0.3311
EPOR	0.2284	0.1546	0.3878
Average	0.26425	0.13455	0.35945
SD	0.03585	0.02005	0.02835
