# Supplementary material for: Blood-Enriching Effects and Immune-Regulation Mechanism of Steam-Processed Polygonatum Sibiricum Polysaccharide in Blood Deficiency Syndrome Mice
Source: Front Immunol. 2022 Feb 17;13:813676. doi: 10.3389/fimmu.2022.813676 (PMC8892585; doi:10.3389/fimmu.2022.813676)
Supplement: Supplementary file 1 [file DataSheet_1.zip › Raw data of Figure S1.xlsx]

## Sheet: Sheet1
	Figure S1A Ion chromatograms of Sixteen monosaccharide standards
	Figure S1B Ion chromatograms of monosaccharide composition of SPSP
