# Supplementary material for: Blood-Enriching Effects and Immune-Regulation Mechanism of Steam-Processed Polygonatum Sibiricum Polysaccharide in Blood Deficiency Syndrome Mice
Source: Front Immunol. 2022 Feb 17;13:813676. doi: 10.3389/fimmu.2022.813676 (PMC8892585; doi:10.3389/fimmu.2022.813676)
Supplement: Supplementary file 1 [file DataSheet_1.zip › Table1/Table1.xlsx]

## Sheet: Sheet1
			4	3
	Control	BDS model	L-SPSP	H-SPSP	DOL
Ratio of BWG	35.09	4.6	14	14.34	29.44
	31.09	12	26.73	36.4	11.39
	42.86	9.28	29.26	8.29	7.58
	20.14	13.91	1.74	33.6	19.92
	43.46	16.36	38.46	15.29	28.51
	34.03	19.07	20.48	39.46	10.15
	21.48	26.69	17.56	30.95	5.88
	21.76	33.88	8.81	27.32	13.31
	40.89	39.81	22.1	21.01
	25.21	10.49		7.27
Average	31.601	18.609	19.9044	23.393	15.7725
SD	8.62265	10.8084	10.4188	11.1597	8.574
	Control	BDS model	L-SPSP	H-SPSP	DOL
BT	38.3	36.3	37.9	38	38.1
	37.9	36.9	37.5	38.2	36.7
	38	35.5	38.1	37.2	37.1
	37.6	36.9	36.8	37	37.5
	37.9	36.6	37.5	37.4	37.3
	37.7	36.5	37.6	37.9	37.4
	38.3	37.2	36.9	37.8	38.5
	37.9	37.4	37.4	37.2	37.5
	37.5	35.8	37.5
	38.1	36.3
Average	37.92	36.54	37.4667	37.5875	37.5125
SD	0.256125	0.564269	0.391578	0.413635	0.525446
	Control	BDS model	L-SPSP	H-SPSP	DOL
SI	0.97	1.91	1.98	1.04	1.74
	0.84	1.74	1.39	1.04	1.6
	1.05	1.8	1.03	1.19	1.47
	0.88	1.34	1.09	0.84	1.36
	0.86	1.28	1.38	1.4	1.41
	0.91	1.33	0.78	0.84	1.56
	0.7	2.18	0.65	1.12	0.92
	0.95	2.14	0.95	1.52	1.68
	0.86	1.15	1.28	1.15	1.85
		1.48	1.1		1.35
Average	0.891111	1.635	1.163	1.12667	1.494
SD	0.0921887	0.350892	0.355248	0.214321	0.247637
